# Supplementary material for: Synergistic Targeting of DNA-PK and KIT Signaling Pathways in KIT Mutant Acute Myeloid Leukemia
Source: Mol Cell Proteomics. 2023 Jan 20;22(3):100503. doi: 10.1016/j.mcpro.2023.100503 (PMC9986649; doi:10.1016/j.mcpro.2023.100503)
Supplement: Supplementary tables [file mmc2.xlsx]

## Sheet: Table S1
Table S1: Details of peptides analysed by targeted mass spectrometry
Peptide	Protein	Accession	Missed Cleavages	Species	m/z	charge	modifications
HGDLSSLGPLR	DNA-PKcs	P97313	0	Mus musculus	576.312	2+
IPALDLLIK	DNA-PKcs	P97313	0	Mus musculus	498.329	2+
LLEEALLR	DNA-PKcs	P97313	0	Mus musculus	478.792	2+
STVLTPMFIETQASPSILHTQTQEGPLSDQR	DNA-PKcs	P97313	0	Mus musculus	877.922	4+	1 phospho, 1 oxidation

## Sheet: Table S2
Table S2: D816V-KIT phosphoproteome
Annotated Sequence	Modifications	Master Protein Accessions	Qvality PEP	Qvality q-value	# PSMs	Theo. MH+ [Da]	m/z [Da] (by Search Engine): Sequest HT	Percolator q-Value (by Search Engine): Sequest HT	Percolator PEP (by Search Engine): Sequest HT	XCorr (by Search Engine): Sequest HT	Modifications in Master Proteins	Master Protein Descriptions	Protein_Site	# Missed Cleavages	Abundances (Grouped): UT	Abundances (Grouped): M3814	Abundances (Grouped): Dasatinib	Abundances (Grouped): M3814_Das	Abundance Ratio: (M3814) / (UT)	Abundance Ratio: (Dasatinib) / (UT)	Abundance Ratio: (M3814_Das) / (UT)	Abundance Ratio P-Value: (M3814) / (UT)	Abundance Ratio P-Value: (Dasatinib) / (UT)	Abundance Ratio P-Value: (M3814_Das) / (UT)	Abundances (Scaled): Sample, 3, Dasatinib	Abundances (Scaled): Sample, 7, Dasatinib	Abundances (Scaled): Sample, 11, Dasatinib	Abundances (Scaled): Sample, 2, M3814	Abundances (Scaled): Sample, 6, M3814	Abundances (Scaled): Sample, 10, M3814	Abundances (Scaled): Sample, 4, M3814_Das	Abundances (Scaled): Sample, 8, M3814_Das	Abundances (Scaled): Sample, 12, M3814_Das	Abundances (Scaled): Sample, 1, UT	Abundances (Scaled): Sample, 5, UT	Abundances (Scaled): Sample, 9, UT	Kinase site 1 (PSP)	Kinase site 2 (PSP)	Kinase site 3 (PSP)
[K].AAAAAAAAAAAAASVGGTIPGPGPGGGQSPR.[E]	1xPhospho [S29(100)]	Q8BZ32	3.53532e-06	0.000262574	11	2581.25	646.068	3.317e-05	1.128e-06	5.55	Q8BZ32 1xPhospho [S653(100)]	Putative Polycomb group protein ASXL2 OS=Mus musculus OX=10090 GN=Asxl2 PE=1 SV=1	Asxl2_S653	0	106.4	95	87	111.6	0.893	0.959	0.992	0.95136	0.827893	0.718723	139.3	81	75.7	108.9	79.9	88.3	135.2	103.8	73.8	136.3	98.9	78.9
[R].ISSPPGPPGDLEDEEGLKHLQQEAEK.[L]	1xPhospho [S3(99.5)]	Q99MR1	0.000101398	0.000262574	13	2880.33	720.838	3.317e-05	3.307e-05	3.6	Q99MR1 1xPhospho [S413(99.5)]	GRB10-interacting GYF protein 1 OS=Mus musculus OX=10090 GN=Gigyf1 PE=1 SV=2	Gigyf1_S413	1	127.5	99.7	83.9	88.9	0.848	1.027	1.039	0.671079	0.654577	0.649853	136.3	80.7	72.2	112.5	95.9	77.6	142.3	85.4	72.3	132.7	122.6	69.6
[R].LSTTPSPTNSLHEDGVDDFR.[R]	2xPhospho [T3(98.6); S10(100)]	Q8BU11	2.64625e-05	0.000262574	30	2347.95	783.322	3.317e-05	8.546e-06	3.66	Q8BU11 2xPhospho [T175(98.6); S182(100)]	TOX high mobility group box family member 4 OS=Mus musculus OX=10090 GN=Tox4 PE=1 SV=3	Tox4_T175_ S182	0	109.7	97.9	100.1	92.3	0.893	0.975	1.013	0.86794	0.818164	0.744565	112.6	84.3	99.3	97.4	96	97.1	126.1	87.6	91.5	112.8	108.8	86.5
[R].LSTTPSPTNSLHEDGVDDFR.[R]	3xPhospho [T3(98.6); T4(98.6); S10(99.3)]	Q8BU11	0.000238523	0.000262574	22	2427.91	809.977	3.317e-05	7.837e-05	2.69	Q8BU11 3xPhospho [T175(98.6); T176(98.6); S182(99.3)]	TOX high mobility group box family member 4 OS=Mus musculus OX=10090 GN=Tox4 PE=1 SV=3	Tox4_T175_ T176_ S182	0	110.6	91.8	94.8	102.8	0.886	0.878	0.93	0.910619	0.833242	0.938201	87.4	94.2	105.5	102	91	91.2	78.8	102.2	123.2	109.9	99.6	115.1
[R].LSTTPSPTNSLHEDGVDDFRR.[Q]	1xPhospho [T3(99.1)]	Q8BU11	1.42423e-05	0.000262574	25	2424.08	606.776	3.317e-05	4.575e-06	4.49	Q8BU11 1xPhospho [T175(99.1)]	TOX high mobility group box family member 4 OS=Mus musculus OX=10090 GN=Tox4 PE=1 SV=3	Tox4_T175	1	86.2	124.2	89.8	99.8	1.388	1.041	1.157	0.0363465	0.611918	0.308574	119.5	86	63.3	119	112.7	121.1	135.4	95.6	73.4	82.6	110.1	81.2
[R].LSTTPSPTNSLHEDGVDDFRR.[Q]	2xPhospho [T3(100); S10(100)]	Q8BU11	5.83379e-07	0.000262574	63	2504.05	626.767	3.317e-05	1.838e-07	5.22	Q8BU11 2xPhospho [T175(100); S182(100)]	TOX high mobility group box family member 4 OS=Mus musculus OX=10090 GN=Tox4 PE=1 SV=3	Tox4_T175_ S182	1	109.9	90.9	96.2	103	0.827	1.011	0.938	0.375963	0.91676	0.726142	122.4	92.6	95.2	93.9	89.9	88.3	120.4	101.9	79.3	108.7	115.7	91.6
[K].LSTVTPEPPSPSQLLQNGR.[L]	1xPhospho [S10(100)]	Q8CGI1	2.67441e-05	0.000262574	16	2101.03	701.016	3.317e-05	8.639e-06	3.91	Q8CGI1 1xPhospho [S1136(100)]	Protein FAM193A OS=Mus musculus OX=10090 GN=Fam193a PE=1 SV=2	Fam193a_S1136	0	138.1	90	94.3	77.6	0.677	0.682	0.562	0.180463	0.125542	0.0301083	94.2	70.8	117.7	89.9	74.4	129.2	77.6	52.6	95.6	138	109.9	150.3
[K].LSTVTPEPPSPSQLLQNGR.[L]	1xDeamidated [N17]; 1xPhospho [S10(100)]	Q8CGI1	0.000123103	0.000262574	12	2102.02	701.344	3.317e-05	4.021e-05	2.95	Q8CGI1 1xPhospho [S1136(100)]	Protein FAM193A OS=Mus musculus OX=10090 GN=Fam193a PE=1 SV=2	Fam193a_S1136	0	167	104.3	62	66.7	0.625	0.376	0.399	0.0811227	7.63611e-05	0.00115511	133.2	51	58.8	69.2	99	120.5	63.3	41.1	92.2	135.8	158.4	177.5
[K].ISVDDYGMDLNSDDSTDDESHPR.[K]	1xOxidation [M8]; 2xPhospho [S12(100); S15(99.3)]	Q9WU62	0.000336754	0.000262574	12	2758.97	920.328	3.317e-05	0.0001112	3.36	Q9WU62 2xPhospho [S796(100); S799(99.3)]	Inner centromere protein OS=Mus musculus OX=10090 GN=Incenp PE=1 SV=2	Incenp_S796_ S799	0	60	117.5	104.3	118.2	1.937	1.326	1.444	0.00102152	0.0879673	0.0538087	66.9	101.1	131.7	111	113.9	147.4	82.8	114.6	115.6	57.3	58.2	99.4
[R].ISVQEMQQQQQPQQIRPSPPQQQQQLQLQQR.[Q]	1xOxidation [M6]; 1xPhospho [S18(100)]	Q8BXJ2-2	0.000212479	0.000262574	16	3849.88	963.227	3.317e-05	6.975e-05	3.18	Q8BXJ2-2 1xPhospho [S302(100)]	Isoform 2 of Transcriptional-regulating factor 1 OS=Mus musculus OX=10090 GN=Trerf1	Trerf1_S302	0	105	85.7	107.4	101.9	0.797	1.022	1.028	0.499829	0.734062	0.727414	143.9	82.1	108.6	41.7	86.7	92.5	119.3	103.1	101.3	106.2	116.1	98.3
[R].LSVSSNDTQESGNSSGPSPGAK.[F]	2xPhospho [S4(99.3); S5(99.3)]	G3X9K3	0.000297678	0.000262574	1	2265.89	755.969	3.317e-05	9.812e-05	2.32	G3X9K3 2xPhospho [S393(99.3); S394(99.3)]	Brefeldin A-inhibited guanine nucleotide-exchange protein 1 OS=Mus musculus OX=10090 GN=Arfgef1 PE=1 SV=1	Arfgef1_S393_ S394	0	85.4	89.5	109.6	115.5	0.873	1.283	1.353	0.976099	0.142738	0.20336		113.2	178.3	71.5	116	130.8		97.5	230.1		60.8	201.6
[R].ISYTPPESPVASHR.[S]	1xPhospho [T4(100)]	P97360	1.60448e-05	0.000262574	37	1620.74	540.919	3.317e-05	5.16e-06	4.09	P97360 1xPhospho [T18(100)]	Transcription factor ETV6 OS=Mus musculus OX=10090 GN=Etv6 PE=1 SV=1	Etv6_T18	0	118.6	96.7	98	86.7	1.077	0.94	0.753	0.451798	0.929747	0.324921	127.3	94.6	71.8	129.6	93.4	82.4	148.2	83.7	57.6	120.3	114.6	76.4
[R].ISYTPPESPVASHR.[S]	2xPhospho [T4(100); S8(100)]	P97360	6.97875e-05	0.000262574	78	1700.71	567.574	3.317e-05	2.267e-05	4.18	P97360 2xPhospho [T18(100); S22(100)]	Transcription factor ETV6 OS=Mus musculus OX=10090 GN=Etv6 PE=1 SV=1	Etv6_T18_ S22	0	99.4	93.6	100.5	106.5	0.942	1.011	1.071	0.9053	0.912985	0.643056	113.3	81.6	100.5	93.6	84	102.7	113.5	101	106.4	104.9	99.3	99.3
[K].LTLSDGESGEEKPTKPK.[E]	2xPhospho [S4(100); S8(100)]	Q61687	0.000123749	0.000262574	84	1975.87	659.294	3.317e-05	4.041e-05	4.8	Q61687 2xPhospho [S1335(100); S1339(100)]	Transcriptional regulator ATRX OS=Mus musculus OX=10090 GN=Atrx PE=1 SV=3	Atrx_S1335_ S1339	0	91.3	110.2	101.6	96.9	1.247	1.158	1.061	0.125888	0.235529	0.683744	82.9	114.9	105.5	105.6	122.7	114.3	67.8	100.6	120.9	71.6	94.8	98.3
[K].LTLSGSDSVILGDTTNGANDEEDGQPR.[R]	1xPhospho [T2(99)]	Q9QZI9	1.63449e-05	0.000262574	85	2841.24	947.752	3.317e-05	5.258e-06	4.08	Q9QZI9 1xPhospho [T365(99)]	Serine incorporator 3 OS=Mus musculus OX=10090 GN=Serinc3 PE=1 SV=2	Serinc3_T365	0	91.7	114.7	100.5	93.1	1.251	1.014	0.985	0.121787	0.643162	0.864078	131.2	76.9	91.7	104.6	95.7	111.2	126.4	74.7	84.9	143.4	83.6	75.8
[K].LTLSGSDSVILGDTTNGANDEEDGQPR.[R]	1xDeamidated [N]; 1xPhospho [T2(98.7)]	Q9QZI9	4.84864e-05	0.000262574	174	2842.23	948.081	3.317e-05	1.57e-05	3.63	Q9QZI9 1xPhospho [T365(98.7)]	Serine incorporator 3 OS=Mus musculus OX=10090 GN=Serinc3 PE=1 SV=2	Serinc3_T365	0	98.1	113.8	98.2	90	1.16	0.809	0.843	0.260325	0.302848	0.520097	120.4	93.8	68	111	100.5	108.7	98	70.9	86	164.9	93.8	84.1
[K].LTPVSLSNSPIKGVDCQEVSQEK.[N]	1xCarbamidomethyl [C16]; 1xPhospho [S9(99)]	Q61687	4.77239e-05	0.000262574	18	2595.24	865.752	3.317e-05	1.547e-05	4.13	Q61687 1xPhospho [S590(99)]	Transcriptional regulator ATRX OS=Mus musculus OX=10090 GN=Atrx PE=1 SV=3	Atrx_S590	1	112.7	101.2	97.2	88.9	0.898	0.863	0.883	0.916469	0.490112	0.678818	139.4	64.3	91	117.6	77.2	94.7	122.9	81.7	83.2	130	105.4	92.5
[K].LTPVSLSNSPIKGVDCQEVSQEK.[N]	1xCarbamidomethyl [C16]; 2xPhospho [T2(100); S9(98.2)]	Q61687	0.000228345	0.000262574	8	2675.2	892.407	3.317e-05	7.503e-05	3.31	Q61687 2xPhospho [T583(100); S590(98.2)]	Transcriptional regulator ATRX OS=Mus musculus OX=10090 GN=Atrx PE=1 SV=3	Atrx_T583_ S590	1	34.9	45.5	102.4	217.2	1.302	2.929	6.215	0.12617	4.2235e-05	3.606e-13	119.4		109.8	94		27.6	243.1	122.9	444.1			39.1
[K].LTVENSPKQETGITEGQGPVGEEEEK.[K]	1xPhospho [T2(100)]	Q9CQJ6	7.26014e-05	0.000262574	12	2865.3	717.083	3.317e-05	2.362e-05	4.3	Q9CQJ6 1xPhospho [T69(100)]	Density-regulated protein OS=Mus musculus OX=10090 GN=Denr PE=1 SV=1	Denr_T69	1	106.2	96.1	96.4	101.3	0.948	0.981	0.96	0.942478	0.910436	0.957383	110.2	88.5	92.9	106.5	92.6	92.1	128.1	97.6	86.6	102.3	112.3	90.2
[K].LVGSGFPLPTSDLDDSLTEDIDEK.[I]	2xPhospho [S11(99.2); S16(100)]	Q91YU3	0.00019463	0.000262574	12	2723.16	908.393	3.317e-05	6.391e-05	4.21	Q91YU3 2xPhospho [S101(99.2); S106(100)]	Myb/SANT-like DNA-binding domain-containing protein 4 OS=Mus musculus OX=10090 GN=Msantd4 PE=2 SV=1	Msantd4_S101_ S106	0	115.4	104.6	83.2	96.8	0.778	0.794	0.93	0.393728	0.308514	0.895551	74.9	81.1	137.5	102.4	58	101.9	87.8	94.3	123.9	112.4	94.3	131.6
[K].LSSLTAPVGEKSPDSTSPSYSTR.[M]	1xPhospho [S12(100)]	Q8K2L8	3.97688e-05	0.000262574	11	2447.13	816.384	3.317e-05	1.287e-05	4.07	Q8K2L8 1xPhospho [S309(100)]	Trafficking protein particle complex subunit 12 OS=Mus musculus OX=10090 GN=Trappc12 PE=1 SV=2	Trappc12_S309	1	117.1	93	94.9	95.1	1.038	0.938	1.048	0.540746	0.851951	0.614769	110.1	93.8	80.9	121.9	91.9	86.4	123	94	85.9	117.4	115.8	79.1
[K].LSQVNGATPVSPIEPESK.[K]	1xDeamidated [N/Q]; 1xPhospho [S11(100)]	Q7TPV4	0.000297678	0.000262574	35	1933.92	645.31	3.317e-05	9.804e-05	4.05	Q7TPV4 1xPhospho [S1280(100)]	Myb-binding protein 1A OS=Mus musculus OX=10090 GN=Mybbp1a PE=1 SV=2	Mybbp1a_S1280	0	116.6	93.9	95.4	94.1	0.806	0.851	0.807	0.298333	0.207274	0.206389	90	85.7	127.4	88.7	79.7	118.7	88.9	87.6	93.1	110	100.7	129.6	ERK2
[K].LSPPYSSPQEFAQDVGR.[M]	1xPhospho [S7(99.1)]	Q62318	0.000290975	0.000262574	45	1957.87	653.295	3.317e-05	9.586e-05	2.57	Q62318 1xPhospho [S757(99.1)]	Transcription intermediary factor 1-beta OS=Mus musculus OX=10090 GN=Trim28 PE=1 SV=3	Trim28_S757	0	107.2	99.4	95.9	97.5	0.844	0.818	0.904	0.796857	0.615258	0.955072	96.9	74.6	102.4	105.7	83	100.5	98.5	95.4	103.9	125.2	105.6	108.3
[R].ISPPVKEEEAKGDNTGK.[S]	1xPhospho [S2(100)]	Q8BJ05	3.24421e-05	0.000262574	13	1878.88	626.966	3.317e-05	1.048e-05	3.4	Q8BJ05 1xPhospho [S409(100)]	Zinc finger CCCH domain-containing protein 14 OS=Mus musculus OX=10090 GN=Zc3h14 PE=1 SV=1	Zc3h14_S409	2	110.1	108.2	86.9	94.8	1.034	0.937	0.873	0.568767	0.925864	0.68836	136.2	87	71.5	118.8	108.4	78.9	138.6	94.9	66.6	110.2	112.6	76.3
[R].LRADSENDGYAPDGEMSDSESEASEK.[K]	1xOxidation [M16]; 1xPhospho [S17(100)]	Q6ZPI0	4.53874e-05	0.000262574	12	2885.09	962.37	3.317e-05	1.471e-05	3.78	Q6ZPI0 1xPhospho [S802(100)]	Protein Jade-1 OS=Mus musculus OX=10090 GN=Jade1 PE=1 SV=2	Jade1_S802	1	81.2	110.2	102.9	105.7	1.357	1.23	1.32	0.0470115	0.182116	0.171688	104.1	87.1	99.3	105.8	106.5	108.6	135.4	102.1	99.5	70.8	102.6	78.4
[R].LRADSENDGYAPDGEMSDSESEASEK.[K]	1xOxidation [M16]; 2xPhospho [S17(100); S19(100)]	Q6ZPI0	5.72618e-05	0.000262574	11	2965.06	989.025	3.317e-05	1.858e-05	3.63	Q6ZPI0 2xPhospho [S802(100); S804(100)]	Protein Jade-1 OS=Mus musculus OX=10090 GN=Jade1 PE=1 SV=2	Jade1_S802_ S804	1	85.1	97.8	90.6	126.5	1.149	0.981	1.545	0.282504	0.813595	0.0265952	48.9	115.9	107.5	98.2	116.1	121.1		133.6	168.8	70.7	118.2	101
[R].LRADSENDGYAPDGEMSDSESEASEKK.[C]	1xOxidation [M16]; 2xPhospho [S17(100); S19(99.3)]	Q6ZPI0	6.97875e-05	0.000262574	6	3093.16	774.045	3.317e-05	2.267e-05	4.5	Q6ZPI0 2xPhospho [S802(100); S804(99.3)]	Protein Jade-1 OS=Mus musculus OX=10090 GN=Jade1 PE=1 SV=2	Jade1_S802_ S804	2	28.4	110.1	114.5	147	3.385	3.309	5.176	6.67149e-10	1.14895e-07	4.55191e-14	24.7	162.2	147.9	93.1	165.7	142.3		153.3	235.2	28.8	46.8
[K].LRADSISEEADSEPESSVLCK.[N]	1xCarbamidomethyl [C20]; 3xPhospho [S5(100); S7(100); S12(100)]	Q921C3	0.000254277	0.000262574	15	2561.98	854.665	3.317e-05	8.366e-05	3.73	Q921C3 3xPhospho [S1782(100); S1784(100); S1789(100)]	Bromodomain and WD repeat-containing protein 1 OS=Mus musculus OX=10090 GN=Brwd1 PE=1 SV=2	Brwd1_S1782_ S1784_ S1789	1	101.9	99.8	105.4	92.9	0.787	0.925	0.912	0.636482	0.917527	0.995311	44.7	107.4	141.2	66.2	101.7	113	48.7	94.6	142	84	103.8	152.7
[R].LRPLLSQLGGTLSPNLAAPER.[S]	1xPhospho [S13(100)]	Q61210-5	9.24866e-06	0.000262574	13	2283.22	761.744	3.317e-05	2.965e-06	5.2	Q61210-5 1xPhospho [S964(100)]	Isoform 5 of Rho guanine nucleotide exchange factor 1 OS=Mus musculus OX=10090 GN=Arhgef1	Arhgef1_S964	0	179.6	96.7	61.8	62	0.539	0.344	0.345	0.0167823	1.94828e-06	8.84196e-05	81.6	56.4	40.6	88.3	85.5	116.2	110.4	37.8	56.7	215.7	164.1	146.7
[R].LRPQSVQSSFPSPPSPSSDVQLTTLAHR.[V]	1xPhospho [S15(100)]	P70295	9.20182e-07	0.000262574	23	3099.53	775.637	3.317e-05	2.907e-07	5.88	P70295 1xPhospho [S290(100)]	Lipid droplet-regulating VLDL assembly factor AUP1 OS=Mus musculus OX=10090 GN=Aup1 PE=1 SV=1	Aup1_S290	0	140.2	85	89.4	85.4	0.689	0.69	0.609	0.140026	0.0779232	0.0477189	118.7	78.9	84.3	106.6	78.8	80.2	115.9	80.6	68.9	132.2	140.4	114.4
[R].LRPQSVQSSFPSPPSPSSDVQLTTLAHR.[V]	2xPhospho [S12(98.8); S15(98.8)]	P70295	0.000255579	0.000262574	30	3179.49	795.629	3.317e-05	8.407e-05	3.03	P70295 2xPhospho [S287(98.8); S290(98.8)]	Lipid droplet-regulating VLDL assembly factor AUP1 OS=Mus musculus OX=10090 GN=Aup1 PE=1 SV=1	Aup1_S287_ S290	0	123.1	93.4	84	99.5	0.759	0.816	0.908	0.444035	0.625909	0.956621	114.8	83.3	75.4	92.7	51.7	136.2	98.7	85	117.9	129.9	122.1	92.4
[R].LRPVHAHLYLQPGMEDGSDDMDASVEDIGGR.[S]	2xOxidation [M14; M21]; 1xPhospho [S18(100)]	Q6ZQ93	4.01475e-06	0.000262574	7	3492.52	873.885	3.317e-05	1.281e-06	4.48	Q6ZQ93 1xPhospho [S2438(100)]	Ubiquitin carboxyl-terminal hydrolase 34 OS=Mus musculus OX=10090 GN=Usp34 PE=1 SV=3	Usp34_S2438	0	126.3	91.1	83.8	98.7	0.746	0.664	0.781	0.498283	0.171192	0.639384	103.3	79.9	80.7	137.1	87.7	87.7	145.4	94.9	30.9	183.8	121.5	47
[R].LRQDHADSCVVSSDDEELSR.[D]	1xCarbamidomethyl [C9]; 2xPhospho [S12(100); S13(100)]	Q9QZS2	4.59558e-06	0.000262574	48	2477.96	826.66	3.317e-05	1.466e-06	6.1	Q9QZS2 2xPhospho [S98(100); S99(100)]	E3 ubiquitin-protein ligase RNF4 OS=Mus musculus OX=10090 GN=Rnf4 PE=1 SV=1	Rnf4_S98_ S99	1	76.2	104.5	119.9	99.4	1.372	0.905	1.021	0.0364318	0.490574	0.790037	34.9	123	151.5	73.8	107.2	129.4	20.3	101.9	171	41.4	78.1	167.4
[R].IRQPSIDLTDDDQTSSVPHSAISDIMSSDQETYSCK.[S]	1xCarbamidomethyl [C35]; 1xOxidation [M26]; 2xPhospho [S5(100); T9(100)]	Q6A065	0.000155706	0.000262574	23	4202.75	1051.44	3.317e-05	5.093e-05	3.21	Q6A065 2xPhospho [S1008(100); T1012(100)]	Centrosomal protein of 170 kDa OS=Mus musculus OX=10090 GN=Cep170 PE=1 SV=2	Cep170_S1008_ T1012	1	138.8	73.3	88.4	99.5	0.528	0.637	0.717	0.0111271	0.0558132	0.266491	98.6	52.2	109.4	113.8	18.5	81.8	111	59.7	133.7	171.2	95.4	154.8
[K].LVNTLNTVPSLGQSPGPVVVSNNSSAQR.[T]	1xPhospho [T4(98.5)]	Q8BZH4	0.000105746	0.000262574	10	2915.46	729.62	3.317e-05	3.447e-05	3.16	Q8BZH4 1xPhospho [T323(98.5)]	Pogo transposable element with ZNF domain OS=Mus musculus OX=10090 GN=Pogz PE=1 SV=2	Pogz_T323	0	122.4	94.1	91.1	92.4	0.765	0.845	0.755	0.414836	0.691973	0.433493	139.1	66.4	92.1	95.1	60.1	95.7	93.4	92	110.3	153.4	78.6	123.8
[R].LRSPSNDSAHR.[S]	1xPhospho [S3(100)]	E9Q784	1.29814e-05	0.000262574	5	1319.59	440.533	3.317e-05	4.175e-06	5.25	E9Q784 1xPhospho [S1273(100)]	Zinc finger CCCH domain-containing protein 13 OS=Mus musculus OX=10090 GN=Zc3h13 PE=1 SV=1	Zc3h13_S1273	1	110.2	92.4	97.1	100.3	0.868	0.999	0.948	0.711501	0.783327	0.99012	114.5	99.7	94.9	99.5	92.2	94.9	103	90.9	108.6	113.2	114.6	74
[K].LSAGAAPSEESPERPVEPTEEQQQQPPTEDPQFLHQAK.[G]	1xPhospho [S11(98.5)]	Q9D5V6	0.000161902	0.000262574	10	4262.95	1066.49	3.317e-05	5.296e-05	2.69	Q9D5V6 1xPhospho [S42(98.5)]	Synapse-associated protein 1 OS=Mus musculus OX=10090 GN=Syap1 PE=1 SV=1	Syap1_S42	0	112.7	98.2	91.7	97.4	1.073	0.875	0.864	0.512475	0.691602	0.741578	135.3	91.5	60.1	128.1	98	75.7	157.8	97.3	55.6	112.5	119.4	68.6
[K].ISALQFSQEPASDPDPGPRGSPEVPPGGAK.[D]	1xPhospho [S21(100)]	Q8CB87	0.000182436	0.000262574	67	3068.44	767.866	3.317e-05	5.975e-05	3.79	Q8CB87 1xPhospho [S436(100)]	Ras-related protein Rab-44 OS=Mus musculus OX=10090 GN=Rab44 PE=1 SV=2	Rab44_S436	1	108.9	81.3	123.2	86.6	0.807	1.135	1.147	0.491754	0.257354	0.31374	146.9	127	78.2	104.4	59.9	83.8	148.3	89.2	65.5	129.3	112.2	55.4
[R].LSEPGTDLVEPSPKHTPNTSDNEGSDTEVCGSNSPSK.[R]	1xCarbamidomethyl [C30]; 3xPhospho [S2(100); T6(99.1); S25(96.4)]	B9EJ80	0.000302227	0.000262574	10	4109.62	1028.16	3.317e-05	9.972e-05	2.87	B9EJ80 3xPhospho [S950(100); T954(99.1); S973(96.4)]	PDZ domain-containing protein 8 OS=Mus musculus OX=10090 GN=Pdzd8 PE=1 SV=1	Pdzd8_S950_ T954_ S973	1	88.8	99.4	85.6	126.2	1.12	0.965	1.422	0.353075	0.959099	0.0252921	44.1	89.1	130.2	103.5	80.7	118.3	89.9	131.4	149.6	92.4	72.9	97.8
[R].LSESSALKQPATPTAAESSEGEGEEGDDGGETESR.[E]	2xPhospho [S18(98.4); S19(98.4)]	Q91XU0	2.1356e-05	0.000262574	7	3668.46	917.872	3.317e-05	6.89e-06	3.36	Q91XU0 2xPhospho [S91(98.4); S92(98.4)]	ATPase WRNIP1 OS=Mus musculus OX=10090 GN=Wrnip1 PE=1 SV=2	Wrnip1_S91_ S92	1	91.5	109.4	104.4	94.7	1.197	1.141	1.036	0.251277	0.369962	0.662213	25.7	158.3	151.4	115.9	166.7	158.7		97.8	192.9			132.6
[R].LSESSALKQPATPTAAESSEGEGEEGDDGGETESR.[E]	3xPhospho [S2(97.9); T14(97.9); S18(97.9)]	Q91XU0	0.00012803	0.000262574	8	3748.43	937.862	3.317e-05	4.177e-05	3.02	Q91XU0 3xPhospho [S75(97.9); T87(97.9); S91(97.9)]	ATPase WRNIP1 OS=Mus musculus OX=10090 GN=Wrnip1 PE=1 SV=2	Wrnip1_S75_ T87_ S91	1	96.5	107.2	107	89.4	1.111	1.109	0.926	0.388487	0.449125	0.999873		160.4	157.8	121.7	168.1	159.3		87.5	201.7			143.4
[R].LSLSRLSTESDSEDLPTFAFLK.[K]	3xPhospho [S7(100); T8(100); S10(99.3)]	Q8BJW7	0.000251049	0.000262574	12	2696.15	899.391	3.317e-05	8.251e-05	3.52	Q8BJW7 3xPhospho [S12(100); T13(100); S15(99.3)]	Crossover junction endonuclease EME1 OS=Mus musculus OX=10090 GN=Eme1 PE=1 SV=1	Eme1_S12_ T13_ S15	1	101.4	85.8	117.9	94.9	0.846	1.163	0.936	0.892142	0.342537	0.922996	40.9	123.9	161.9	87.4	90.2	108	50.6	99.8	140.5	58.4	106.6	131.9
[R].ISPASPAGSPNADFAAHEESLGDR.[H]	2xPhospho [S5(100); S9(100)]	A2AIW0	1.19581e-05	0.000262574	16	2556.04	852.687	3.317e-05	3.837e-06	3.4	A2AIW0 2xPhospho [S241(100); S245(100)]	Endosome-associated-trafficking regulator 1 OS=Mus musculus OX=10090 GN=Entr1 PE=1 SV=1	Entr1_S241_ S245	0	119.7	79.6	111.4	89.3	0.675	0.824	0.814	0.124899	0.442584	0.42612	112.5	80.1	108.2	77.3	69.5	109.2	83.9	86.7	116.7	103	116.3	136.5
[R].LSPLSPGSPGPAAR.[G]	2xPhospho [S5(100); S8(100)]	Q9Z248	0.000273781	0.000262574	15	1466.64	489.553	3.317e-05	9.027e-05	3.02	Q9Z248 2xPhospho [S21(100); S24(100)]	Zinc finger protein AEBP2 OS=Mus musculus OX=10090 GN=Aebp2 PE=1 SV=2	Aebp2_S21_ S24	0	95.8	96.5	93.4	114.3	1.007	0.975	1.121	0.629041	0.84035	0.381407	72.4	95.2	132.9	73.4	98.4	129.1	64.6	116.5	127.4	78.7	97.7	113.7
[R].LRSPSNDSAHR.[S]	2xPhospho [S3(100); S5(100)]	E9Q784	5.00479e-05	0.000262574	12	1399.55	467.188	3.317e-05	1.622e-05	5.64	E9Q784 2xPhospho [S1273(100); S1275(100)]	Zinc finger CCCH domain-containing protein 13 OS=Mus musculus OX=10090 GN=Zc3h13 PE=1 SV=1	Zc3h13_S1273_ S1275	1	76.2	92.5	110.3	120.9	1.213	1.447	1.319	0.156836	0.00829729	0.0896631	83.4	114.8	137	87.2	96.2	114.3	65.5	125.8	131.5	49.6	79.3	115.3
[R].LQRPKEESSEDENEVSNILR.[S]	1xDeamidated [N/Q]; 2xPhospho [S8(100); S9(100)]	B2RRE7	2.11311e-05	0.000262574	34	2533.09	845.034	3.317e-05	6.816e-06	4.14	B2RRE7 2xPhospho [S1016(100); S1017(100)]	OTU domain-containing protein 4 OS=Mus musculus OX=10090 GN=Otud4 PE=1 SV=1	Otud4_S1016_ S1017	1	84.6	99.5	106.1	109.9	1.175	1.009	1.298	0.208889	0.783588	0.102871	32.3	120.9	110.6	94.9	103.7	126.6	49	193.4	114.5	46.1	88.2	119.8
[K].LVPVERNSEAEDQDFEKNNSR.[K]	1xPhospho [S8(100)]	Q8CB77	0.000335071	0.000262574	12	2556.14	639.79	3.317e-05	0.0001106	3.42	Q8CB77 1xPhospho [S82(100)]	Elongin-A OS=Mus musculus OX=10090 GN=Eloa PE=1 SV=3	Eloa_S82	2	113.6	94.4	88.7	103.2	0.831	0.781	0.909	0.624315	0.383368	0.896451	125.3	79.3	85.8	115.5	73.3	91.3	116.6	99.8	82.3	115.6	109.8	105.6
[R].LVREDENDASDDEDDDEK.[R]	1xPhospho [S10(100)]	P58501	0.000206007	0.000262574	9	2188.8	730.274	3.317e-05	6.757e-05	3.64	P58501 1xPhospho [S264(100)]	PAX3- and PAX7-binding protein 1 OS=Mus musculus OX=10090 GN=Paxbp1 PE=1 SV=3	Paxbp1_S264	1	52.8	119.8	116.7	110.8	2.269	1.457	1.04	6.59862e-05	0.0256437	0.572113	37.5	139.1	129.9	121	133.4	138.7	16.5	123.4	140.6	25.8	58.8	135.3
[R].MKVENDENNETLSEPGESSKEENCSK.[A]	1xCarbamidomethyl [C24]; 1xOxidation [M1]; 1xPhospho [S13(99.6)]	Q8BP27	8.18763e-06	0.000262574	12	3080.23	770.815	3.317e-05	2.625e-06	4.22	Q8BP27 1xPhospho [S163(99.6)]	Swi5-dependent recombination DNA repair protein 1 homolog OS=Mus musculus OX=10090 GN=Sfr1 PE=1 SV=2	Sfr1_S163	2	112.4	86.3	101.9	99.4	0.773	0.907	0.93	0.443303	0.912857	0.942382	121.8	80.8	105.4	89.2	73.4	91.8	123.3	85.1	102.7	118.7	116.2	91.4
[R].MLPHAPGVQMQAIPEDAIPEESGDEDEEDPDK.[R]	2xOxidation [M1; M10]; 1xPhospho [S22(100)]	O09106	8.84481e-05	0.000262574	8	3601.49	901.128	3.317e-05	2.881e-05	3.07	O09106 1xPhospho [S393(100)]	Histone deacetylase 1 OS=Mus musculus OX=10090 GN=Hdac1 PE=1 SV=1	Hdac1_S393	0	102.1	87.9	94.7	115.3	0.861	0.992	1.129	0.82093	0.694204	0.363201	152.8	86.3	90.3	127.5	83.7	55.4	138.4	109.8	52.4	119	87	97.3
[R].MLPHAPGVQMQAIPEDAIPEESGDEDEEDPDKR.[I]	2xOxidation [M1; M10]; 1xPhospho [S22(100)]	O09106	1.28148e-06	0.000262574	44	3757.59	752.323	3.317e-05	4.062e-07	6.43	O09106 1xPhospho [S393(100)]	Histone deacetylase 1 OS=Mus musculus OX=10090 GN=Hdac1 PE=1 SV=1	Hdac1_S393	1	117.8	93.2	91.3	97.8	0.948	1.013	0.869	0.93183	0.899954	0.416663	122.5	83.2	87.8	114.5	89.6	85.4	136.2	94	71	113.3	120.8	81.7
[R].MLPHAPGVQMQAIPEDAIPEESGDEDEEDPDKR.[I]	1xDeamidated [Q]; 2xOxidation [M1; M10]; 1xPhospho [S22(100)]	O09106	9.37143e-05	0.000262574	9	3758.57	752.522	3.317e-05	3.052e-05	2.81	O09106 1xPhospho [S393(100)]	Histone deacetylase 1 OS=Mus musculus OX=10090 GN=Hdac1 PE=1 SV=1	Hdac1_S393	1	135.2	103.5	71.1	90.3	0.765	0.704	0.829	0.394472	0.272583	0.625652	75.9	59.7	109.7	79.4	110.5	116.5	84.7	129.4	96.4	144.3	156	37.5
[R].MLPHAPGVQMQAIPEDAVHEDSGDEDGEDPDK.[R]	2xOxidation [M1; M10]; 1xPhospho [S22(100)]	P70288	3.84251e-05	0.000262574	15	3541.44	886.114	3.317e-05	1.245e-05	4.02	P70288 1xPhospho [S394(100)]	Histone deacetylase 2 OS=Mus musculus OX=10090 GN=Hdac2 PE=1 SV=1	Hdac2_S394	0	90.6	98.1	103.2	108.1	1.082	1.139	1.193	0.425949	0.256447	0.244128	129.9	84.1	103	102.2	86.3	97.9	135.1	80.1	107.9	90.4	89	94	CK2A1
[R].MLPHAPGVQMQAIPEDAVHEDSGDEDGEDPDKR.[I]	2xOxidation [M1; M10]; 1xPhospho [S22(100)]	P70288	8.12438e-07	0.000262574	74	3697.54	740.315	3.317e-05	2.564e-07	6.18	P70288 1xPhospho [S394(100)]	Histone deacetylase 2 OS=Mus musculus OX=10090 GN=Hdac2 PE=1 SV=1	Hdac2_S394	1	116.1	97.4	90.2	96.3	0.93	0.892	0.867	0.844436	0.374722	0.407643	134.1	79.9	83.5	111.4	90.1	84.3	133.1	89.1	77.6	119.8	107.4	89.5	CK2A1
[R].MLPHAPGVQMQAIPEDAVHEDSGDEDGEDPDKR.[I]	1xDeamidated [Q]; 2xOxidation [M1; M10]; 1xPhospho [S22(100)]	P70288	0.000133498	0.000262574	9	3698.53	740.514	3.317e-05	4.36e-05	3.49	P70288 1xPhospho [S394(100)]	Histone deacetylase 2 OS=Mus musculus OX=10090 GN=Hdac2 PE=1 SV=1	Hdac2_S394	1	104.3	90.3	115.3	90.2	0.866	0.984	0.865	0.850439	0.743173	0.750735	109.5	91	110.1	110.9	82.7	85.8	132.7	85.6	82.1	98.7	111.9	99	CK2A1
[R].MLSGSELTEDYPKENDSSSNNK.[A]	1xOxidation [M1]; 1xPhospho [S3(99.6)]	Q8C0R0	7.10869e-05	0.000262574	11	2541.03	847.683	3.317e-05	2.31e-05	3.66	Q8C0R0 1xPhospho [S212(99.6)]	Ubiquitin carboxyl-terminal hydrolase 37 OS=Mus musculus OX=10090 GN=Usp37 PE=1 SV=1	Usp37_S212	1	116	83.3	106.6	94.1	0.719	0.919	0.842	0.257095	0.850356	0.678602	122.9	73.3	111.5	87.1	63	103.7	105.7	86.2	98.4	121.3	102.4	124.4
[K].MNEEISSDSESESLAPR.[K]	1xOxidation [M1]; 3xPhospho [S6(100); S7(100); S9(100)]	Q91WM3	0.000114101	0.000262574	37	2136.71	712.909	3.317e-05	3.72e-05	2.97	Q91WM3 3xPhospho [S50(100); S51(100); S53(100)]	U3 small nucleolar RNA-interacting protein 2 OS=Mus musculus OX=10090 GN=Rrp9 PE=1 SV=1	Rrp9_S50_ S51_ S53	0	63.7	90.2	149.5	96.6	0.716	1.065	1.517	0.427977	0.452368	0.0902939	20.1	170.2	262.1	15.5	173.5	102.7		80.1	150.9		26.5	198.4
[R].MNGVMFPGNSPNYTDR.[S]	1xDeamidated [N2]; 2xOxidation [M1; M5]; 1xPhospho [S10(100)]	Q0VGB7	0.000246596	0.000262574	37	1912.72	638.246	3.317e-05	8.118e-05	3.52	Q0VGB7 1xPhospho [S159(100)]	Serine/threonine-protein phosphatase 4 regulatory subunit 2 OS=Mus musculus OX=10090 GN=Ppp4r2 PE=1 SV=1	Ppp4r2_S159	0	110.4	90.5	106.5	92.6	0.88	1.025	0.97	0.811359	0.692345	0.881123	113	99.5	105.1	89.3	80.3	113.3	91.4	90.8	107	108.9	110.3	91.2
[-].MPGPTPSGTNVGSSGRSPSK.[A]	1xMet-loss [N-Term]; 2xPhospho [S14(99.5); S17(99.5)]	Q9CQS8	3.50285e-05	0.000262574	30	1929.81	643.942	3.317e-05	1.132e-05	7.58	Q9CQS8 1xMet-loss [N-Term]; 2xPhospho [S14(99.5); S17(99.5)]	Protein transport protein Sec61 subunit beta OS=Mus musculus OX=10090 GN=Sec61b PE=1 SV=3	Sec61b_S14_ S17	1	83.9	89	99.2	127.9	0.996	1.057	0.841	0.836852	0.612271	0.311186	47.8	78.3	195.4	54.9	70.2	149.8	40.6	101	155.6	55.1	66.3	184.9
[R].MQAESQSPTNVDLEDKER.[E]	1xOxidation [M1]; 1xPhospho [S7(100)]	P58871	2.89537e-05	0.000262574	12	2172.91	724.975	3.317e-05	9.353e-06	3.84	P58871 1xPhospho [S1063(100)]	182 kDa tankyrase-1-binding protein OS=Mus musculus OX=10090 GN=Tnks1bp1 PE=1 SV=2	Tnks1bp1_S1063	1	113.6	100.7	86.8	98.9	0.887	0.792	0.875	0.856773	0.450464	0.789417	125.8	83.5	67.4	114.3	96.9	81.4	132.9	95.2	74.5	133.6	109.3	85.1
[K].MQAGQIPGQSPDPPSPGTGSVNIPTK.[T]	1xOxidation [M1]; 1xPhospho [S15(100)]	Q64318	0.000169215	0.000262574	35	2657.23	886.416	3.317e-05	5.536e-05	3.91	Q64318 1xPhospho [S624(100)]	Zinc finger E-box-binding homeobox 1 OS=Mus musculus OX=10090 GN=Zeb1 PE=1 SV=1	Zeb1_S624	0	107.2	95.9	98.7	98.2	0.942	0.945	1.025	0.982148	0.871901	0.675647	120	85.2	98.4	103.2	85.7	95.6	112.3	97.9	95	109.5	106.8	90.2
[K].MQVDQEEPHTEEQQQQPQTPAENKAESEEMETSQAGSK.[D]	2xOxidation [M1; M30]; 1xPhospho [S27(100)]	Q61316	0.000285858	0.000262574	18	4425.82	1107.21	3.317e-05	9.433e-05	3.13	Q61316 1xPhospho [S548(100)]	Heat shock 70 kDa protein 4 OS=Mus musculus OX=10090 GN=Hspa4 PE=1 SV=1	Hspa4_S548	1	99.6	102.5	103.8	94.1	1.032	1.115	0.945	0.547454	0.353221	0.953214	121.3	92.3	106.5	110.8	105.3	90.3	128.3	56.2	96.7	82.8	102.3	107.4
[R].MREDYDSVEQDGDEPGPQR.[S]	1xOxidation [M1]; 1xPhospho [S7(100)]	Q9CWZ3	1.95694e-05	0.000262574	21	2318.89	773.634	3.317e-05	6.295e-06	4.77	Q9CWZ3 1xPhospho [S56(100)]	RNA-binding protein 8A OS=Mus musculus OX=10090 GN=Rbm8a PE=1 SV=4	Rbm8a_S56	1	104.7	93.8	106.4	95.1	0.896	1.017	0.909	0.677881	0.781546	0.702627	111.5	92.4	104.2	104.8	91.8	86.3	112.6	93.1	91.1	108	101.8	102.4
[-].MSDNDDIEVESDADKR.[A]	1xMet-loss+Acetyl [N-Term]; 1xPhospho [S2(100)]	P28574-2	0.00021746	0.000262574	12	1829.71	610.573	3.317e-05	7.149e-05	3.2	P28574-2 1xMet-loss+Acetyl [N-Term]; 1xPhospho [S2(100)]	Isoform 2 of Protein max OS=Mus musculus OX=10090 GN=Max	Max_S2	1	105.8	82	108.9	103.4	0.843	1.017	0.909	0.794422	0.645309	0.942497	126	68.4	105	78.7	79	128.5	99.7	84.9	110.5	102	93.4	123.9
[-].MSDQEAKPSTEDLGDKK.[E]	1xMet-loss+Acetyl [N-Term]; 1xPhospho [S2(100)]	P63166	0.000199209	0.000262574	38	1869.81	623.942	3.317e-05	6.533e-05	3.91	P63166 1xMet-loss+Acetyl [N-Term]; 1xPhospho [S2(100)]	Small ubiquitin-related modifier 1 OS=Mus musculus OX=10090 GN=Sumo1 PE=1 SV=1	Sumo1_S2	1	105.1	101.4	92.4	101	1.065	0.982	0.961	0.546903	0.903271	0.839967	134.4	91	74.5	114.7	99.9	89.6	138.8	99.5	70.4	107.7	103.6	75.9
[-].MSDQEAKPSTEDLGDKKEGEYIK.[L]	1xMet-loss+Acetyl [N-Term]; 1xPhospho [S2(100)]	P63166	1.22791e-05	0.000262574	12	2589.16	648.045	3.317e-05	3.944e-06	4.48	P63166 1xMet-loss+Acetyl [N-Term]; 1xPhospho [S2(100)]	Small ubiquitin-related modifier 1 OS=Mus musculus OX=10090 GN=Sumo1 PE=1 SV=1	Sumo1_S2	2	106.6	99.4	83	111	0.932	1.063	1.041	0.949445	0.543257	0.662464	146.9	83	71.8	116.9	99.5	81.1	141.6	111.1	44	106.7	129.8	67.6
[-].MSETAPAETAAPAPVEKSPAKK.[K]	1xMet-loss [N-Term]; 1xPhospho [S18(100)]	P43276	0.000309951	0.000262574	12	2160.06	720.69	3.317e-05	0.0001022	4.22	P43276 1xMet-loss [N-Term]; 1xPhospho [S18(100)]	Histone H1.5 OS=Mus musculus OX=10090 GN=H1-5 PE=1 SV=2	H1-5_S18	2	100.3	118.6	89	92	1.111	1.014	0.946	0.351288	0.748859	0.973753	76.3	75.4	147	80.7	101.8	124	75.2	78.9	137.1	72.6	86.1	144.9
[R].MKSPSPKPGGLLAQLCR.[R]	1xCarbamidomethyl [C16]; 1xOxidation [M1]; 2xPhospho [S3(100); S5(100)]	E9Q309	0.000214679	0.000262574	3	2015.92	672.644	3.317e-05	7.055e-05	3.17	E9Q309 2xPhospho [S935(100); S937(100)]	Centrosome-associated protein 350 OS=Mus musculus OX=10090 GN=Cep350 PE=1 SV=1	Cep350_S935_ S937	1	118.6	81.7	96.1	103.6	0.755	0.81	0.879	0.552126	0.758528	0.95659	105.1	69.8	100.4	85.4	73	101.8	111.8	96.5	108.2	127.2	123.9	96.8
[K].MGSDGESDQASGTSSDEVQSPTGVCLR.[N]	1xCarbamidomethyl [C25]; 1xOxidation [M1]; 1xPhospho [S20(100)]	Q8K0D0	0.000195134	0.000262574	8	2853.12	951.712	3.317e-05	6.401e-05	3.19	Q8K0D0 1xPhospho [S122(100)]	Cyclin-dependent kinase 17 OS=Mus musculus OX=10090 GN=Cdk17 PE=1 SV=2	Cdk17_S122	0	130.2	90	95.9	83.9	0.627	0.737	0.645	0.0990315	0.410362	0.153375	161.9	60.5	87.7	85.8	61.7	82.2	152.3	63.6	76.7	137	119	111.6
[K].MGLEESSEGEAEGSVR.[S]	1xOxidation [M1]; 2xPhospho [S6(100); S7(100)]	Q8BLH7	4.6357e-05	0.000262574	73	1842.65	614.888	3.317e-05	1.502e-05	4.69	Q8BLH7 2xPhospho [S152(100); S153(100)]	HIRA-interacting protein 3 OS=Mus musculus OX=10090 GN=Hirip3 PE=1 SV=1	Hirip3_S152_ S153	0	77.1	114	115.2	93.7	1.479	1.494	1.216	0.0113913	0.00160935	0.194489	75.5	112.2	136.7	85	111	141.1	53.9	91.2	150.1	39.7	75	128.5
[R].LVREDENDASDDEDDDEKR.[R]	1xPhospho [S10(100)]	P58501	7.97358e-06	0.000262574	11	2344.9	782.305	3.317e-05	2.552e-06	4.7	P58501 1xPhospho [S264(100)]	PAX3- and PAX7-binding protein 1 OS=Mus musculus OX=10090 GN=Paxbp1 PE=1 SV=3	Paxbp1_S264	2	60.4	94.5	116	129	1.609	1.92	2.135	0.010081	0.000386541	0.00106899		165.9	136.8	122.6	135	118		181.7	154.5		43.3	142.1
[R].LYHGGYRSPQRPFPMIDENNDVSEEALSSDIK.[K]	1xOxidation [M15]; 1xPhospho [S8(100)]	Q8K3D3-2	0.000243461	0.000262574	27	3760.69	940.93	3.317e-05	7.997e-05	3	Q8K3D3-2 1xPhospho [S26(100)]	Isoform 2 of DNA repair protein SWI5 homolog OS=Mus musculus OX=10090 GN=Swi5	Swi5_S26	1	117.7	75.8	102.2	104.2	0.644	0.868	0.886	0.0847691	0.457631	0.700638	105.2	75.8	112.1	78.1	70	92.3	116	107.3	87.4	149.9	84.7	121.2
[K].IYHLPDAESDEDEDFKEQTR.[L]	1xPhospho [S9(100)]	P42208	5.33057e-06	0.000262574	147	2517.05	839.687	3.317e-05	1.702e-06	5.35	P42208 1xPhospho [S218(100)]	Septin-2 OS=Mus musculus OX=10090 GN=Septin2 PE=1 SV=2	Septin2_S218	1	104.1	97.5	97.1	101.3	0.936	0.933	0.973	0.876123	0.595268	0.900917	115.7	89.9	88.5	96.9	90.2	88.8	151.1	93.7	72.4	128.1	96.4	88.2	CK2A1
[K].IYHLPDAESDEDEDFKEQTR.[L]	1xDeamidated [Q18]; 1xPhospho [S9(100)]	P42208	0.000177308	0.000262574	11	2518.03	840.018	3.317e-05	5.804e-05	3.31	P42208 1xPhospho [S218(100)]	Septin-2 OS=Mus musculus OX=10090 GN=Septin2 PE=1 SV=2	Septin2_S218	1	93.2	105.1	104.2	97.4	1.129	1.119	1.046	0.343365	0.429502	0.626758	107.2	100.5	100	125.8	81.3	101.4	146.9	94	67.7	86.8	89.8	98.7	CK2A1
[K].IYQNIQDGSLDLNAAESGVQHKPSAPQGGR.[L]	1xPhospho [S9(100)]	Q91V41	1.16456e-05	0.000262574	10	3230.52	808.387	3.317e-05	3.74e-06	4.01	Q91V41 1xPhospho [S180(100)]	Ras-related protein Rab-14 OS=Mus musculus OX=10090 GN=Rab14 PE=1 SV=3	Rab14_S180	0	123.9	86.9	86.9	102.4	0.978	1.154	1.211	0.766203	0.346419	0.238443	148.4	78.5	66.3	125.8	78.5	56.3	196.4	92.4	64	128.7	111.9	52.8
[R].IYSSDSDEGSEEDKAQR.[L]	2xPhospho [S6(100); S10(100)]	Q5XJE5	0.000260849	0.000262574	6	2075.75	692.588	3.317e-05	8.588e-05	3.33	Q5XJE5 2xPhospho [S611(100); S615(100)]	RNA polymerase-associated protein LEO1 OS=Mus musculus OX=10090 GN=Leo1 PE=1 SV=2	Leo1_S611_ S615	1	27.9	156.5	101.5	114	4.748	2.788	4.083	3.53051e-14	4.82831e-06	4.94806e-07	37	127.6	132.5	131.9	210.4	196.6		119.8	171.4		26.4	46.6
[-].MAADEEPDSPSGALQTAAEEEETK.[T]	1xMet-loss+Acetyl [N-Term]; 1xPhospho [S9(100)]	Q9CWX9	2.18709e-05	0.000262574	42	2497.01	833.01	3.317e-05	7.049e-06	4.68	Q9CWX9 1xMet-loss+Acetyl [N-Term]; 1xPhospho [S9(100)]	Probable ATP-dependent RNA helicase DDX47 OS=Mus musculus OX=10090 GN=Ddx47 PE=2 SV=2	Ddx47_S9	0	100.3	105.2	75.5	119	1.049	0.753	0.792	0.607925	0.039192	0.172705	133.8	70.7	53.1	104.9	98.6	96	111.5	61.7	123.1	174.7	93.9	78
[-].MAADSDDDVPPVPTPSDGGVNK.[N]	1xMet-loss [N-Term]; 1xPhospho [S5(100)]	Q9D2E2	4.07263e-05	0.000262574	26	2132.9	711.64	3.317e-05	1.319e-05	4.43	Q9D2E2 1xMet-loss [N-Term]; 1xPhospho [S5(100)]	Target of EGR1 protein 1 OS=Mus musculus OX=10090 GN=Toe1 PE=1 SV=1	Toe1_S5	0	101.4	106.2	98	94.3	1	0.953	0.93	0.791576	0.913364	0.867779	109.4	84.4	99.8	108.2	91.6	108	104.5	96	88.5	114.7	103.2	91.6
[-].MAADVSVTHRPPLSPEAEAEAETPETVDR.[R]	1xMet-loss+Acetyl [N-Term]; 1xPhospho [S14(100)]	Q9CW46	4.94945e-06	0.000262574	23	3096.42	774.861	3.317e-05	1.579e-06	4.85	Q9CW46 1xMet-loss+Acetyl [N-Term]; 1xPhospho [S14(100)]	Ribonucleoprotein PTB-binding 1 OS=Mus musculus OX=10090 GN=Raver1 PE=1 SV=2	Raver1_S14	0	109	78.4	115.5	97.1	0.719	0.852	0.861	0.234951	0.379232	0.586269	109.7	78.1	101.9	117.4	67	69.1	141.2	85.7	78.1	164.1	96.2	91.7
[-].MAASAAATAAASAATAASAASGSPGSGEGSAGGEK.[R]	1xMet-loss+Acetyl [N-Term]; 1xPhospho [S23(100)]	Q62318	3.74225e-05	0.000262574	61	2843.23	569.452	3.317e-05	1.211e-05	3.93	Q62318 1xMet-loss+Acetyl [N-Term]; 1xPhospho [S23(100)]	Transcription intermediary factor 1-beta OS=Mus musculus OX=10090 GN=Trim28 PE=1 SV=3	Trim28_S23	0	116	129.8	72.4	81.8	1.119	0.624	0.792	0.323992	0.00519004	0.314869	86.2	63.6	58.6	69.4	114.1	159.4	71.9	66.8	153.3	193.5	61.4	101.9
[R].IVQGSDVLEADSDEPDDHRVSEPLAISNEK.[Q]	1xPhospho [S12(100)]	A2AKX3	0.000277988	0.000262574	10	3344.52	836.886	3.317e-05	9.147e-05	2.89	A2AKX3 1xPhospho [S1376(100)]	Probable helicase senataxin OS=Mus musculus OX=10090 GN=Setx PE=1 SV=1	Setx_S1376	1	100.5	91.3	104.5	103.7	0.953	1.04	1.032	0.900572	0.642746	0.720569	135.5	93.6	111	113.5	95.8	97	146.3	110.2	83.4	112.6		101.2
[-].MAESGGSSGSSQSPERPSSLADR.[N]	1xMet-loss+Acetyl [N-Term]; 1xPhospho [S13(100)]	Q8BGY4	0.000321881	0.000262574	12	2270.95	757.658	3.317e-05	0.0001062	3.58	Q8BGY4 1xMet-loss+Acetyl [N-Term]; 1xPhospho [S13(100)]	Kelch-like protein 26 OS=Mus musculus OX=10090 GN=Klhl26 PE=1 SV=1	Klhl26_S13	0	104.5	99.1	103.3	93.1	0.948	0.989	0.891	0.880742	0.796051	0.842093	109.1	84.4	118.3	104.6	87.3	105.9	105.4	73.2	98.2	110.3	115.2	88.2
[R].MAGILDVNPFSGSPQSPQLIR.[R]	1xOxidation [M1]; 2xPhospho [S13(100); S16(100)]	Q8VCB1	3.46598e-05	0.000262574	11	2403.08	801.7	3.317e-05	1.121e-05	5.08	Q8VCB1 2xPhospho [S470(100); S473(100)]	Nucleoporin NDC1 OS=Mus musculus OX=10090 GN=Ndc1 PE=1 SV=1	Ndc1_S470_ S473	0	146.9	83.9	81.7	87.4	0.571	0.556	0.595	0.0160059	0.000431763	0.0163375	70.7	77.1	129.8	79.2	54.7	98.7	70.3	82.5	106	133.8	138.6	158.7
[R].MDSFDEDLARPSGLLAQER.[K]	1xOxidation [M1]; 1xPhospho [S3(100)]	Q569Z6	2.3616e-05	0.000262574	38	2245.98	749.332	3.317e-05	7.606e-06	3.62	Q569Z6 1xPhospho [S572(100)]	Thyroid hormone receptor-associated protein 3 OS=Mus musculus OX=10090 GN=Thrap3 PE=1 SV=1	Thrap3_S572	0	101.1	93.7	98.6	106.6	0.927	0.84	0.806	0.827559	0.207507	0.205692	103.8	110.4	62.3	98.6	108.3	88.9	115.5	112.3	59.7	106.4	159.7	74.1
[K].MECNPSQVNGSRNSPDECSVNK.[G]	2xCarbamidomethyl [C3; C18]; 1xDeamidated [N/Q]; 1xOxidation [M1]; 1xPhospho [S14(99.5)]	P81270	0.000367481	0.000262574	55	2606	869.337	3.317e-05	0.0001214	4.12	P81270 1xPhospho [S88(99.5)]	Transcriptional regulator ERG OS=Mus musculus OX=10090 GN=Erg PE=1 SV=2	Erg_S88	1	112.7	96.6	93.5	97.2	0.987	0.877	0.995	0.707228	0.598952	0.752799	138	88.9	79.4	108.1	89.4	91.8	115.1	90.1	92.3	107	109.4	90.5
[-].MEEGGRDKTPVQSQQPSATTPSGADEK.[S]	1xOxidation [M1]; 1xPhospho [T9(100)]; 1xAcetyl [K8(100)]	Q8VDM4	0.000268264	0.000262574	10	2969.28	743.078	3.317e-05	8.825e-05	3.42	Q8VDM4 1xPhospho [T9(100)]; 1xAcetyl [K8(100)]	26S proteasome non-ATPase regulatory subunit 2 OS=Mus musculus OX=10090 GN=Psmd2 PE=1 SV=1	Psmd2_K8	2	88.7	95.7	112.3	103.4	1.079	1.266	1.086	0.361736	0.153783	0.548037	137.9	70.7	113.2	109.9	86.8	96.5	108.4	104.2	94.3	89.4	99.8	89.1
[K].MERPGPGIKPGEVVATSPLPCK.[K]	1xCarbamidomethyl [C21]; 1xOxidation [M1]; 1xPhospho [S17(99.5)]	Q9JHU9	0.000188194	0.000262574	23	2416.18	806.062	3.317e-05	6.176e-05	3.24	Q9JHU9 1xPhospho [S524(99.5)]	Inositol-3-phosphate synthase 1 OS=Mus musculus OX=10090 GN=Isyna1 PE=1 SV=1	Isyna1_S524	0	136.9	92.6	83.1	87.4	0.77	0.83	0.85	0.20115	0.19599	0.458536	119.2	80.9	75.6	103.4	81.3	90.1	128.5	85	77.4	134.3	133.1	91.1
[R].METVSNASSSSNPSSPGR.[I]	1xOxidation [M1]; 1xPhospho [S15(100)]	Q4VA53	2.79747e-05	0.000262574	21	1890.75	630.923	3.317e-05	9.042e-06	5.31	Q4VA53 1xPhospho [S1166(100)]	Sister chromatid cohesion protein PDS5 homolog B OS=Mus musculus OX=10090 GN=Pds5b PE=1 SV=1	Pds5b_S1166	0	113.6	94.1	109.4	82.8	0.813	0.932	0.738	0.323487	0.640117	0.0710653	112	98.9	108.5	89.4	93.3	97.7	92	82.1	82	112.6	120.2	111.1
[K].MEVLSPASPGDLSDGNPSLSDPSTPR.[G]	1xOxidation [M1]; 2xPhospho [S5(100); S8(99.3)]	Q6NZR2	0.000113504	0.000262574	35	2802.16	934.725	3.317e-05	3.708e-05	2.73	Q6NZR2 2xPhospho [S24(100); S27(99.3)]	Myb/SANT-like DNA-binding domain-containing protein 2 OS=Mus musculus OX=10090 GN=Msantd2 PE=1 SV=1	Msantd2_S24_ S27	0	116.8	104	102	77.2	0.909	0.958	0.806	0.944519	0.910235	0.550009	115.5	93.6	95.9	75.9	97.8	120.6	72.7	67.3	146.7	120.5	83.5	109.9
[R].MGLAMGGAGGASFDR.[A]	2xOxidation [M1; M5]; 1xPhospho [S12(100)]	Q9D0E1	0.000200758	0.000262574	12	1509.59	503.867	3.317e-05	6.588e-05	3.89	Q9D0E1 1xPhospho [S617(100)]	Heterogeneous nuclear ribonucleoprotein M OS=Mus musculus OX=10090 GN=Hnrnpm PE=1 SV=3	Hnrnpm_S617	0	104.5	100.9	90.5	104	0.995	0.871	0.995	0.693135	0.534291	0.753627	83.9	89.8	110	109.7	95.8	100.1	84.9	117.8	103.2	104.8	103.7	96.3
[K].YVDEDNSDGETVDHR.[L]	1xPhospho [S7(100)]	Q8VDQ9	0.000120552	0.000262574	30	1830.68	610.899	3.317e-05	3.931e-05	4.35	Q8VDQ9 1xPhospho [S142(100)]	Protein KRI1 homolog OS=Mus musculus OX=10090 GN=Kri1 PE=1 SV=3	Kri1_S142	0	95.9	102.3	105.9	95.9	1.078	1.04	1	0.501043	0.741036	0.967734	89.5	109.3	106.7	115.1	102	103	88.9	99.5	96.6	86	96.6	106.7
[R].LQRPKEESSEDENEVSNILR.[S]	2xPhospho [S8(100); S9(100)]	B2RRE7	3.49805e-06	0.000262574	91	2532.1	844.704	3.317e-05	1.113e-06	6.93	B2RRE7 2xPhospho [S1016(100); S1017(100)]	OTU domain-containing protein 4 OS=Mus musculus OX=10090 GN=Otud4 PE=1 SV=1	Otud4_S1016_ S1017	1	88.9	102	107.3	101.8	1.148	1.04	1.131	0.297103	0.741837	0.427887	66.7	111.2	117.6	105.8	105.3	110.3	65.2	105.5	127.9	79.4	92.1	113.1
[R].LQQQAALSPTTAPAVSSVSK.[Q]	1xPhospho [S8(99.4)]	Q8VHR5	0.000141023	0.000262574	22	2064.04	688.683	3.317e-05	4.611e-05	3.75	Q8VHR5 1xPhospho [S487(99.4)]	Transcriptional repressor p66-beta OS=Mus musculus OX=10090 GN=Gatad2b PE=1 SV=1	Gatad2b_S487	0	108.4	93.3	96.6	101.8	0.794	0.832	0.984	0.448316	0.444207	0.880826	111	75.8	92.9	103.5	73.9	89.7	131.3	97.9	93.3	133.5	93	104.3
[R].LHNENAEMDSDSSSSGTETDLHGSLRV.[-]	1xOxidation [M8]; 1xPhospho [S15(98.3)]	Q3UE37	3.22709e-05	0.000262574	7	2984.22	746.812	3.317e-05	1.042e-05	3.1	Q3UE37 1xPhospho [S344(98.3)]	Ubiquitin-conjugating enzyme E2 Z OS=Mus musculus OX=10090 GN=Ube2z PE=1 SV=2	Ube2z_S344	1	125.8	109.7	95.6	68.8	0.872	0.806	0.571	0.954006	0.586449	0.126103	140.4	84.7	83.2	70.4	97.1	115.9	145.5	58.9	60.9	111.4	128.5	103.2
[R].LHNENAEMDSDSSSSGTETDLHGSLRV.[-]	1xOxidation [M8]; 2xPhospho [S14(100); S15(100)]	Q3UE37	2.93685e-06	0.000262574	30	3064.19	766.805	3.317e-05	9.347e-07	4.78	Q3UE37 2xPhospho [S343(100); S344(100)]	Ubiquitin-conjugating enzyme E2 Z OS=Mus musculus OX=10090 GN=Ube2z PE=1 SV=2	Ube2z_S343_ S344	1	105.7	102.5	90.4	101.4	1.003	0.891	0.959	0.679201	0.674788	0.999797	85.4	87.8	122.3	96.1	99.6	111.2	90.4	98.5	107.3	95.9	102.9	102.7
[R].LHSAQLSPVDETPATQSQLK.[T]	1xPhospho [S7(100)]	Q8C4M7	3.04464e-05	0.000262574	12	2230.08	744.03	3.317e-05	9.826e-06	4.45	Q8C4M7 1xPhospho [S186(100)]	Centromere protein U OS=Mus musculus OX=10090 GN=Cenpu PE=1 SV=2	Cenpu_S186	0	106	99.2	98.9	95.9	1.09	1.032	0.905	0.401188	0.673303	0.824365	113.2	88.1	96.9	119.5	91.6	97.2	126.8	94	75.6	109.7	103.8	83.6
[R].LHSAQLSPVDETPATQSQLK.[T]	2xPhospho [S3(100); S7(100)]	Q8C4M7	1.54608e-05	0.000262574	19	2310.04	770.687	3.317e-05	4.965e-06	5.05	Q8C4M7 2xPhospho [S182(100); S186(100)]	Centromere protein U OS=Mus musculus OX=10090 GN=Cenpu PE=1 SV=2	Cenpu_S182_ S186	0	151.6	74.4	90.4	83.6	0.507	0.64	0.624	0.0034661	0.00837991	0.0238495	97	82.2	89.5	94.9	62.8	73.7	82.8	77.2	114.5	151.5	123.7	150.1
[R].LHSSNPNLSTLDFGEEK.[S]	1xPhospho [S4(99.6)]	Q9DBS9	9.17644e-05	0.000262574	26	1967.87	656.63	3.317e-05	2.989e-05	3.84	Q9DBS9 1xPhospho [S272(99.6)]	Oxysterol-binding protein-related protein 3 OS=Mus musculus OX=10090 GN=Osbpl3 PE=1 SV=2	Osbpl3_S272	0	119.9	89.2	82	108.9	0.774	1.006	0.908	0.314973	0.782245	0.809234	133.1	82.2	79.1	100.3	89.5	70.9	138.6	109.3	68.5	129.6	120.3	78.6	CDK8
[K].IHTTALTGQSPPLASGHQGEGDAPSVEPGATNIQQPSSPAPSTK.[Q]	1xPhospho [S10(100)]	Q8BTI8	3.53075e-05	0.000262574	14	4399.08	1100.52	3.317e-05	1.141e-05	4.41	Q8BTI8 1xPhospho [S295(100)]	Serine/arginine repetitive matrix protein 2 OS=Mus musculus OX=10090 GN=Srrm2 PE=1 SV=3	Srrm2_S295	0	108.1	103.3	87.1	101.4	0.956	0.806	0.938	0.894608	0.27722	0.968677	137.2	87.4	64.4	130.9	103.6	77.5	133.3	101.7	59	108.4	113.2	83.5
[K].LHVGNISPTCTNQELR.[A]	1xCarbamidomethyl [C10]; 1xPhospho [S7(100)]	Q8VE92	0.000119609	0.000262574	12	1918.88	640.3	3.317e-05	3.902e-05	3.41	Q8VE92 1xPhospho [S86(100)]	RNA-binding protein 4B OS=Mus musculus OX=10090 GN=Rbm4b PE=1 SV=1	Rbm4b_S86	0	108.5	87.4	93.9	110.2	0.806	0.822	0.925	0.637016	0.688438	0.998338	102.7	79.6	96.3	89.6	80.4	99.9	113.1	87.4	115.6	99.2	111.2	125
[R].LKCGSGPVHISGQHLVAVEEDAESEDEDEEDVK.[L]	1xCarbamidomethyl [C3]; 1xPhospho [S24(100)]	Q61937	2.25942e-07	0.000262574	32	3687.6	922.655	3.317e-05	7.082e-08	7.65	Q61937 1xPhospho [S125(100)]	Nucleophosmin OS=Mus musculus OX=10090 GN=Npm1 PE=1 SV=1	Npm1_S125	1	126.1	104.2	83.3	86.4	0.827	0.66	0.685	0.374106	0.00243125	0.0484077	102.4	77.6	82.7	80	108	103.5	152.7	85.8	32.3	125.2	177.3	72.5	CK2A1,PKACA,AurB
[K].LKDLGHPVEEEDESGDQEDDDDEIDDGDKDQDI.[-]	1xPhospho [S14(100)]	Q9Z1Z0	1.95694e-05	0.000262574	75	3809.48	953.129	3.317e-05	6.294e-06	6.73	Q9Z1Z0 1xPhospho [S940(100)]	General vesicular transport factor p115 OS=Mus musculus OX=10090 GN=Uso1 PE=1 SV=2	Uso1_S940	2	110.1	95.1	94.7	100.1	1.066	1.044	0.91	0.545472	0.718301	0.592024	117.1	93.9	85	120.1	94.3	86.7	132.5	99.3	71.2	109.1	109.6	81.4
[R].IKDSPLGGVNKR.[Q]	1xPhospho [S4(100)]	Q8R3F9	3.02057e-05	0.000262574	11	1363.71	455.241	3.317e-05	9.759e-06	4.11	Q8R3F9 1xPhospho [S655(100)]	Speckle targeted PIP5K1A-regulated poly(A) polymerase OS=Mus musculus OX=10090 GN=Tut1 PE=1 SV=1	Tut1_S655	2	113.8	101.5	95.6	89.1	0.944	0.84	0.784	0.85131	0.669341	0.537609	96.2	77.2	110.4	102.1	91.9	116.5	105.4	76.3	89.7	97.3	122.5	114.4
[K].IKECPGIQDTPESEDSTLEADDEKSEDR.[I]	1xCarbamidomethyl [C4]; 2xPhospho [S13(99.5); S16(99.5)]	Q8BHB4	1.94771e-06	0.000262574	12	3353.33	839.088	3.317e-05	6.186e-07	4.64	Q8BHB4 2xPhospho [S249(99.5); S252(99.5)]	WD repeat-containing protein 3 OS=Mus musculus OX=10090 GN=Wdr3 PE=1 SV=1	Wdr3_S249_ S252	2	83.5	116.7	91.1	108.7	1.335	0.991	0.958	0.0827307	0.740576	0.906699	62.5	89.9	121	106.4	115.1	133.9	62.8	107.3	117	82.3	79.7	122.1
[K].LKFSDDEDEEDVVKDGR.[S]	1xPhospho [S4(100)]	Q7TPM1	1.07304e-06	0.000262574	28	2075.88	692.632	3.317e-05	3.396e-07	5.15	Q7TPM1 1xPhospho [S387(100)]	Protein PRRC2B OS=Mus musculus OX=10090 GN=Prrc2b PE=1 SV=1	Prrc2b_S387	2	113.1	98.6	103.3	85.1	0.856	0.914	0.785	0.647656	0.710585	0.295255	113.2	82	99	99	76.8	94.5	145.5	81.2	81.5	103.4	115.6	108.4
[K].LKFSDEEDGRDSDEEGAEGHK.[D]	2xPhospho [S4(100); S12(100)]	Q7TSC1	0.000137389	0.000262574	37	2509.94	628.24	3.317e-05	4.494e-05	5.32	Q7TSC1 2xPhospho [S342(100); S350(100)]	Protein PRRC2A OS=Mus musculus OX=10090 GN=Prrc2a PE=1 SV=1	Prrc2a_S342_ S350	2	44	117.4	134.2	104.5	2.67	1.191	1.318	1.9029e-09	0.145612	0.0775927	33.3	148.9	145.6	103.7	137.6	127.4	19.2	113.3	164.8	33.5	47.7	125
[K].LKKDSQENSDAELSSSEYIR.[A]	2xPhospho [S5(100); S9(100)]	Q8K327	5.75648e-05	0.000262574	11	2459.04	820.35	3.317e-05	1.867e-05	3.32	Q8K327 2xPhospho [S613(100); S617(100)]	Chromosome alignment-maintaining phosphoprotein 1 OS=Mus musculus OX=10090 GN=Champ1 PE=1 SV=1	Champ1_S613_ S617	2	78.8	122.4	80.3	118.5	1.554	1.019	1.592	0.0132431	0.667671	0.0185775	80.4	79.6	71.4	121.3	112.1	132.7	135.9	117.4	116.6	78.1	85.4	69.1
[K].LKNGLSQPSEEEVDIPKPK.[K]	1xDeamidated [N/Q]; 1xPhospho [S9(100)]	Q9JIK5	0.000353132	0.000262574	36	2189.07	548.024	3.317e-05	0.0001166	4.12	Q9JIK5 1xPhospho [S192(100)]	Nucleolar RNA helicase 2 OS=Mus musculus OX=10090 GN=Ddx21 PE=1 SV=3	Ddx21_S192	1	104.5	99.6	103.3	92.6	0.954	0.988	0.886	0.961398	0.940474	0.488065	103.5	83.6	107.2	99.9	86	106.4	116.6	90.1	92.8	105.9	103.1	104.7
[R].LKPRPSPSSIREPLLSSSENGTGGAEMAPADAR.[T]	1xOxidation [M27]; 1xPhospho [S6(99)]	Q61210-5	0.000233681	0.000262574	6	3474.67	869.422	3.317e-05	7.678e-05	3.4	Q61210-5 1xPhospho [S834(99)]	Isoform 5 of Rho guanine nucleotide exchange factor 1 OS=Mus musculus OX=10090 GN=Arhgef1	Arhgef1_S834	1	71.8	59.1	154.8	114.2	0.723	1.115	1.229	0.542418	0.381637	0.332176	198	60.6	165.1	63.1	39.3	91.3	194.8	76.2		76.6	54.3	180.8
[K].IKPVTENLVLPSHTGFCQSSGDEALSK.[S]	1xCarbamidomethyl [C17]; 2xPhospho [S19(100); S20(100)]	Q61687	9.08045e-05	0.000262574	68	3074.39	769.354	3.317e-05	2.96e-05	6.57	Q61687 2xPhospho [S1223(100); S1224(100)]	Transcriptional regulator ATRX OS=Mus musculus OX=10090 GN=Atrx PE=1 SV=3	Atrx_S1223_ S1224	0	109	94.2	93.6	103.3	0.885	0.877	0.948	0.625381	0.306609	0.774755	99.3	93.1	92.7	100.2	91.1	93.7	99.3	102.8	105.2	108.5	113.2	101
[R].LKQLSVPASDEEDEVPAPIPR.[G]	2xPhospho [S5(100); S9(100)]	Q6P542	1.32594e-05	0.000262574	47	2450.13	817.38	3.317e-05	4.257e-06	5.12	Q6P542 2xPhospho [S103(100); S107(100)]	ATP-binding cassette sub-family F member 1 OS=Mus musculus OX=10090 GN=Abcf1 PE=1 SV=1	Abcf1_S103_ S107	1	78.9	103.3	81.5	136.3	1.228	1.196	1.729	0.150847	0.130381	0.000704422	139.3	74.6	77.6	99.4	76.6	98.4	122.9	129.9	141	102.6	75.2	62.4
[R].LKSDERPVHIK.[-]	1xPhospho [S3(100)]	Q99PP7	0.000321881	0.000262574	10	1401.72	467.912	3.317e-05	0.0001063	3.94	Q99PP7 1xPhospho [S1134(100)]	E3 ubiquitin-protein ligase TRIM33 OS=Mus musculus OX=10090 GN=Trim33 PE=1 SV=2	Trim33_S1134	1	173.8	97.7	83.5	44.9	0.562	0.472	0.193	0.018236	0.00228138	1.11801e-10	87.5	80.1	63.7	106	93.6	77.9	53.5	43.1	16.3	276.9	134.9	166.6
[R].LHGGFDSDCSEDGEALNGEPELDLTSK.[L]	1xCarbamidomethyl [C9]; 1xDeamidated [N17]; 2xPhospho [S7(100); S10(100)]	O08582	0.000162324	0.000262574	36	3053.16	764.045	3.317e-05	5.32e-05	3.86	O08582 2xPhospho [S44(100); S47(100)]	GTP-binding protein 1 OS=Mus musculus OX=10090 GN=Gtpbp1 PE=1 SV=2	Gtpbp1_S44_ S47	0	95.9	116.7	93.6	93.7	0.911	0.977	0.978	0.966921	0.913333	0.896137	88.3	100.5	73	64.9	110.1	128.6	88.4	75.4	147.6	161.4	90.4	71.3
[R].LHGGFDSDCSEDGEALNGEPELDLTSK.[L]	1xCarbamidomethyl [C9]; 2xPhospho [S7(100); S10(100)]	O08582	2.45724e-05	0.000262574	42	3052.18	763.8	3.317e-05	7.924e-06	5.15	O08582 2xPhospho [S44(100); S47(100)]	GTP-binding protein 1 OS=Mus musculus OX=10090 GN=Gtpbp1 PE=1 SV=2	Gtpbp1_S44_ S47	0	109.2	112.2	75.4	103.2	0.973	0.691	0.945	0.930977	0.00847438	0.893097	118.3	74.2	67.2	74.6	110.3	121.7	101.4	57.6	135.9	125.1	106.3	107.4
[R].IERPISRETSDSHENNMDGPISLIRPK.[S]	1xOxidation [M17]; 3xPhospho [S6(100); T9(99.4); S12(100)]	P81183	0.000100075	0.000262574	22	3347.45	837.62	3.317e-05	3.265e-05	4.19	P81183 3xPhospho [S369(100); T372(99.4); S375(100)]	Zinc finger protein Helios OS=Mus musculus OX=10090 GN=Ikzf2 PE=1 SV=2	Ikzf2_S369_ T372_ S375	1	96.3	76.5	106.8	120.5	0.795	1.002	1.109	0.454374	0.781035	0.449225	121.3	83	92.9	132.4	66.5	60.4	145	91.9	104.7	135.3	82.8	83.7
[K].IESDAQEPAEPEDDLDIMLGNK.[K]	1xOxidation [M18]; 1xPhospho [S3(100)]	Q99L45	0.000390955	0.000262574	15	2525.06	842.359	3.317e-05	0.0001294	3.18	Q99L45 1xPhospho [S105(100)]	Eukaryotic translation initiation factor 2 subunit 2 OS=Mus musculus OX=10090 GN=Eif2s2 PE=1 SV=1	Eif2s2_S105	0	105.2	83.6	105.1	106.1	0.708	0.844	0.985	0.201507	0.489884	0.88978	123.2	81.8	100.4	90.2	68.6	79.9	101.3	95.5	101.9	159.7	96.9	100.5
[R].IFDEIMGCFCDSPPQSPTFPESGHTSLYDEDKVPR.[D]	2xCarbamidomethyl [C8; C10]; 1xOxidation [M6]; 2xPhospho [S12(100); S16(99.4)]	Q5SWU9	5.30343e-08	0.000262574	34	4234.72	847.749	3.317e-05	1.647e-08	6.46	Q5SWU9 2xPhospho [S1258(100); S1262(99.4)]	Acetyl-CoA carboxylase 1 OS=Mus musculus OX=10090 GN=Acaca PE=1 SV=1	Acaca_S1258_ S1262	1	116.2	117.2	75	91.5	0.814	0.634	0.702	0.519445	0.00751959	0.138302	81.3	69.8	63.9	82	109	135.3	85.1	53.9	128.3	182.8	108.1	100.7
[K].LFDSSDDEDSDSKEDSTR.[F]	2xPhospho [S4(99.5); S10(100)]	Q3UHX0	0.000316262	0.000262574	14	2207.75	736.59	3.317e-05	0.0001044	3.01	Q3UHX0 2xPhospho [S819(99.5); S825(100)]	Nucleolar protein 8 OS=Mus musculus OX=10090 GN=Nol8 PE=1 SV=2	Nol8_S819_ S825	1	25.9	143.3	116.6	114.3	5.539	2.439	4.4	2.22045e-16	2.20769e-06	1.13085e-09	33.8	123.8	171.6	102.3	152.2	165.9		85.8	171.7	13.8	27.5	151.5
[K].LFDVCGSQDLESDLGR.[L]	1xCarbamidomethyl [C5]; 1xPhospho [S7(100)]	P70388	0.000312304	0.000262574	6	1890.79	630.936	3.317e-05	0.0001031	2.2	P70388 1xPhospho [S635(100)]	DNA repair protein RAD50 OS=Mus musculus OX=10090 GN=Rad50 PE=1 SV=1	Rad50_S635	0	114.4	98.3	80.6	106.7	0.688	0.61	0.733	0.629065	0.564691	0.816386	87.9	76.5	62.6	93.3	101	70.5	101.3	62.5	141	192.2	108.6	102.6
[R].LFGHSQLLQSDDDVGDHQPFANAHDVLAR.[S]	1xPhospho [S10(100)]	Q9JJR8	5.01545e-06	0.000262574	21	3282.5	821.382	3.317e-05	1.6e-06	4.58	Q9JJR8 1xPhospho [S143(100)]	Transmembrane protein 9B OS=Mus musculus OX=10090 GN=Tmem9b PE=1 SV=1	Tmem9b_S143	0	114.3	94.6	93	98.1	0.827	0.814	0.858	0.590579	0.372791	0.596258	106.9	78.7	87.1	120	74.6	88.5	137.3	91.8	72.3	147.3	107	88.5
[K].LGASNSPGQPNSVKR.[K]	1xPhospho [S6(100)]	B2RY56	2.63228e-05	0.000262574	12	1591.76	531.258	3.317e-05	8.488e-06	4.36	B2RY56 1xPhospho [S672(100)]	RNA-binding protein 25 OS=Mus musculus OX=10090 GN=Rbm25 PE=1 SV=2	Rbm25_S672	1	105.9	98.8	91.2	104.2	0.912	0.861	0.984	0.982329	0.449614	0.854216	129.3	93.8	73	104.7	85.5	101.6	114	107.2	67.1	108.9	114.8	100
[R].LGEDPYYTENGGGQGYSSGPGASPETQGK.[A]	1xDeamidated [N/Q]; 1xPhospho [S23(99.5)]	Q64314	0.000168776	0.000262574	108	2984.21	995.411	3.317e-05	5.528e-05	4.07	Q64314 1xPhospho [S343(99.5)]	Hematopoietic progenitor cell antigen CD34 OS=Mus musculus OX=10090 GN=Cd34 PE=1 SV=1	Cd34_S343	0	118.6	90.3	87.2	104	0.828	0.856	0.877	0.418353	0.308715	0.570837	146.1	79.1	77.8	115.6	75.3	81.9	125.4	94.3	68.3	138	107.6	90.9	Akt2,PKCA
[R].LGEQGPEPGPTPPQTPTPPSTPPLAK.[Q]	1xPhospho [T17(100)]	Q3UIA2	0.000210843	0.000262574	34	2671.3	891.106	3.317e-05	6.924e-05	2.78	Q3UIA2 1xPhospho [T736(100)]	Rho GTPase-activating protein 17 OS=Mus musculus OX=10090 GN=Arhgap17 PE=1 SV=1	Arhgap17_T736	0	93.4	91.4	99.3	116	1.154	1.098	1.242	0.336436	0.485606	0.231291	134.7	83.4	95.9	115.5	88.2	87.7	133.8	112	88.8	93.9	90.1	76
[K].IGGDAATTVNNNTPDFGFGGQK.[R]	1xPhospho [T7(98.8)]	Q3U0V1	0.000265545	0.000262574	16	2260.99	754.335	3.317e-05	8.745e-05	3.2	Q3U0V1 1xPhospho [T95(98.8)]	Far upstream element-binding protein 2 OS=Mus musculus OX=10090 GN=Khsrp PE=1 SV=2	Khsrp_T95	0	108.3	85	104.1	102.5	0.773	0.931	0.946	0.498471	0.977754	0.926846	135.5	81	95.3	88.6	73.3	77.8	125.4	89.8	93.8	145.6	99.1	94.8
[K].LGHVVMGNNAVSPYQQVIEK.[T]	1xOxidation [M6]; 1xPhospho [S12(100)]	P60229	2.38042e-05	0.000262574	11	2279.09	760.369	3.317e-05	7.674e-06	3.73	P60229 1xPhospho [S399(100)]	Eukaryotic translation initiation factor 3 subunit E OS=Mus musculus OX=10090 GN=Eif3e PE=1 SV=1	Eif3e_S399	0	112.2	102.7	97.8	87.3	0.889	0.872	0.794	0.890841	0.508361	0.324686	100.5	72.9	107.7	105.4	76.1	106.4	105.8	89.6	88.8	119.6	111.9	115.3
[R].IGKQSEESPADDGELRR.[E]	2xPhospho [S5(100); S8(100)]	Q61687	0.000198695	0.000262574	21	2046.85	682.957	3.317e-05	6.519e-05	4.45	Q61687 2xPhospho [S1287(100); S1290(100)]	Transcriptional regulator ATRX OS=Mus musculus OX=10090 GN=Atrx PE=1 SV=3	Atrx_S1287_ S1290	2	104.6	100.9	95.9	98.7	0.965	0.996	0.944	0.802855	0.898158	0.952118	88	112	101	103.1	108.4	106.3	64.8	112.5	104	77.1	110.2	112.5
[K].LKSKESLQEAGK.[S]	1xPhospho [S3(100)]	P53986	0.000182436	0.000262574	12	1397.7	466.573	3.317e-05	5.985e-05	4.42	P53986 1xPhospho [S210(100)]	Monocarboxylate transporter 1 OS=Mus musculus OX=10090 GN=Slc16a1 PE=1 SV=1	Slc16a1_S210	2	96	102.8	109.1	92.1	1.07	1.136	0.959	0.456124	0.287201	0.963529	108.3	88.5	130.5	102	86	131.2	97	91.4	83	88.9	97.9	95.4
[R].LGQQSPKDTAEVDENSGK.[Y]	1xPhospho [S5(100)]	Q6P9R1	5.29018e-05	0.000262574	12	1982.87	661.628	3.317e-05	1.714e-05	3.91	Q6P9R1 1xPhospho [S432(100)]	ATP-dependent RNA helicase DDX51 OS=Mus musculus OX=10090 GN=Ddx51 PE=1 SV=1	Ddx51_S432	1	98.8	106.3	93	101.9	1.076	0.947	1.024	0.50328	0.950646	0.685435	112.3	87.2	93.8	109.9	99.6	107.2	106	102.7	86.2	99.6	103.6	92
[R].LGSPDDGNSALLSLPGYRPTTR.[S]	1xPhospho [S3(100)]	E9Q7G0	7.04012e-06	0.000262574	12	2367.13	789.716	3.317e-05	2.25e-06	4.36	E9Q7G0 1xPhospho [S1844(100)]	Nuclear mitotic apparatus protein 1 OS=Mus musculus OX=10090 GN=Numa1 PE=1 SV=1	Numa1_S1844	0	121.1	80.5	108.9	89.5	0.664	0.845	0.719	0.0992046	0.486525	0.181862	119	87.9	109.4	96.4	63.2	80.9	98.8	89.9	80.3	140.9	121.7	111.7
[K].LGSPRGSGLEEGLDDYLTR.[L]	2xPhospho [S3(100); S7(100)]	Q7TSG1	0.000168339	0.000262574	9	2194.94	732.32	3.317e-05	5.511e-05	3.36	Q7TSG1 2xPhospho [S934(100); S938(100)]	Centrosomal protein of 120 kDa OS=Mus musculus OX=10090 GN=Cep120 PE=1 SV=1	Cep120_S934_ S938	1	106.8	78.6	99.4	115.2	0.698	0.653	0.73	0.614472	0.499228	0.63976	106.8	96.1	62.1	76	109.5	66.3	111.4	67	129.2	177.1	103.2	95.1
[R].LGSTGSQPNSEAEPGPEHAPK.[Q]	1xPhospho [T4(99.6)]	Q501J7	3.83237e-05	0.000262574	28	2169.94	723.987	3.317e-05	1.238e-05	3.65	Q501J7 1xPhospho [T146(99.6)]	Phosphatase and actin regulator 4 OS=Mus musculus OX=10090 GN=Phactr4 PE=1 SV=2	Phactr4_T146	0	148.5	104.9	85.8	60.8	0.706	0.577	0.409	0.176908	0.000734623	7.58347e-06	109.4	84.3	76.6	113.4	94.5	103.1	71.9	59.7	50.4	145.9	141.1	149.7
[R].IGTHLESTKESGSDGSTAESQPAEK.[Q]	2xPhospho [S11(99.5); S13(100)]	Q8R2M2	3.21007e-05	0.000262574	11	2706.12	902.712	3.317e-05	1.038e-05	4.24	Q8R2M2 2xPhospho [S37(99.5); S39(100)]	Deoxynucleotidyltransferase terminal-interacting protein 2 OS=Mus musculus OX=10090 GN=Dnttip2 PE=1 SV=1	Dnttip2_S37_ S39	1	56.3	135.5	112	96.2	2.408	1.16	1.214	1.35511e-06	0.339386	0.273688	32.3	129.8	126.3	112.8	152.9	159.7	10.5	108.6	151.2	27.9	63.5	124.5
[R].IGTHLESTKESGSDGSTAESQPAEK.[Q]	3xPhospho [T8(98.1); S13(99); S16(99)]	Q8R2M2	0.000266902	0.000262574	26	2786.08	929.366	3.317e-05	8.785e-05	3.26	Q8R2M2 3xPhospho [T34(98.1); S39(99); S42(99)]	Deoxynucleotidyltransferase terminal-interacting protein 2 OS=Mus musculus OX=10090 GN=Dnttip2 PE=1 SV=1	Dnttip2_T34_ S39_ S42	1	51.5	91.5	133.9	123.2	2.038	2.603	2.394	5.45518e-05	2.19533e-09	9.33438e-07		194.3	143.7	106	161.6	114.1		108.4	217.9		34.5	119.6
[R].IHDLEDDLEMSSDASDASGEEGSR.[T]	1xOxidation [M10]; 1xPhospho [S18(100)]	Q3THK3	2.52983e-05	0.000262574	18	2661.01	887.676	3.317e-05	8.166e-06	5.1	Q3THK3 1xPhospho [S224(100)]	General transcription factor IIF subunit 1 OS=Mus musculus OX=10090 GN=Gtf2f1 PE=1 SV=2	Gtf2f1_S224	0	72.8	146.6	95.3	85.3	2.215	1.31	1.233	1.338e-05	0.0495583	0.204586	138.4	60.1	87.6	151	128.8	134.8	156.5	78.4	71.7	58.2	66.9	67.7
[R].IHDLEDDLEMSSDASDASGEEGSR.[T]	1xOxidation [M10]; 2xPhospho [S15(100); S18(100)]	Q3THK3	6.3972e-05	0.000262574	43	2740.98	914.332	3.317e-05	2.079e-05	5.65	Q3THK3 2xPhospho [S221(100); S224(100)]	General transcription factor IIF subunit 1 OS=Mus musculus OX=10090 GN=Gtf2f1 PE=1 SV=2	Gtf2f1_S221_ S224	0	72.9	123.3	103.1	100.7	1.889	1.414	1.557	8.57263e-05	0.0108492	0.00626077	105.3	69.6	110.3	113.9	126	157	129.4	94	102.9	34	74.5	83.1
[K].LHGADTEDSEDQAANCLDLDFVTR.[V]	1xCarbamidomethyl [C16]; 1xPhospho [S9(99.7)]	Q7TPV4	4.5351e-06	0.000262574	14	2772.15	924.721	3.317e-05	1.445e-06	4.4	Q7TPV4 1xPhospho [S956(99.7)]	Myb-binding protein 1A OS=Mus musculus OX=10090 GN=Mybbp1a PE=1 SV=2	Mybbp1a_S956	0	120.3	92.5	83.7	103.5	0.77	0.759	0.861	0.446678	0.300338	0.743755	131.1	75.5	74.5	83.4	82.6	93.8	111.7	93.3	91.4	156.2	108.4	98.1
[K].LGSDGAEESMETLPKPSEK.[K]	1xOxidation [M10]; 1xPhospho [S3(100)]	Q9JIK5	2.23982e-05	0.000262574	31	2100.9	700.974	3.317e-05	7.225e-06	4.36	Q9JIK5 1xPhospho [S13(100)]	Nucleolar RNA helicase 2 OS=Mus musculus OX=10090 GN=Ddx21 PE=1 SV=3	Ddx21_S13	0	108.3	94.8	104.9	92	0.878	0.997	0.959	0.597711	0.915934	0.944058	104.7	90.9	119.5	94.6	80.1	110	108.2	88.2	91.7	91.2	108.1	112.8
[R].LKSVEDEMDSPGEEPFYTGQGR.[S]	1xOxidation [M8]; 2xPhospho [S3(100); S10(100)]	Q02780	7.96121e-05	0.000262574	7	2647.03	883.017	3.317e-05	2.591e-05	3.34	Q02780 2xPhospho [S303(100); S310(100)]	Nuclear factor 1 A-type OS=Mus musculus OX=10090 GN=Nfia PE=1 SV=1	Nfia_S303_ S310	1	155.1	105.6	85.3	53.9	0.742	0.55	0.311	0.361794	0.037191	0.000195256	89.1	87.7	86.6	133.4	95.6	108.5	55.4	55.9	29.3	179.9	159.4	119.2
[R].LKTEEGEIVYSAEESENR.[Q]	1xPhospho [S11(99.6)]	Q921F4	0.000360242	0.000262574	12	2162.95	721.655	3.317e-05	0.0001191	3.34	Q921F4 1xPhospho [S37(99.6)]	Heterogeneous nuclear ribonucleoprotein L-like OS=Mus musculus OX=10090 GN=Hnrnpll PE=1 SV=3	Hnrnpll_S37	1	120.1	87.6	94.2	98.1	0.808	0.863	0.817	0.536019	0.573821	0.536889	131	85.4	74.6	121.2	79.5	69.9	145.4	89	64.6	144.2	108.9	86.4
[R].ILDELDKEDSTHDSLSQESESDEDGIR.[V]	3xPhospho [S16(100); S19(100); S21(100)]	Q9D706	0.00036114	0.000262574	53	3302.25	826.32	3.317e-05	0.0001194	4.26	Q9D706 3xPhospho [S117(100); S120(100); S122(100)]	RNA polymerase II-associated protein 3 OS=Mus musculus OX=10090 GN=Rpap3 PE=1 SV=1	Rpap3_S117_ S120_ S122	1	54.7	110.7	111.9	122.7	1.142	1.025	1.316	0.286566	0.64682	0.0888977	25.2	127.2	136.1	51.8	125.9	132.4	46.8	139.5	174.7	62.2	45.3	132.8
[K].LPAPSLPLMMEGNGNGHEHCSDCENEEDNSHNR.[S]	2xCarbamidomethyl [C20; C23]; 2xOxidation [M9; M10]; 1xPhospho [S21(100)]	O70310	9.39895e-07	0.000262574	50	3859.48	772.703	3.317e-05	2.973e-07	5.97	O70310 1xPhospho [S31(100)]	Glycylpeptide N-tetradecanoyltransferase 1 OS=Mus musculus OX=10090 GN=Nmt1 PE=1 SV=1	Nmt1_S31	0	105.4	99.1	102.5	93	0.741	0.624	0.725	0.145236	0.000601093	0.0873687	124.3	56.9	89.9	89.8	67.6	86.9	115	66.1	81.6	92.5	91.2	238.3
[K].LPAPSLPLMMEGNGNGHEHCSDCENEEDNSHNR.[S]	2xCarbamidomethyl [C20; C23]; 1xDeamidated [N]; 2xOxidation [M9; M10]; 1xPhospho [S21(100)]	O70310	7.82853e-07	0.000262574	306	3860.47	772.899	3.317e-05	2.472e-07	6.71	O70310 1xPhospho [S31(100)]	Glycylpeptide N-tetradecanoyltransferase 1 OS=Mus musculus OX=10090 GN=Nmt1 PE=1 SV=1	Nmt1_S31	0	104.3	91.6	110.6	93.5	0.878	1.06	0.897	0.592073	0.628108	0.532863	138	69.8	111.8	98.8	72.8	92.6	121.3	81.9	94.6	107.7	105.3	105.5
[R].LPELDPRGSDEENLDSETSASTESLLEER.[G]	1xPhospho [S9(100)]	Q9QY06	7.22198e-05	0.000262574	9	3298.45	825.368	3.317e-05	2.347e-05	2.98	Q9QY06 1xPhospho [S1949(100)]	Unconventional myosin-IXb OS=Mus musculus OX=10090 GN=Myo9b PE=1 SV=2	Myo9b_S1949	1	131.7	94.5	77.7	96.1	0.717	0.59	0.684	0.233028	0.0143836	0.196375	134.2	72.3	45	79.2	88	116.8	127.1	46.2	89.5	185.9	122.7	93.2
[R].LPGMSPANPSLHSPVPDVSHSPR.[A]	1xOxidation [M4]; 1xPhospho [S21(100)]	A2ABV5	0.000252981	0.000262574	12	2475.15	619.543	3.317e-05	8.327e-05	4.05	A2ABV5 1xPhospho [S1149(100)]	Mediator of RNA polymerase II transcription subunit 14 OS=Mus musculus OX=10090 GN=Med14 PE=1 SV=1	Med14_S1149	0	104.8	96.6	99.4	99.3	0.922	0.948	0.947	0.90699	0.933196	0.939433	109.2	85	101.5	126.5	80.4	98.7	108.3	101.4	77.1	112.5	92.4	107.1
[R].LPGMSPANPSLHSPVPDVSHSPR.[A]	1xOxidation [M4]; 2xPhospho [S13(100); S21(99.4)]	A2ABV5	0.000107142	0.000262574	37	2555.11	639.534	3.317e-05	3.497e-05	3.04	A2ABV5 2xPhospho [S1141(100); S1149(99.4)]	Mediator of RNA polymerase II transcription subunit 14 OS=Mus musculus OX=10090 GN=Med14 PE=1 SV=1	Med14_S1141_ S1149	0	93.1	93.1	109.7	104.2	1	1.119	1.12	0.80539	0.292972	0.389302	112.3	84.5	111.6	94.7	88.1	107.2	106	106.9	105.4	100.4	94.7	88.3
[K].IPITPTSSFVSPPPPTASPHSNR.[T]	1xPhospho [S18(100)]	E9Q1P8	4.47542e-06	0.000262574	46	2467.2	617.556	3.317e-05	1.428e-06	5.35	E9Q1P8 1xPhospho [S389(100)]	Interferon regulatory factor 2-binding protein 2 OS=Mus musculus OX=10090 GN=Irf2bp2 PE=1 SV=1	Irf2bp2_S389	0	105.6	91.5	104.4	98.5	0.866	0.988	1.006	0.536894	0.980878	0.841112	112.9	90	101.2	104.2	81	88.7	123.8	95.5	94.3	112.2	102.4	93.7
[K].IPITPTSSFVSPPPPTASPHSNR.[T]	2xPhospho [S11(100); S21(99.3)]	E9Q1P8	0.000305295	0.000262574	44	2547.17	849.728	3.317e-05	0.0001008	3.79	E9Q1P8 2xPhospho [S382(100); S392(99.3)]	Interferon regulatory factor 2-binding protein 2 OS=Mus musculus OX=10090 GN=Irf2bp2 PE=1 SV=1	Irf2bp2_S382_ S392	0	112.1	77.2	107.5	103.2	0.689	0.918	0.957	0.144992	0.74151	0.977208	101.1	85.1	116	68.9	72.7	91.7	95.6	97.1	140	100	105.4	126.4
[R].LPSDSSASPPLSQTTPNKDADDQAR.[K]	1xPhospho [T15(100)]	P97480	0.000228932	0.000262574	19	2678.19	670.305	3.317e-05	7.515e-05	3.2	P97480 1xPhospho [T206(100)]	Eyes absent homolog 3 OS=Mus musculus OX=10090 GN=Eya3 PE=1 SV=2	Eya3_T206	1	111.3	102.3	90.3	96	0.919	0.816	0.998	0.991827	0.403942	0.840751	86.7	73.3	118.7	80.9	98.2	113.4	89.7	92.2	129.7	89.8	106.9	120.6
[R].LPSSTDKEVVDTLSNGSETDGDDTPR.[D]	1xDeamidated [N15]; 2xPhospho [S14(100); S17(100)]	Q8K2L8	7.31775e-05	0.000262574	21	2896.17	966.06	3.317e-05	2.381e-05	4.14	Q8K2L8 2xPhospho [S125(100); S128(100)]	Trafficking protein particle complex subunit 12 OS=Mus musculus OX=10090 GN=Trappc12 PE=1 SV=2	Trappc12_S125_ S128	1	107.2	94.9	99.6	98.3	0.977	1.053	0.917	0.759104	0.553537	0.828567	122.4	105.2	98.8	113.6	90.1	100.3	39.3	113.3	103.9	116.2	113.2	83.8
[R].LPAPQEDTASEAGTPQGEVQTR.[D]	3xPhospho [T8(100); S10(100); T14(100)]	Q64012	2.0701e-06	0.000262574	131	2521.99	841.335	3.317e-05	6.569e-07	7.88	Q64012 3xPhospho [T268(100); S270(100); T274(100)]	RNA-binding protein Raly OS=Mus musculus OX=10090 GN=Raly PE=1 SV=3	Raly_T268_ S270_ T274	0	72	97.6	118.3	112.1	1.356	1.5	1.558	0.0430494	0.00118279	0.00594322	80.4	112.1	128.9	81.8	92.5	100.4	106.2	100.8	163.9	68.2	53.6	111.3
[R].LQAALDNEAGGRPAMEPGNGSLDLGGDAAGR.[S]	1xOxidation [M15]; 1xPhospho [S21(100)]	Q8VEK3	3.68334e-05	0.000262574	11	3076.38	769.85	3.317e-05	1.192e-05	4.76	Q8VEK3 1xPhospho [S58(100)]	Heterogeneous nuclear ribonucleoprotein U OS=Mus musculus OX=10090 GN=Hnrnpu PE=1 SV=1	Hnrnpu_S58	0	114.2	85.1	117.8	82.8	0.746	1.031	0.75	0.260784	0.647312	0.247945	143.8	115	86.6	83.1	95.7	78.1	118.1	80.9	61.6	111.5	157.4	68.4
[R].IQCQAQQENLSGNNDEVSPK.[R]	1xCarbamidomethyl [C3]; 1xPhospho [S18(100)]	Q9JKK8	0.00032924	0.000262574	12	2339	780.338	3.317e-05	0.0001088	4.17	Q9JKK8 1xPhospho [S431(100)]	Serine/threonine-protein kinase ATR OS=Mus musculus OX=10090 GN=Atr PE=1 SV=2	Atr_S431	0	97.5	90.4	106.5	105.7	0.927	1.092	1.084	0.971593	0.422708	0.519831	135.4	79.3	104.7	88.9	75.9	107.1	103.9	103	113.7	83	109.2	95.9
[R].LQDSSDPDTGSEEEVSSRLSPPHSPR.[D]	1xPhospho [S20(100)]	Q60875	0.000298432	0.000262574	34	2889.25	723.069	3.317e-05	9.83e-05	4.21	Q60875 1xPhospho [S955(100)]	Rho guanine nucleotide exchange factor 2 OS=Mus musculus OX=10090 GN=Arhgef2 PE=1 SV=4	Arhgef2_S955	1	95	99.1	97.1	108.8	1.043	1.133	1.256	0.554514	0.284999	0.126218	132.9	96.4	84.7	105	98.5	68.2	155.7	108.1	77.3	94.4	117.3	61.5
[R].LQDSSDPDTGSEEEVSSRLSPPHSPR.[D]	2xPhospho [S20(99.3); S24(100)]	Q60875	7.43434e-05	0.000262574	79	2969.22	743.061	3.317e-05	2.414e-05	6.65	Q60875 2xPhospho [S955(99.3); S959(100)]	Rho guanine nucleotide exchange factor 2 OS=Mus musculus OX=10090 GN=Arhgef2 PE=1 SV=4	Arhgef2_S955_ S959	1	116	97.6	96.2	90.2	0.841	0.83	0.758	0.432613	0.142662	0.0988661	115.6	72.3	99.2	100.6	79.4	124.2	93	71.7	94.4	135.2	94.7	119.6		ERK1,CDK1,MARK2
[R].LQEDGCSSDEEDRKGSTSQR.[A]	1xCarbamidomethyl [C6]; 2xPhospho [S7(100); S8(100)]	Q9DBV3	0.000168776	0.000262574	11	2443.91	815.307	3.317e-05	5.526e-05	3.35	Q9DBV3 2xPhospho [S749(100); S750(100)]	Probable ATP-dependent RNA helicase DHX34 OS=Mus musculus OX=10090 GN=Dhx34 PE=1 SV=2	Dhx34_S749_ S750	2	82	81.8	124.7	111.5	0.997	1.52	1.359	0.629686	0.0242898	0.0874062		226.4	155.8	68.3	160.9	123.2		138.9	203			123.5
[R].LQEDPNYSPQRFPNAHR.[A]	1xPhospho [S8(100)]	Q9Z1R2	0.000214679	0.000262574	32	2148.96	537.996	3.317e-05	7.057e-05	3.99	Q9Z1R2 1xPhospho [S1139(100)]	Large proline-rich protein BAG6 OS=Mus musculus OX=10090 GN=Bag6 PE=1 SV=1	Bag6_S1139	1	106.5	95.9	104.3	93.3	0.824	0.979	0.876	0.388324	0.967088	0.561273	120.1	80.2	99.7	99.7	80.7	91.7	129.8	85.9	89.2	121	101.8	100.2
[R].LQEKLSPPYSSPQEFAQDVGR.[M]	1xPhospho [S6(100)]	Q62318	0.000174117	0.000262574	10	2456.15	819.387	3.317e-05	5.704e-05	2.91	Q62318 1xPhospho [S752(100)]	Transcription intermediary factor 1-beta OS=Mus musculus OX=10090 GN=Trim28 PE=1 SV=3	Trim28_S752	1	93.6	100.1	100	106.4	1.07	1.069	1.137	0.378271	0.503838	0.470933	121.5	97.2	69.2	124	97.3	83.1	167.9	103.4	61	91	95.1	89.3
[R].LQPLTSVDSDNDFVTPKPR.[R]	1xPhospho [S9(100)]	Q8K2Z4	1.60023e-05	0.000262574	62	2209.05	737.023	3.317e-05	5.143e-06	4.28	Q8K2Z4 1xPhospho [S1323(100)]	Condensin complex subunit 1 OS=Mus musculus OX=10090 GN=Ncapd2 PE=1 SV=2	Ncapd2_S1323	0	130.6	88.8	85.1	95.5	0.762	0.793	0.727	0.17066	0.0676111	0.0572404	121.7	81.9	81.8	116.9	85.4	75.9	108.5	91.8	66.1	153.5	125.6	90.9
[R].IQPSSPPPNHPSNHLFR.[Q]	1xPhospho [S5(99.5)]	Q6P4S6	1.28787e-05	0.000262574	5	2004.94	668.987	3.317e-05	4.134e-06	3.8	Q6P4S6 1xPhospho [S721(99.5)]	Serine/threonine-protein kinase SIK3 OS=Mus musculus OX=10090 GN=Sik3 PE=1 SV=3	Sik3_S721	0	130.6	85.4	101.5	82.5	0.654	0.777	0.631	0.133892	0.466514	0.134249	112.4	98.2	92.9	92.9	71.6	82.6	119.2	69.4	79.8	126.4	131.2	123.5
[R].LQAALDNEAGGRPAMEPGNGSLDLGGDAAGR.[S]	1xDeamidated [N]; 1xOxidation [M15]; 1xPhospho [S21(100)]	Q8VEK3	0.000147416	0.000262574	35	3077.36	770.097	3.317e-05	4.822e-05	4.39	Q8VEK3 1xPhospho [S58(100)]	Heterogeneous nuclear ribonucleoprotein U OS=Mus musculus OX=10090 GN=Hnrnpu PE=1 SV=1	Hnrnpu_S58	0	117.1	84.4	108.4	90	0.721	0.926	0.769	0.0941634	0.631177	0.173961	133.9	111.8	84.1	87.1	87.1	73.9	109.1	92.8	63.8	120.8	155.9	79.7
[-].MSETAPVAQAASTATEKPAAAK.[K]	1xMet-loss+Acetyl [N-Term]; 1xPhospho [S2(99.4)]	P43275	6.28214e-06	0.000262574	24	2122.01	708.007	3.317e-05	2.007e-06	4.81	P43275 1xMet-loss+Acetyl [N-Term]; 1xPhospho [S2(99.4)]	Histone H1.1 OS=Mus musculus OX=10090 GN=H1-1 PE=1 SV=2	H1-1_S2	0	115.6	90.9	89.9	103.5	0.834	1.02	0.903	0.400677	0.776269	0.660989	133.4	86.6	86	109	87.5	78.7	118.1	99.7	81.3	130.8	111.3	77.5
[R].LPAPQEDTASEAGTPQGEVQTR.[D]	1xDeamidated [Q]; 2xPhospho [S10(99.4); T14(100)]	Q64012	8.43578e-05	0.000262574	12	2443.01	815.007	3.317e-05	2.744e-05	3.77	Q64012 2xPhospho [S270(99.4); T274(100)]	RNA-binding protein Raly OS=Mus musculus OX=10090 GN=Raly PE=1 SV=3	Raly_S270_ T274	0	93	89.8	100.6	116.6	0.966	1.082	1.254	0.749539	0.456327	0.174638	102.8	90.2	102.9	89.5	91.8	94.1	101.6	119.6	119.2	118	95	75.3
[R].LLDHMAPPPVAEQASPR.[A]	1xOxidation [M5]; 1xPhospho [S15(100)]	Q9WTP2	0.000263523	0.000262574	18	1924.9	642.305	3.317e-05	8.674e-05	4	Q9WTP2 1xPhospho [S126(100)]	Protein sprouty homolog 4 OS=Mus musculus OX=10090 GN=Spry4 PE=1 SV=1	Spry4_S126	0	104.5	94.1	97.7	103.7	0.9	0.934	0.847	0.987252	0.956267	0.716531	99.9	81	88.1	89.5	79	84.8	120	72.2	93.6	212.3	85.3	94.3
[R].ILEGDHGSPAGEIDDEDKDKDETETVK.[Q]	1xPhospho [S8(100)]	Q9R0L6	3.13797e-06	0.000262574	12	3022.3	756.332	3.317e-05	9.982e-07	4.55	Q9R0L6 1xPhospho [S1729(100)]	Pericentriolar material 1 protein OS=Mus musculus OX=10090 GN=Pcm1 PE=1 SV=2	Pcm1_S1729	2	116.3	85	98	100.7	0.987	0.943	0.866	0.746373	0.947669	0.636453	119.5	96.2	78.3	117.4	83.4	82.9	147.1	98.9	60.3	118.9	114.2	82.9
[R].ILGSASPEEEQEKPILDRPTR.[I]	1xPhospho [S6(100)]	Q6NXN1	1.31893e-05	0.000262574	14	2445.2	612.055	3.317e-05	4.236e-06	4.61	Q6NXN1 1xPhospho [S107(100)]	SUZ domain-containing protein 1 OS=Mus musculus OX=10090 GN=Szrd1 PE=1 SV=1	Szrd1_S107	0	109.6	59.9	90.7	139.8	0.816	0.828	0.956	0.519879	0.468313	0.990724	139.5	88.9	34.6	182	58.6	55.5	150.4	137	20.7	157.3	107.4	68.1
[R].LIHGEDSDSEGDDDGRGSSGCSEAGGAGHEEGR.[A]	1xCarbamidomethyl [C21]; 2xPhospho [S7(100); S9(100)]	Q6ZPJ3	2.30765e-06	0.000262574	9	3462.24	693.253	3.317e-05	7.323e-07	4.47	Q6ZPJ3 2xPhospho [S82(100); S84(100)]	(E3-independent) E2 ubiquitin-conjugating enzyme UBE2O OS=Mus musculus OX=10090 GN=Ube2o PE=1 SV=3	Ube2o_S82_ S84	1	50	114.2	106.9	128.9	1.544	1.477	1.433	0.0104839	0.0311632	0.0429765	42.3	177.4	106.2	60.5	160.2	113.5	30.7	128.2	172.1	39.2	49.7	120.1
[K].LLKEGEEPTVYSDDEEPKDETAR.[K]	1xPhospho [S12(100)]	O55022	7.22912e-06	0.000262574	67	2730.2	910.741	3.317e-05	2.315e-06	4.9	O55022 1xPhospho [S181(100)]	Membrane-associated progesterone receptor component 1 OS=Mus musculus OX=10090 GN=Pgrmc1 PE=1 SV=4	Pgrmc1_S181	2	117.5	92.3	91.3	98.9	0.909	0.836	0.841	0.742853	0.161374	0.311474	125.5	95.3	63.7	125	96.4	69.2	139.5	103.2	55.5	122.7	127.8	76.1	P38A
[R].LLKPGEEPSEYTDEEDTKDHSK.[Q]	1xPhospho [T12(100)]	Q80UU9	0.000139923	0.000262574	48	2627.14	876.386	3.317e-05	4.579e-05	3.75	Q80UU9 1xPhospho [T205(100)]	Membrane-associated progesterone receptor component 2 OS=Mus musculus OX=10090 GN=Pgrmc2 PE=1 SV=2	Pgrmc2_T205	1	109.4	90.9	107.7	92	0.904	0.922	0.908	0.71879	0.532428	0.58671	119.1	106.4	68.8	134.3	89.8	68.5	140.4	90.9	68.8	129.2	108.1	75.7
[R].LLKPGEEPSEYTDEEDTKDHSKQD.[-]	1xPhospho [T12(100)]	Q80UU9	8.27485e-06	0.000262574	71	2870.23	718.312	3.317e-05	2.647e-06	5.58	Q80UU9 1xPhospho [T205(100)]	Membrane-associated progesterone receptor component 2 OS=Mus musculus OX=10090 GN=Pgrmc2 PE=1 SV=2	Pgrmc2_T205	2	117.4	95	93.4	94.2	0.864	0.909	0.823	0.528479	0.462133	0.251545	120.6	92.2	74.2	120	93.8	70.5	149.2	93	67.1	121.8	116	81.6
[K].ILLVDSPGMGDGEDEQQEEGTSK.[Q]	1xOxidation [M9]; 1xPhospho [S6(100)]	Q8BMQ2	9.72255e-05	0.000262574	27	2530.05	844.022	3.317e-05	3.168e-05	4.01	Q8BMQ2 1xPhospho [S607(100)]	General transcription factor 3C polypeptide 4 OS=Mus musculus OX=10090 GN=Gtf3c4 PE=1 SV=2	Gtf3c4_S607	0	101.3	97.7	94.6	106.5	0.964	0.966	1.028	0.98722	0.919764	0.760097	117.8	88.6	92.8	109.7	95.8	91.3	125.4	104.5	73.4	121.9	99.4	79.4
[K].LIPITGGNAGSPEDQHGK.[H]	1xPhospho [S11(100)]	Q69ZR9	0.000139558	0.000262574	24	1870.87	624.295	3.317e-05	4.556e-05	4.19	Q69ZR9 1xPhospho [S921(100)]	Protein TASOR OS=Mus musculus OX=10090 GN=Tasor PE=1 SV=2	Tasor_S921	0	109.2	97.6	92.5	100.7	0.918	0.938	0.922	0.818582	0.787771	0.810672	114.3	86.4	89.9	108.3	94.8	88.7	118.3	97.8	84.9	106.2	118.1	92.1
[R].LPAPQEDTASEAGTPQGEVQTR.[D]	2xPhospho [T8(100); T14(100)]	Q64012	3.97243e-06	0.000262574	97	2442.02	814.679	3.317e-05	1.266e-06	6.8	Q64012 2xPhospho [T268(100); T274(100)]	RNA-binding protein Raly OS=Mus musculus OX=10090 GN=Raly PE=1 SV=3	Raly_T268_ T274	0	105	85.2	102.1	107.8	0.811	0.998	1.052	0.316668	0.995936	0.725681	107.7	96.2	104.2	87.4	86.2	86.9	101.3	110	113.5	107.2	107.9	91.4
[K].LLVDVDESTLSPEEQKER.[K]	1xPhospho [S11(100)]	Q99NB9	0.000117437	0.000262574	9	2167.02	723.01	3.317e-05	3.837e-05	4.25	Q99NB9 1xPhospho [S488(100)]	Splicing factor 3B subunit 1 OS=Mus musculus OX=10090 GN=Sf3b1 PE=1 SV=1	Sf3b1_S488	1	117.4	88.3	97.1	97.3	0.961	0.827	0.898	0.738381	0.814442	0.991038	97.6	76	101.4	128.6	88.7	87.1	145	97.8	59.6	133.8	118	66.4
[R].LIYGQDSAYQSIAHYRPISNVSR.[S]	2xPhospho [Y9(98.8); S19(99.4)]	O08579	1.24758e-05	0.000262574	6	2798.27	700.324	3.317e-05	4.007e-06	5.1	O08579 2xPhospho [Y161(98.8); S171(99.4)]	Emerin OS=Mus musculus OX=10090 GN=Emd PE=1 SV=1	Emd_Y161_ S171	0	197.8	108.2	27.2	66.9	0.547	0.197	0.338	0.0356344	5.44675e-12	2.10765e-05		70.5	14.1	124	127.3			77.7		229.7	505.8	50.9
[R].LMKPPSPEHQSPDTQQEGGEEEEAMVAR.[Q]	2xOxidation [M2; M25]; 1xPhospho [S6(100)]	Q69ZX6	1.28106e-05	0.000262574	41	3219.36	805.596	3.317e-05	4.112e-06	4.96	Q69ZX6 1xPhospho [S854(100)]	ATPase MORC2A OS=Mus musculus OX=10090 GN=Morc2a PE=1 SV=2	Morc2a_S854	0	101.4	97.4	101.2	100	0.919	0.959	0.986	0.78965	0.829538	0.964727	108.4	77.4	102	98.1	85.5	100.5	130.2	88.7	100.7	93.1	113	102.2
[R].LMKPPSPEHQSPDTQQEGGEEEEAMVAR.[Q]	2xOxidation [M2; M25]; 2xPhospho [S6(100); S11(100)]	Q69ZX6	4.74724e-05	0.000262574	40	3299.33	825.59	3.317e-05	1.537e-05	4.22	Q69ZX6 2xPhospho [S854(100); S859(100)]	ATPase MORC2A OS=Mus musculus OX=10090 GN=Morc2a PE=1 SV=2	Morc2a_S854_ S859	0	105.9	93.8	99.4	100.9	0.923	1.019	1.011	0.808733	0.791967	0.844287	111.4	96.6	98.2	92.7	90.5	100.8	112	92.5	99.7	104.7	109.3	91.5
[R].LNHSPPQSSSR.[Y]	1xPhospho [S4(100)]	Q6NZN0	0.000252336	0.000262574	29	1289.56	430.526	3.317e-05	8.308e-05	4.12	Q6NZN0 1xPhospho [S127(100)]	RNA-binding protein 26 OS=Mus musculus OX=10090 GN=Rbm26 PE=1 SV=2	Rbm26_S127	0	104.2	96.7	99.6	99.5	0.932	0.956	0.98	0.867254	0.834498	0.953617	118	79.6	97.5	94.7	86.7	99.8	133.5	90.9	97.4	102	107	92.8
[R].INHTVILDDPFDDPPDLLIPDRSPEPTKEQLDSGR.[I]	1xPhospho [S23(100)]	Q9CXG3	3.79205e-05	0.000262574	24	4034.94	807.794	3.317e-05	1.228e-05	4.27	Q9CXG3 1xPhospho [S178(100)]	Peptidyl-prolyl cis-trans isomerase-like 4 OS=Mus musculus OX=10090 GN=Ppil4 PE=1 SV=2	Ppil4_S178	2	103.2	123.2	78.6	95	0.782	0.651	0.655	0.348768	0.012529	0.0778307	78.1	75.6	63.1	75.8	118.4	144	91.3	63.5	109.8	184.3	99.2	96.9
[R].LNQSPGLAPVKR.[T]	1xPhospho [S4(100)]	Q9Z103	4.61126e-05	0.000262574	12	1359.71	453.91	3.317e-05	1.493e-05	3.14	Q9Z103 1xPhospho [S708(100)]	Activity-dependent neuroprotector homeobox protein OS=Mus musculus OX=10090 GN=Adnp PE=1 SV=2	Adnp_S708	1	132	86	84.9	97.2	0.768	0.843	0.782	0.398784	0.631987	0.458062	129.9	74.5	80.9	112.6	80.8	82	114.7	92.7	71.1	146.6	125.9	88.3
[K].LNSDEEGESSGKR.[K]	1xPhospho [S3(100)]	Q5XJE5	0.000328415	0.000262574	12	1487.6	496.538	3.317e-05	0.0001084	3.03	Q5XJE5 1xPhospho [S631(100)]	RNA polymerase-associated protein LEO1 OS=Mus musculus OX=10090 GN=Leo1 PE=1 SV=2	Leo1_S631	1	102.3	90.5	104.9	102.3	0.901	1.025	1.031	0.977768	0.601309	0.600037	134.5	116.9	67.6	126.2	100.9	88.4	123.7	105.1		98.1	124.6	114
[R].LPAPAKPEQDSDSDSEGAAEGPAGAPR.[T]	3xPhospho [S11(100); S13(100); S15(100)]	O09130	5.87931e-05	0.000262574	41	2860.11	715.784	3.317e-05	1.909e-05	3.26	O09130 3xPhospho [S79(100); S81(100); S83(100)]	NFATC2-interacting protein OS=Mus musculus OX=10090 GN=Nfatc2ip PE=1 SV=1	Nfatc2ip_S79_ S81_ S83	0	88.5	98.5	98.7	114.3	1.112	1.115	1.291	0.351321	0.361633	0.117788		221.8	83.4	191.7	135.6	84.3		92	269.1			122
[R].LPAPQEDTASEAGTPQGEVQTR.[D]	1xPhospho [T14(100)]	Q64012	5.92647e-06	0.000262574	82	2362.06	788.024	3.317e-05	1.892e-06	6.18	Q64012 1xPhospho [T274(100)]	RNA-binding protein Raly OS=Mus musculus OX=10090 GN=Raly PE=1 SV=3	Raly_T274	0	107.8	99.3	100.8	92.1	0.921	0.935	0.903	0.801122	0.606785	0.563809	119.7	86.1	95.9	110.5	86.6	94.5	128.1	85.7	87.7	107.8	102.6	94.8
[R].LLQHPSTCSDPEEEPTAPPAGQHTPETQEGGKK.[A]	1xCarbamidomethyl [C8]; 1xPhospho [S9(98.9)]	Q4JIM5	2.00944e-05	0.000262574	11	3633.62	727.529	3.317e-05	6.464e-06	4.19	Q4JIM5 1xPhospho [S1000(98.9)]	Tyrosine-protein kinase ABL2 OS=Mus musculus OX=10090 GN=Abl2 PE=1 SV=1	Abl2_S1000	1	111.4	102.8	96.3	89.5	1.151	0.897	1.03	0.302156	0.835386	0.607826	85.3	97.2	105.5	137.4	103.8	81.4	125.5	90.3	72.8	70.7	117.6	112.5
[-].MSKSESPKEPEQLR.[K]	1xMet-loss [N-Term]; 1xPhospho [S2(99.7)]; 1xAcetyl [K3(100)]; 1xMet-loss+Acetyl [N-Term]	P49312	6.72589e-05	0.000262574	22	1636.76	546.257	3.317e-05	2.187e-05	3.35	P49312 1xMet-loss [N-Term]; 1xPhospho [S2(99.7)]; 1xAcetyl [K3(100)]; 1xMet-loss+Acetyl [N-Term]	Heterogeneous nuclear ribonucleoprotein A1 OS=Mus musculus OX=10090 GN=Hnrnpa1 PE=1 SV=2	Hnrnpa1_K3	2	99.7	89.6	101.6	109.1	0.899	1.048	1.044	0.970198	0.569154	0.660204	124.5	99.6	96.1	99.1	87.8	81.1	124	106.9	75.9	118.7	97.7	88.5
[R].MSPKPELTEDQKQEIR.[E]	1xOxidation [M1]; 1xPhospho [S2(100)]	Q9R1K9	3.43859e-05	0.000262574	10	2024.94	675.65	3.317e-05	1.111e-05	3.95	Q9R1K9 1xPhospho [S20(100)]	Centrin-2 OS=Mus musculus OX=10090 GN=Cetn2 PE=1 SV=1	Cetn2_S20	1	111.8	96.8	89.8	101.5	0.866	0.92	0.908	0.896916	0.933599	0.980556	128.2	88.4	79	95.3	114.8	64.5	164.4	99.8	58	111.7	110	85.9
[K].QAPSISDSEGKEIR.[R]	1xPhospho [S6(100)]	Q9DB85	0.000121821	0.000262574	13	1596.73	532.915	3.317e-05	3.98e-05	3.86	Q9DB85 1xPhospho [S105(100)]	Ribosomal RNA-processing protein 8 OS=Mus musculus OX=10090 GN=Rrp8 PE=1 SV=1	Rrp8_S105	1	102.8	96.5	104.9	95.7	0.939	1.02	0.931	0.948464	0.739118	0.946019	122.3	109.1	72.8	109.6	95.1	100.4	110.9	99.6	69.9	107	117.7	85.5
[K].QAQVVGDPPGSPSPVQRPTTLALDSR.[V]	1xPhospho [S11(100)]	Q9QY06	7.08998e-05	0.000262574	12	2753.36	689.096	3.317e-05	2.307e-05	4.27	Q9QY06 1xPhospho [S1218(100)]	Unconventional myosin-IXb OS=Mus musculus OX=10090 GN=Myo9b PE=1 SV=2	Myo9b_S1218	0	119.7	87.1	101	92.2	0.807	0.844	0.82	0.506601	0.511157	0.446575	141.8	77.9	93.3	106.7	78.9	80.4	115.4	85.2	80	132.2	110.6	97.6
[R].QASPQNLGSSGLLHPQMSPLLHSLVGQHILSVK.[Q]	1xOxidation [M17]; 1xPhospho [S3(100)]	B2RQC6	1.07588e-06	0.000262574	49	3569.83	714.772	3.317e-05	3.4e-07	5.6	B2RQC6 1xPhospho [S1900(100)]	CAD protein OS=Mus musculus OX=10090 GN=Cad PE=1 SV=1	Cad_S1900	0	100.9	85.1	106.5	107.5	0.875	0.846	0.941	0.581193	0.190181	0.744147	108	71.3	105.7	84.5	84.3	111.7	114.6	90	106.6	100.1	127.6	95.6
[R].QDADDGSPQRQPEPHPGSLQPHQDLGLESPAGQTESSPESPQR.[E]	1xPhospho [S40(100)]	Q9JJ89	0.000209759	0.000262574	8	4667.07	934.221	3.317e-05	6.883e-05	3.87	Q9JJ89 1xPhospho [S194(100)]	Coiled-coil domain-containing protein 86 OS=Mus musculus OX=10090 GN=Ccdc86 PE=1 SV=2	Ccdc86_S194	1	107.8	104.6	87.1	100.5	0.985	0.808	0.932	0.69229	0.528959	0.993273	108.5	69.2	78.7	94.5	119	93.8	156.8	78.2	90.8	97.4	120.7	92.4
[R].QDEMDESDDDLDDKPSPIK.[K]	1xOxidation [M4]; 1xPhospho [S7(100)]	Q9QWY8	0.000341849	0.000262574	11	2287.88	763.297	3.317e-05	0.0001131	2.77	Q9QWY8 1xPhospho [S732(100)]	Arf-GAP with SH3 domain, ANK repeat and PH domain-containing protein 1 OS=Mus musculus OX=10090 GN=Asap1 PE=1 SV=2	Asap1_S732	0	95.9	111.7	94.3	98.1	1.165	1.069	1.027	0.231672	0.486966	0.708453	93.7	109.7	93.4	113.6	111	104	88.6	105.4	97.5	95.3	102.6	85.2
[R].QDEMDESDDDLDDKPSPIKK.[E]	1xOxidation [M4]; 1xPhospho [S7(100)]	Q9QWY8	0.000320266	0.000262574	24	2415.97	805.995	3.317e-05	0.0001057	3	Q9QWY8 1xPhospho [S732(100)]	Arf-GAP with SH3 domain, ANK repeat and PH domain-containing protein 1 OS=Mus musculus OX=10090 GN=Asap1 PE=1 SV=2	Asap1_S732	1	101.1	110.7	97	91.1	1.095	0.96	0.901	0.429368	0.960292	0.759439	98.4	114.9	77.4	130.7	112.3	90.5	92.4	117.1	73.1	102.6	104	86.8
[R].QDEMMGVASPGHGVQEK.[L]	2xOxidation [M4; M5]; 1xPhospho [S9(100)]	Q8BVK9	0.000155301	0.000262574	11	1911.76	637.924	3.317e-05	5.087e-05	3.59	Q8BVK9 1xPhospho [S277(100)]	Sp110 nuclear body protein OS=Mus musculus OX=10090 GN=Sp110 PE=1 SV=1	Sp110_S277	0	114.4	94.6	110.7	80.3	0.865	0.967	0.792	0.828642	0.889274	0.499153	105.2	89	103.8	88.7	86.3	116.9	127.8	75.3	72.6	135.2	107.3	91.8
[R].QDHADSCVVSSDDEELSR.[D]	1xCarbamidomethyl [C7]; 2xPhospho [S10(100); S11(100)]	Q9QZS2	0.000133847	0.000262574	9	2208.78	736.932	3.317e-05	4.376e-05	4.48	Q9QZS2 2xPhospho [S98(100); S99(100)]	E3 ubiquitin-protein ligase RNF4 OS=Mus musculus OX=10090 GN=Rnf4 PE=1 SV=1	Rnf4_S98_ S99	0	58.1	106.3	109	126.7	1.83	1.029	2.181	0.000703503	0.738674	0.000191587	22.5	124.3	149.3	101.5	121.1	146.5		119.3	174.7	29.7	66.2	145.1
[R].QDITQLEESIRADTPSGDEQEPNGALDSK.[G]	2xPhospho [T4(100); T14(100)]	O70551	0.000138831	0.000262574	83	3303.39	826.605	3.317e-05	4.542e-05	4.06	O70551 2xPhospho [T438(100); T448(100)]	SRSF protein kinase 1 OS=Mus musculus OX=10090 GN=Srpk1 PE=1 SV=2	Srpk1_T438_ T448	1	98.4	99.2	94.2	108.3	0.967	0.957	1.061	0.971272	0.744398	0.683736	111.6	88.4	96.3	84.8	101.5	106.8	78.6	110.7	117.1	110.3	93.2	100.6
[K].QEAESDSEDEEEEEDEDEEEDVGKR.[E]	1xPhospho [S5(99.5)]	Q8BGS0	3.71268e-05	0.000262574	6	3036.08	1012.7	3.317e-05	1.2e-05	3.35	Q8BGS0 1xPhospho [S197(99.5)]	Protein MAK16 homolog OS=Mus musculus OX=10090 GN=Mak16 PE=1 SV=1	Mak16_S197	1	55.9	149.7	112.2	82.1	2.368	1.331	1.469	1.25135e-05	0.173418	0.120787	111.2	111.2	68.9	122.6	148.3	175.4	139	81.3	46.5	55.4	51.7	88.5
[K].QEAESDSEDEEEEEDEDEEEDVGKR.[E]	2xPhospho [S5(100); S7(100)]	Q8BGS0	9.42388e-07	0.000262574	62	3116.04	1039.35	3.317e-05	2.981e-07	5.74	Q8BGS0 2xPhospho [S197(100); S199(100)]	Protein MAK16 homolog OS=Mus musculus OX=10090 GN=Mak16 PE=1 SV=1	Mak16_S197_ S199	1	47.2	116.4	119	117.4	2.468	1.236	1.175	2.95744e-08	0.0800626	0.279677	17	166.9	132.2	111.1	139.1	129.4	4.9	130.4	158.7	22.8	52.4	135.1
[K].QEGAQENVKNSPVPR.[R]	1xPhospho [S11(100)]	O88513	0.000252336	0.000262574	10	1732.8	578.271	3.317e-05	8.298e-05	4.09	O88513 1xPhospho [S19(100)]	Geminin OS=Mus musculus OX=10090 GN=Gmnn PE=1 SV=1	Gmnn_S19	1	101.5	73	110.9	114.6	0.719	1.092	1.067	0.258272	0.519736	0.592047	98.4	106.4	143.2	68.5	70	77.4	93.6	110	124.5	97.4	93.9	116.6
[K].QEPAEEYEPPESPVPPARSPSPPPKVVDVPSHASQSAR.[F]	3xPhospho [S12(99); S19(100); S21(100)]	O35126	1.24428e-05	0.000262574	20	4285.89	857.984	3.317e-05	3.999e-06	3.98	O35126 3xPhospho [S724(99); S731(100); S733(100)]	Atrophin-1 OS=Mus musculus OX=10090 GN=Atn1 PE=1 SV=1	Atn1_S724_ S731_ S733	2	111.8	113.7	85.2	89.4	0.893	0.762	0.846	0.872836	0.366734	0.677461	148.8	83.8	37.1	46.9	111.9	113.3	147.4	88	85.2	127	110	100.6
[K].QEQHEEEKAPEVSPAQPKPGVAAPPEVAPAPK.[S]	1xPhospho [S13(100)]	Q3TLH4	8.12282e-06	0.000262574	11	3422.66	856.421	3.317e-05	2.599e-06	4.01	Q3TLH4 1xPhospho [S102(100)]	Protein PRRC2C OS=Mus musculus OX=10090 GN=Prrc2c PE=1 SV=3	Prrc2c_S102	1	112.9	101.7	89	96.5	0.826	0.789	0.855	0.729028	0.420497	0.747691	93.5	96.8	112.2	110.6	73.9	112.4	108.6		101.4	89.5	122.8	178.3
[R].QESDPEDDDVKKPALQSSVVATSK.[E]	1xPhospho [S3(100)]	O35691	9.10435e-05	0.000262574	25	2653.22	664.062	3.317e-05	2.967e-05	3.59	O35691 1xPhospho [S100(100)]	Pinin OS=Mus musculus OX=10090 GN=Pnn PE=1 SV=4	Pnn_S100	1	96.8	102.2	88.9	112	1.07	0.919	1.157	0.530757	0.514102	0.34932	143.9	83.4	70.5	123.1	95.8	84.2	146.5	105	68.9	109.1	90.7	78.7
[R].QESESEQELVNKRPK.[K]	2xPhospho [S3(100); S5(100)]	Q6NS46	0.000119296	0.000262574	7	1960.84	654.286	3.317e-05	3.89e-05	3.53	Q6NS46 2xPhospho [S1468(100); S1470(100)]	Protein RRP5 homolog OS=Mus musculus OX=10090 GN=Pdcd11 PE=1 SV=2	Pdcd11_S1468_ S1470	1	82.1	81.3	138	98.7	0.881	1.681	1.203	0.98186	0.0117014	0.32425		122.7	255.5	64.8	104.3	132.8		91.8	174.7		56.3	197
[R].QEVAGTPHSGAEKDADVSEESPPPLPER.[T]	1xPhospho [S21(100)]	P35831	0.000302227	0.000262574	24	3009.35	753.092	3.317e-05	9.98e-05	3.83	P35831 1xPhospho [S673(100)]	Tyrosine-protein phosphatase non-receptor type 12 OS=Mus musculus OX=10090 GN=Ptpn12 PE=1 SV=3	Ptpn12_S673	1	113.7	101.3	86.8	98.2	0.983	0.927	0.895	0.754573	0.928409	0.760293	124.2	77.4	84.7	110.1	98.8	94.8	133.1	95.8	74.8	111.9	110.9	83.6
[R].QFSVQAEDERESTDDESNPLGR.[A]	1xPhospho [S12(99.6)]	G5E870	0.00014665	0.000262574	25	2589.07	863.697	3.317e-05	4.802e-05	4.27	G5E870 1xPhospho [S1409(99.6)]	E3 ubiquitin-protein ligase TRIP12 OS=Mus musculus OX=10090 GN=Trip12 PE=1 SV=1	Trip12_S1409	1	113.3	92	93.2	101.5	0.974	0.906	0.896	0.75216	0.70822	0.740845	108	90.7	87.7	116	89.6	89.5	133.6	98.8	68.9	110.3	119.1	87.8
[K].QGEDNSHTQDTEDLEKDTR.[E]	1xPhospho [S6(99.6)]	Q80WJ7	4.66026e-05	0.000262574	18	2297.92	766.641	3.317e-05	1.512e-05	3.38	Q80WJ7 1xPhospho [S454(99.6)]	Protein LYRIC OS=Mus musculus OX=10090 GN=Mtdh PE=1 SV=1	Mtdh_S454	1	105.9	95.2	112.6	86.3	0.857	0.982	0.815	0.814402	0.848276	0.599318	142	102.4	87.2	102.7	86.6	76.1	125.3	78.5	69.3	96.3	144.8	88.9
[R].QGSLVLEELKPGSGPNLK.[G]	1xPhospho [S3(100)]	P15702	0.000204947	0.000262574	24	1946	649.337	3.317e-05	6.735e-05	3.67	P15702 1xPhospho [S347(100)]	Leukosialin OS=Mus musculus OX=10090 GN=Spn PE=1 SV=1	Spn_S347	0	121.1	88.9	97	93	0.755	0.801	0.862	0.155776	0.104042	0.452107	113.1	93.8	91.8	106.8	85.9	73.9	121.9	90	77.9	141.4	117.1	86.3	PKCT
[R].QGSLVLEELKPGSGPNLKGEEEPLVGSEDEAVETPTSDGPQAK.[D]	1xPhospho [S3(100)]	P15702	6.21426e-05	0.000262574	48	4498.14	1125.29	3.317e-05	2.018e-05	3.68	P15702 1xPhospho [S347(100)]	Leukosialin OS=Mus musculus OX=10090 GN=Spn PE=1 SV=1	Spn_S347	1	100.8	102.5	94.5	102.2	0.961	0.937	1.014	0.996533	0.620874	0.900109	112.5	84.1	94	101.9	86.9	103.8	121.2	101.7	89.8	100.3	108	95.8	PKCT
[K].QHAQPNQPDSPQETQIIQAK.[K]	1xPhospho [S10(100)]	Q9Z238	3.20159e-05	0.000262574	36	2338.08	780.033	3.317e-05	1.034e-05	4.79	Q9Z238 1xPhospho [S21(100)]	G1/S-specific cyclin-E2 OS=Mus musculus OX=10090 GN=Ccne2 PE=1 SV=1	Ccne2_S21	0	101.5	87.3	107	104.2	0.86	1.055	0.964	0.512497	0.657977	0.85593	108.7	77.7	119.7	88.6	80.6	112.3	105.8	87	106.4	99.8	103	110.4
[K].QAGSASASHLASPSSSR.[L]	1xPhospho [S12(100)]	Q8K2Y0	0.000340995	0.000262574	12	1680.73	560.916	3.317e-05	0.0001127	3.57	Q8K2Y0 1xPhospho [S312(100)]	ORC ubiquitin ligase 1 OS=Mus musculus OX=10090 GN=Obi1 PE=1 SV=2	Obi1_S312	0	103.5	92.1	101.3	103.1	0.879	0.979	0.899	0.886777	0.852532	0.860625	99.2	72.3	132.1	90.1	87.1	106.1	100.9	79.5	110	101.3	99.1	122.4
[K].QAAQRPSAHSAHSASISPVESRGSSQER.[S]	3xPhospho [S17(99.2); S24(99.2); S25(100)]	Q3USH5	0.000101664	0.000262574	7	3158.32	790.337	3.317e-05	3.312e-05	5.39	Q3USH5 3xPhospho [S887(99.2); S894(99.2); S895(100)]	Splicing factor, suppressor of white-apricot homolog OS=Mus musculus OX=10090 GN=Sfswap PE=1 SV=2	Sfswap_S887_ S894_ S895	1	67.5	119	118.8	94.7	1.233	1.761	1.403	0.138048	0.00141104	0.124227		156.6	163.9	69	160.5	182.1		113.3	143.7		52.1	158.7
[R].QAAPAAPSPPERPAEPVTPR.[R]	1xPhospho [S8(100)]	Q8C4M7	0.000305295	0.000262574	24	2119.03	707.017	3.317e-05	0.0001008	3.6	Q8C4M7 1xPhospho [S164(100)]	Centromere protein U OS=Mus musculus OX=10090 GN=Cenpu PE=1 SV=2	Cenpu_S164	0	110.3	101.4	87.9	100.3	1.079	0.986	0.909	0.440788	0.922907	0.852592	124.5	85.7	85.3	122.9	93.3	98.9	115.7	97.8	72.9	107.6	108.9	86.5
[R].NSSPRSPTNSSEIFTPAHEENVR.[F]	2xPhospho [S3(99.4); S6(99.4)]	Q3UGS4	3.06079e-05	0.000262574	22	2716.14	679.791	3.317e-05	9.888e-06	3.88	Q3UGS4 2xPhospho [S18(99.4); S21(99.4)]	Mapk-regulated corepressor-interacting protein 1 OS=Mus musculus OX=10090 GN=Mcrip1 PE=1 SV=1	Mcrip1_S18_ S21	1	124.6	75.6	106.3	93.5	0.607	0.853	0.773	0.0234791	0.39734	0.267119	99.4	80.9	122.3	62.8	70.7	112.7	87.5	82.5	121	106.6	116.5	137.1
[R].NSSPSISPNTSFASDGSPSPLGGIK.[R]	1xPhospho [S3(99.5)]	Q9DBR1	6.28214e-06	0.000262574	90	2484.13	828.715	3.317e-05	2.007e-06	4.55	Q9DBR1 1xPhospho [S471(99.5)]	5'-3' exoribonuclease 2 OS=Mus musculus OX=10090 GN=Xrn2 PE=1 SV=1	Xrn2_S471	0	103	90.5	104.3	102.2	0.863	0.972	0.968	0.525654	0.839324	0.875985	133.9	87.9	100.7	93.8	79	87.4	101.4	98.7	88.5	137.7	99.4	91.5
[R].NSSPSISPNTSFASDGSPSPLGGIK.[R]	2xPhospho [S3(99.2); S5(100)]	Q9DBR1	8.18763e-06	0.000262574	82	2564.1	855.37	3.317e-05	2.623e-06	4.46	Q9DBR1 2xPhospho [S471(99.2); S473(100)]	5'-3' exoribonuclease 2 OS=Mus musculus OX=10090 GN=Xrn2 PE=1 SV=1	Xrn2_S471_ S473	0	117.7	100.6	90.5	91.2	0.855	0.778	0.961	0.487763	0.070569	0.953945	95	89.2	87.1	71.5	123.1	99.1	89.9	81	141.3	122.2	84.4	116
[R].NSSSNALAGTPAKSPSQSLR.[L]	1xPhospho [S14(100)]	Q8C551	0.000118363	0.000262574	12	2052.97	684.996	3.317e-05	3.865e-05	4.09	Q8C551 1xPhospho [S309(100)]	RAD51-associated protein 1 OS=Mus musculus OX=10090 GN=Rad51ap1 PE=1 SV=2	Rad51ap1_S309	1	117	73	112	98.1	0.706	0.991	0.908	0.305414	0.799674	0.910909	101.8	90.6	135.5	64.6	66.3	107.1	89.1	83	134.7	91.4	106.3	129.3
[R].NSSSPVSPASVPGQR.[R]	2xPhospho [S4(99.4); S7(100)]	Q8K3X4	0.000302227	0.000262574	9	1629.67	543.895	3.317e-05	9.964e-05	2.55	Q8K3X4 2xPhospho [S638(99.4); S641(100)]	Probable E3 ubiquitin-protein ligase IRF2BPL OS=Mus musculus OX=10090 GN=Irf2bpl PE=1 SV=1	Irf2bpl_S638_ S641	0	88.1	103.7	101.5	106.7	1.177	1.152	1.199	0.183147	0.301105	0.30585	95.3	85.3	139.6	77.7	97.3	123.3	100.1	94.8	122.3	82.7	79.5	102
[R].NTCNSTEKPEELVR.[T]	1xCarbamidomethyl [C3]; 1xPhospho [S5(99.7)]	Q3UZA1	4.5991e-05	0.000262574	26	1756.76	586.256	3.317e-05	1.489e-05	3.45	Q3UZA1 1xPhospho [S246(99.7)]	CapZ-interacting protein OS=Mus musculus OX=10090 GN=Rcsd1 PE=1 SV=1	Rcsd1_S246	0	142.4	96	82.3	79.3	0.7	0.745	0.683	0.0619898	0.0205399	0.0222994	122.1	78	77.3	100.6	91	87.4	115.3	75.1	70.8	135	143.7	103.7
[R].NTCNSTEKPEELVR.[T]	1xCarbamidomethyl [C3]; 1xDeamidated [N4]; 1xPhospho [S5(99.6)]	Q3UZA1	0.000132455	0.000262574	16	1757.74	586.586	3.317e-05	4.324e-05	3.23	Q3UZA1 1xPhospho [S246(99.6)]	CapZ-interacting protein OS=Mus musculus OX=10090 GN=Rcsd1 PE=1 SV=1	Rcsd1_S246	0	139.2	91.9	90.8	78.1	0.684	0.685	0.702	0.204817	0.197623	0.195114	100.4	94.2	80.6	100.2	95.4	81.2	104.2	81.1	70.8	144.5	146.6	100.8
[R].NTCNSTEKPEELVR.[T]	1xCarbamidomethyl [C3]; 2xPhospho [T2(100); S5(100)]	Q3UZA1	2.21623e-05	0.000262574	16	1836.72	612.912	3.317e-05	7.149e-06	4.07	Q3UZA1 2xPhospho [T243(100); S246(100)]	CapZ-interacting protein OS=Mus musculus OX=10090 GN=Rcsd1 PE=1 SV=1	Rcsd1_T243_ S246	0	195.2	98.8	67.1	38.9	0.506	0.351	0.211	0.00177283	1.3122e-08	5.9952e-15	81.2	68.7	57.7	101.1	71.4	117.9	39.8	37.3	45.4	199.7	164.2	215.5
[K].NTEKEQDSDVSEDVKPEEK.[E]	1xPhospho [S8(100)]	P97496	0.000246596	0.000262574	15	2285.97	762.66	3.317e-05	8.115e-05	2.45	P97496 1xPhospho [S821(100)]	SWI/SNF complex subunit SMARCC1 OS=Mus musculus OX=10090 GN=Smarcc1 PE=1 SV=2	Smarcc1_S821	1	100.5	109.9	92.1	97.5	1.098	0.916	0.97	0.380877	0.796063	0.933243	49.7	94	104.4	111	123.1	112.1	106.8	90.4	99.5	102.6	105.5	101.1
[K].NTEKEQDSDVSEDVKPEEKENEENK.[E]	2xPhospho [S8(100); S11(100)]	P97496	0.000283691	0.000262574	10	3109.24	778.066	3.317e-05	9.349e-05	2.84	P97496 2xPhospho [S821(100); S824(100)]	SWI/SNF complex subunit SMARCC1 OS=Mus musculus OX=10090 GN=Smarcc1 PE=1 SV=2	Smarcc1_S821_ S824	2	97.7	96.6	104.6	101.1	1.247	1.071	1.087	0.179422	0.547887	0.594673	91.2	118.8	125.7	109.7	152.7	106.6		103.9	126.8	31.2	122.5	110.9
[K].NTGVSSASRPSPGIPTSPSNLSSGLK.[T]	1xPhospho [S17(100)]	Q6NXI6	6.76145e-05	0.000262574	35	2578.25	860.091	3.317e-05	2.195e-05	3.98	Q6NXI6 1xPhospho [S504(100)]	Regulation of nuclear pre-mRNA domain-containing protein 2 OS=Mus musculus OX=10090 GN=Rprd2 PE=1 SV=1	Rprd2_S504	0	111.2	94.1	100.5	94.3	0.914	0.963	0.95	0.763785	0.860466	0.903561	123	88.4	97.8	101.9	83.8	91.5	125.8	91.8	87.2	108.2	108.9	91.7
[K].NTPSQHSHSIQHSPER.[S]	2xPhospho [T2(100); S13(100)]	Q8K019	0.000223126	0.000262574	37	2001.8	667.939	3.317e-05	7.33e-05	5.81	Q8K019 2xPhospho [T256(100); S267(100)]	Bcl-2-associated transcription factor 1 OS=Mus musculus OX=10090 GN=Bclaf1 PE=1 SV=2	Bclaf1_T256_ S267	0	79.8	104	97.5	118.7	1.231	1.221	1.487	0.145989	0.107566	0.0135326	99.2	81.1	109.9	91.9	105.8	109.1	120.7	102.3	132.9	88.6	81.2	77.4
[K].NTTKPETIPDMEDSPPVSDSEEQQESVR.[A]	1xOxidation [M11]; 1xPhospho [S18(99.5)]	Q8C9B9	0.000169215	0.000262574	10	3241.37	811.1	3.317e-05	5.544e-05	3.3	Q8C9B9 1xPhospho [S806(99.5)]	Death-inducer obliterator 1 OS=Mus musculus OX=10090 GN=Dido1 PE=1 SV=4	Dido1_S806	0	113.9	87.8	94.9	103.4	0.771	0.999	0.971	0.575013	0.662414	0.77608	155	96.7	100.8	83.9	98.8	93.3	123.4	97.9		121	132.3	96.9
[K].NTTKPETIPDMEDSPPVSDSEEQQESVR.[A]	1xOxidation [M11]; 2xPhospho [S14(100); S18(99.4)]	Q8C9B9	2.62533e-05	0.000262574	33	3321.34	831.09	3.317e-05	8.477e-06	5.3	Q8C9B9 2xPhospho [S802(100); S806(99.4)]	Death-inducer obliterator 1 OS=Mus musculus OX=10090 GN=Dido1 PE=1 SV=4	Dido1_S802_ S806	0	97.6	95.7	102.8	103.9	1.052	1.077	1.093	0.596156	0.497772	0.556562	108.8	94.3	103.4	96.3	92.4	106.4	104.5	110.5	97.3	101.1	98.2	86.7
[K].NTVDLVNTHHLHSSSDDEDDRLK.[E]	3xPhospho [S13(100); S14(100); S15(100)]	Q7TSI3	9.00911e-05	0.000262574	66	2887.13	722.538	3.317e-05	2.933e-05	6.01	Q7TSI3 3xPhospho [S529(100); S530(100); S531(100)]	Serine/threonine-protein phosphatase 6 regulatory subunit 1 OS=Mus musculus OX=10090 GN=Ppp6r1 PE=1 SV=1	Ppp6r1_S529_ S530_ S531	1	44.9	112.9	136.9	105.3	2.513	1.295	1.261	1.60385e-08	0.038357	0.144292	29.6	171.4	139.4	110.2	136.9	115.1	19.8	107.2	167	25.2	45.8	132.4
[R].NTYNQTALDIVNQFTTSQASR.[E]	1xPhospho [Y3(99)]	Q8VHK1	3.42045e-05	0.000262574	22	2452.11	818.044	3.317e-05	1.107e-05	3.2	Q8VHK1 1xPhospho [Y253(99)]	Caskin-2 OS=Mus musculus OX=10090 GN=Caskin2 PE=1 SV=3	Caskin2_Y253	0	141.9	97	80.2	80.8	0.74	0.565	0.549	0.328881	0.0430565	0.0567535	81.2	77	67.3	93.1	164.1	80	90.9	77.5	58.6	165.8	136.2	108.1
[R].NVESVSPESTHPPVLLPGQAR.[R]	1xPhospho [S4(100)]	Q8CF60	0.000113802	0.000262574	12	2294.12	765.379	3.317e-05	3.709e-05	3.24	Q8CF60 1xPhospho [S310(100)]	Zinc finger protein 263 OS=Mus musculus OX=10090 GN=Znf263 PE=1 SV=1	Znf263_S310	0	99.3	109.5	90.3	100.9	1.103	0.909	1.017	0.362226	0.91602	0.665404	131.2	86	75	107.9	104.4	96.2	126.4	96.2	77.2	118.5	94.6	86.3
[K].NVRSDVSDQEEDEESER.[C]	2xPhospho [S4(100); S7(100)]	Q9R0L6	2.50319e-05	0.000262574	29	2182.78	728.266	3.317e-05	8.069e-06	5.58	Q9R0L6 2xPhospho [S1766(100); S1769(100)]	Pericentriolar material 1 protein OS=Mus musculus OX=10090 GN=Pcm1 PE=1 SV=2	Pcm1_S1766_ S1769	1	90.6	93.5	112	103.9	1.027	1.061	1.023	0.698609	0.623364	0.855776	90	116.6	116.5	97.2	100.4	93.2	70.6	112.4	108.1	94.3	109.9	90.7
[K].NVRSDVSDQEEDEESERCPVSINLSK.[A]	1xCarbamidomethyl [C18]; 2xPhospho [S4(100); S7(100)]	Q9R0L6	1.57501e-05	0.000262574	27	3181.3	796.082	3.317e-05	5.071e-06	5.47	Q9R0L6 2xPhospho [S1766(100); S1769(100)]	Pericentriolar material 1 protein OS=Mus musculus OX=10090 GN=Pcm1 PE=1 SV=2	Pcm1_S1766_ S1769	2	112.7	88.4	100.4	98.5	0.84	0.917	0.891	0.425149	0.501702	0.508255	105.4	101.1	97.5	96.5	85.3	89	98.3	102.4	99.2	113.5	114.9	96.9
[K].NYAESDHSEDEDNDNNSATTEESNKK.[S]	2xPhospho [S5(100); S8(100)]	Q80TZ9	0.00024471	0.000262574	10	3103.1	776.53	3.317e-05	8.04e-05	2.77	Q80TZ9 2xPhospho [S53(100); S56(100)]	Arginine-glutamic acid dipeptide repeats protein OS=Mus musculus OX=10090 GN=Rere PE=1 SV=3	Rere_S53_ S56	1	40.1	112.3	120.7	126.8	2.8	1.38	3.161	3.9998e-08	0.0356795	5.18793e-09	20.6	148.5	145.7	112.1	142.5	135.6		151.8	154.4	15	48.4	125.4
[K].NYSETIEVDDSDEDDIFPTNSR.[A]	1xPhospho [S3(98.9)]	Q61216	0.000137748	0.000262574	44	2641.05	881.019	3.317e-05	4.501e-05	3.31	Q61216 1xPhospho [S640(98.9)]	Double-strand break repair protein MRE11 OS=Mus musculus OX=10090 GN=Mre11 PE=1 SV=1	Mre11_S640	0	141.3	94	70.3	94.4	0.665	0.61	0.668	0.0835656	0.00519445	0.0735756	102.3	73	67.8	97.6	74.1	109.6	98.1	46.1	122	167.8	94.9	146.7
[R].NYSSSPPCHLPR.[H]	1xCarbamidomethyl [C8]; 2xPhospho [S4(100); S5(100)]	B1AY10	0.000101664	0.000262574	34	1574.59	525.533	3.317e-05	3.31e-05	2.8	B1AY10 2xPhospho [S50(100); S51(100)]	Transcriptional repressor NF-X1 OS=Mus musculus OX=10090 GN=Nfx1 PE=1 SV=1	Nfx1_S50_ S51	0	113.2	82.8	110.1	93.9	0.782	0.973	0.902	0.401386	0.904068	0.833784	107.6	81.6	135.3	81	69.6	102.5	91.8	80.3	122.6	110.6	89	128.1
[K].QKFHDSEGDDTEETEDYR.[Q]	1xPhospho [S6(100)]	Q8K019	0.000211932	0.000262574	31	2280.86	760.957	3.317e-05	6.954e-05	3.48	Q8K019 1xPhospho [S395(100)]	Bcl-2-associated transcription factor 1 OS=Mus musculus OX=10090 GN=Bclaf1 PE=1 SV=2	Bclaf1_S395	1	94.7	92.7	104	108.5	1.097	1.148	1.222	0.421188	0.203442	0.169629	126.2	97.8	95.7	120.6	87.2	82	134.4	97.7	102.1	110	57.2	89.1
[K].QKIDDRDSEEEGPSNQR.[G]	1xPhospho [S8(100)]	Q8K4L0	0.000117129	0.000262574	24	2082.87	694.963	3.317e-05	3.823e-05	4.29	Q8K4L0 1xPhospho [S774(100)]	ATP-dependent RNA helicase DDX54 OS=Mus musculus OX=10090 GN=Ddx54 PE=1 SV=1	Ddx54_S774	2	94.3	104.5	106.9	94.2	1.108	1.055	0.963	0.343737	0.605507	0.947638	105.5	92.7	115.1	105.5	103.2	102.4	93	99.6	88.6	93.1	92	109.2
[K].QPLLLSEDEEDTKR.[V]	1xDeamidated [Q1]; 1xPhospho [S6(100)]	Q8R1B4	0.000264196	0.000262574	10	1753.79	585.268	3.317e-05	8.688e-05	2.63	Q8R1B4 1xPhospho [S39(100)]	Eukaryotic translation initiation factor 3 subunit C OS=Mus musculus OX=10090 GN=Eif3c PE=1 SV=1	Eif3c_S39	1	108.1	95.4	100.1	96.4	0.874	0.927	0.891	0.860579	0.988058	0.950756	124.9	92.4	96.6	100.1	79.3	92.1	130.7	93	72.2	104.4	114.5	99.7
[R].QPTVASSAESDEENRQK.[T]	1xPhospho [S10(100)]	Q60611	0.000258861	0.000262574	12	1955.83	652.617	3.317e-05	8.51e-05	4.74	Q60611 1xPhospho [S638(100)]	DNA-binding protein SATB1 OS=Mus musculus OX=10090 GN=Satb1 PE=1 SV=2	Satb1_S638	1	94	97.8	107.4	100.9	0.948	1.111	1.074	0.877932	0.36264	0.532057	119.9	97.5	106.7	83.2	100.2	97.1	96.7	100.2	101.3	87.8	116.2	93.3
[K].QQGPPPAPANDSDNEEDAPASSLK.[D]	1xPhospho [S12(100)]	Q0VGY8	7.89858e-05	0.000262574	23	2515.06	839.027	3.317e-05	2.57e-05	3.44	Q0VGY8 1xPhospho [S1436(100)]	Protein TANC1 OS=Mus musculus OX=10090 GN=Tanc1 PE=1 SV=2	Tanc1_S1436	0	121.7	75.8	91.1	111.4	0.686	0.749	0.915	0.252502	0.386307	0.926271	81.7	97.9	84.7	70.5	65.9	116.3	103.5	97.5	122.6	77	169.4	113.1
[K].QQIENGSGAEDNGDSSHCSNASTHSNQEAGPSNK.[R]	1xCarbamidomethyl [C18]; 1xDeamidated [N]; 1xPhospho [S7(100)]	Q9CQJ4	5.0446e-05	0.000262574	12	3595.39	899.602	3.317e-05	1.636e-05	3.25	Q9CQJ4 1xPhospho [S168(100)]	E3 ubiquitin-protein ligase RING2 OS=Mus musculus OX=10090 GN=Rnf2 PE=1 SV=1	Rnf2_S168	0	115.2	97.7	111.4	75.8	0.848	0.967	0.658	0.81318	0.813747	0.29577	127.5	114.2	88.9	100.2	71.7	108.2	57.1	77.7	97.5	118.1	114.3	124.6
[R].QQQHLLQSPVSHHEPESPHLR.[Y]	1xPhospho [S8(99.4)]	G3X9K3	5.12517e-05	0.000262574	12	2564.22	513.649	3.317e-05	1.663e-05	4.17	G3X9K3 1xPhospho [S234(99.4)]	Brefeldin A-inhibited guanine nucleotide-exchange protein 1 OS=Mus musculus OX=10090 GN=Arfgef1 PE=1 SV=1	Arfgef1_S234	0	146.2	82	89	82.8	0.73	0.678	0.715	0.310371	0.145431	0.280682	139.1	67.2	84.2	103.8	73.7	77.6	125.3	78.4	70.9	138.3	142.2	99.2
[R].QQSFSGSLEGLAGHDGSEK.[V]	1xPhospho [S3(99.4)]	Q4VAC9	0.000128365	0.000262574	12	2013.85	671.958	3.317e-05	4.194e-05	3.18	Q4VAC9 1xPhospho [S546(99.4)]	Pleckstrin homology domain-containing family G member 3 OS=Mus musculus OX=10090 GN=Plekhg3 PE=1 SV=2	Plekhg3_S546	0	91.9	85.9	102.7	119.5	0.907	1.117	1.077	0.992959	0.332295	0.475977	103.6	89.2	128.6	86.7	74.6	103.9	120.6	74.1	123.4	92.7	88	114.6
[R].QRGSETDTDSEVHESASDKDSVSK.[G]	2xPhospho [T6(100); T8(100)]	Q3TLH4	1.3875e-06	0.000262574	26	2754.08	689.274	3.317e-05	4.393e-07	6.16	Q3TLH4 2xPhospho [T1238(100); T1240(100)]	Protein PRRC2C OS=Mus musculus OX=10090 GN=Prrc2c PE=1 SV=3	Prrc2c_T1238_ T1240	2	43.7	123.9	113.3	119	2.833	2.29	1.292	2.52034e-08	2.67408e-08	0.107298	64.1	126.1	142.9	99.4	137.9	142.3	36	132.4	136.6	28	48.7	105.7
[R].QRGSETGSETHESDLAPSDK.[E]	1xPhospho [S4(100)]	Q7TSC1	0.000241598	0.000262574	15	2210.92	737.646	3.317e-05	7.938e-05	3.76	Q7TSC1 1xPhospho [S1104(100)]	Protein PRRC2A OS=Mus musculus OX=10090 GN=Prrc2a PE=1 SV=1	Prrc2a_S1104	1	110.6	113.7	92.9	82.8	0.965	0.84	0.765	0.810434	0.466222	0.396916	116.2	83.6	90	112	99.4	110.1	95.9	80.2	78.9	103	123.5	107.2
[R].QRGSETGSETHESDLAPSDK.[E]	2xPhospho [S4(100); S8(99.5)]	Q7TSC1	0.000215232	0.000262574	28	2290.89	764.3	3.317e-05	7.068e-05	3.77	Q7TSC1 2xPhospho [S1104(100); S1108(99.5)]	Protein PRRC2A OS=Mus musculus OX=10090 GN=Prrc2a PE=1 SV=1	Prrc2a_S1104_ S1108	1	99.4	101.9	103.3	95.3	1.025	1.039	0.958	0.634915	0.625253	0.992398	84.8	105.5	106.3	104	103.7	106.9	73.9	97.2	120.6	78.4	101.5	117.2
[K].QPLLLSEDEEDTKR.[V]	1xPhospho [S6(100)]	Q8R1B4	0.000111149	0.000262574	48	1752.81	584.94	3.317e-05	3.624e-05	3.79	Q8R1B4 1xPhospho [S39(100)]	Eukaryotic translation initiation factor 3 subunit C OS=Mus musculus OX=10090 GN=Eif3c PE=1 SV=1	Eif3c_S39	1	109.2	96.8	98.4	95.5	0.886	0.884	0.875	0.632496	0.336222	0.438221	105.4	87.5	96.2	116.2	86.8	94.6	117.8	93.3	74.7	119.3	106.7	101.6
[K].QRPSYDVFEDSDDSEPGGPPAPR.[R]	2xPhospho [S11(100); S14(100)]	O08550	4.51114e-06	0.000262574	19	2678.04	893.353	3.317e-05	1.44e-06	6.32	O08550 2xPhospho [S1098(100); S1101(100)]	Histone-lysine N-methyltransferase 2B OS=Mus musculus OX=10090 GN=Kmt2b PE=1 SV=3	Kmt2b_S1098_ S1101	0	102.6	94.2	94	109.2	0.918	0.916	1.032	0.932261	0.766023	0.65312	102	86.1	92.9	105.7	88.3	93.1	102.6	110.1	107.9	110.4	99.5	101.4
[R].QRSDDESPSTSSGSSDADQR.[D]	1xPhospho [S3(100)]	P52483	5.0421e-06	0.000262574	12	2191.84	731.284	3.317e-05	1.609e-06	4.83	P52483 1xPhospho [S8(100)]	Ubiquitin-conjugating enzyme E2 E3 OS=Mus musculus OX=10090 GN=Ube2e3 PE=1 SV=2	Ube2e3_S8	1	98.3	108	96.1	97.5	1.157	1.068	1.082	0.277478	0.553143	0.600947	119.9	91.2	92.9	118.1	98.9	104.4	111.7	94.2	92.4	95.1	95.9	85.4
[R].QRSDDESPSTSSGSSDADQRDPAAPEPEEQEER.[K]	1xPhospho [S3(100)]	P52483	2.2179e-07	0.000262574	35	3669.47	918.123	3.317e-05	6.949e-08	5.22	P52483 1xPhospho [S8(100)]	Ubiquitin-conjugating enzyme E2 E3 OS=Mus musculus OX=10090 GN=Ube2e3 PE=1 SV=2	Ube2e3_S8	2	101.3	105.7	98.2	94.7	1.044	0.99	0.942	0.629755	0.950579	0.749903	123.3	94.1	88.4	104.7	99.5	101.3	125.3	90.7	84.2	102.1	97	89.3
[R].QRSDDESPSTSSGSSDADQRDPAAPEPEEQEER.[K]	2xPhospho [S3(100); S7(100)]	P52483	5.20702e-05	0.000262574	8	3749.44	938.115	3.317e-05	1.688e-05	3.7	P52483 2xPhospho [S8(100); S12(100)]	Ubiquitin-conjugating enzyme E2 E3 OS=Mus musculus OX=10090 GN=Ube2e3 PE=1 SV=2	Ube2e3_S8_ S12	2	104.5	69.8	118.4	107.3	0.668	1.07	1.028	0.102509	0.443467	0.697884	115.2	104.6	116.9	66.8	103.6	67.9	93.1	104.5	115.5	101.7	101	109.2
[R].QRSDDESPSTSSGSSDADQRDPAAPEPEEQEER.[K]	3xPhospho [S3(100); S7(100); S9(95.7)]	P52483	8.89145e-05	0.000262574	6	3829.4	958.105	3.317e-05	2.892e-05	3.31	P52483 3xPhospho [S8(100); S12(100); S14(95.7)]	Ubiquitin-conjugating enzyme E2 E3 OS=Mus musculus OX=10090 GN=Ube2e3 PE=1 SV=2	Ube2e3_S8_ S12_ S14	2	80.7	105	110.7	103.6	1.073	1.371	1.283	0.385043	0.0528239	0.206586		123.5	180.6	143.8	95	141.6		123.6	157.9		74.3	159.6
[R].QRSLSPLGGRDESPVSHR.[A]	2xPhospho [S3(100); S5(100)]	Q69ZA1	0.000147801	0.000262574	12	2137.95	535.245	3.317e-05	4.836e-05	3.73	Q69ZA1 2xPhospho [S316(100); S318(100)]	Cyclin-dependent kinase 13 OS=Mus musculus OX=10090 GN=Cdk13 PE=1 SV=3	Cdk13_S316_ S318	2	99.7	101.8	101.9	96.5	1.021	1.022	0.968	0.584383	0.599961	0.7808	108.7	96.4	101.2	106.2	97.7	101.1	102.8	95.8	95.8	99	113.2	82.1
[K].QRSLSPVAAPPLREPR.[A]	2xPhospho [S3(100); S5(100)]	Q6PHZ5	0.000142502	0.000262574	16	1933.94	645.319	3.317e-05	4.655e-05	4.67	Q6PHZ5 2xPhospho [S261(100); S263(100)]	Putative RNA-binding protein 15B OS=Mus musculus OX=10090 GN=Rbm15b PE=1 SV=2	Rbm15b_S261_ S263	2	123	68.9	108.4	99.6	0.644	0.882	0.81	0.031017	0.429446	0.297675	123.4	87.5	105	116	65.2	66.7	98.8	85.5	96.5	134.9	101.2	119.1
[R].QRSPIALPVKQEPPQIDAVK.[R]	1xPhospho [S3(100)]	A2AJT4	0.00014974	0.000262574	10	2294.23	574.311	3.317e-05	4.898e-05	4.07	A2AJT4 1xPhospho [S211(100)]	Arginine/serine-rich protein PNISR OS=Mus musculus OX=10090 GN=Pnisr PE=1 SV=1	Pnisr_S211	2	134.9	84.1	85	96	0.79	0.876	0.748	0.601748	0.887808	0.395105	167.7	72	78.2	131.6	65	77.4	119.1	88.3	61.5	133.1	124	82.2
[R].QRYDENEDLSDVEEIVSVR.[G]	1xPhospho [S10(100)]	Q6P1G2	2.07981e-05	0.000262574	12	2375.04	792.351	3.317e-05	6.708e-06	4.36	Q6P1G2 1xPhospho [S26(100)]	Lysine-specific demethylase 2B OS=Mus musculus OX=10090 GN=Kdm2b PE=1 SV=1	Kdm2b_S26	1	103.5	103.9	94.5	98.1	1.004	0.913	0.897	0.656657	0.910878	0.910725	139	76.4	86.1	94.7	96.9	94.6	134.4	50.8	89.5	149.8	93.5	94.3
[K].QSAGPNSPTGGGGGGGSGGTR.[T]	1xPhospho [S2(100)]	Q3UHH1	1.35075e-05	0.000262574	2	1795.74	599.251	3.317e-05	4.344e-06	3.6	Q3UHH1 1xPhospho [S48(100)]	Zinc finger SWIM domain-containing protein 8 OS=Mus musculus OX=10090 GN=Zswim8 PE=1 SV=1	Zswim8_S48	0	111	99	106	84	0.902	0.955	0.75	0.882246	0.809224	0.531655	118.3	106	97.1	98.9	93	107.1	76.4	87.7	83.9	101.8	118.8	110.9
[K].QSEESPADDGELRR.[E]	1xPhospho [S5(99.5)]	Q61687	0.000231295	0.000262574	12	1668.69	556.9	3.317e-05	7.606e-05	3.62	Q61687 1xPhospho [S1290(99.5)]	Transcriptional regulator ATRX OS=Mus musculus OX=10090 GN=Atrx PE=1 SV=3	Atrx_S1290	1	97	102.2	104.5	96.3	1.054	1.026	0.993	0.590816	0.740861	0.922115	106.2	109.4	88.4	118.2	103.8	87.6	115.7	97.9	79.8	108.2	98.5	86.2
[R].QRSASPGPPPAR.[K]	2xPhospho [S3(100); S5(100)]	Q5U4C3	0.000377649	0.000262574	25	1380.58	460.865	3.317e-05	0.000125	3.27	Q5U4C3 2xPhospho [S491(100); S493(100)]	Splicing factor, arginine/serine-rich 19 OS=Mus musculus OX=10090 GN=Scaf1 PE=1 SV=1	Scaf1_S491_ S493	1	68.9	103.4	104	123.6	1.501	1.51	1.409	0.0153087	0.00438935	0.0392079	78.5	111	114.6	101.3	110.4	118.2	68.8	133.2	131.9	48.8	73.5	109.6
[R].NSSPRSPTNSSEIFTPAHEENVR.[F]	1xPhospho [S3(99.6)]	Q3UGS4	1.22466e-05	0.000262574	12	2636.17	659.8	3.317e-05	3.932e-06	4.37	Q3UGS4 1xPhospho [S18(99.6)]	Mapk-regulated corepressor-interacting protein 1 OS=Mus musculus OX=10090 GN=Mcrip1 PE=1 SV=1	Mcrip1_S18	1	116.2	90.2	91.8	101.8	0.812	0.79	0.876	0.506185	0.23937	0.647655	139.2	86.9	76.3	114.2	85.4	79.1	123.1	96.4	72.2	110.1	119.9	97.3
[R].QPEPHPGSLQPHQDLGLESPAGQTESSPESPQR.[E]	1xPhospho [S30(100)]	Q9JJ89	0.000141391	0.000262574	22	3597.62	900.163	3.317e-05	4.616e-05	4.92	Q9JJ89 1xPhospho [S194(100)]	Coiled-coil domain-containing protein 86 OS=Mus musculus OX=10090 GN=Ccdc86 PE=1 SV=2	Ccdc86_S194	0	101.5	92.3	96.2	110	0.909	0.947	1.049	0.7401	0.779907	0.662001	96	77.5	114.7	92.1	85.2	109.9	109.8	85.9	119.5	94.3	101.3	113.9
[K].QPATPTAAESSEGEGEEGDDGGETESR.[E]	1xPhospho [T4(99.5)]	Q91XU0	0.000168339	0.000262574	11	2773.06	925.024	3.317e-05	5.507e-05	2.8	Q91XU0 1xPhospho [T85(99.5)]	ATPase WRNIP1 OS=Mus musculus OX=10090 GN=Wrnip1 PE=1 SV=2	Wrnip1_T85	0	100.8	111.3	90.3	97.6	1.172	0.927	1.075	0.214582	0.913955	0.545009	97.7	91.4	91.8	123.6	113.2	102.6	122.4	77.8	99.2	102.5	105.4	72.4
[R].QKIDSDDDEEKEGDEEK.[V]	1xPhospho [S5(100)]	Q8C1D8	0.00013315	0.000262574	23	2088.81	696.944	3.317e-05	4.356e-05	4.09	Q8C1D8 1xPhospho [S321(100)]	Protein IWS1 homolog OS=Mus musculus OX=10090 GN=Iws1 PE=1 SV=1	Iws1_S321	2	94	119.2	94.3	92.4	1.268	1.004	1.097	0.103679	0.875679	0.49535	94	91.2	105.3	113.3	124.2	118.8	68.8	123.6	92.1	62.1	93.7	112.7
[K].QKQEGAQENVKNSPVPR.[R]	1xPhospho [S13(100)]	O88513	0.000228932	0.000262574	24	1988.95	663.657	3.317e-05	7.532e-05	4.26	O88513 1xPhospho [S19(100)]	Geminin OS=Mus musculus OX=10090 GN=Gmnn PE=1 SV=1	Gmnn_S19	2	107.1	79.5	112.8	100.7	0.693	0.971	0.896	0.15497	0.880967	0.754269	111.1	91.3	125.3	78.3	72.7	79.1	99.1	94	109.7	105.5	104.9	129
[K].QKSDAEEDGVTGSQDEEDSKPK.[A]	1xPhospho [S13(100)]	P35564	0.000127362	0.000262574	12	2459.01	820.341	3.317e-05	4.155e-05	5.05	P35564 1xPhospho [S563(100)]	Calnexin OS=Mus musculus OX=10090 GN=Canx PE=1 SV=1	Canx_S563	1	90.6	98.8	96.5	114.1	1.045	1.066	1.25	0.626563	0.551703	0.166178	118.4	79.7	96.7	112.7	82	99.1	121.7	98	114.4	90.8	78.5	108.2
[K].QKSDAEEDGVTGSQDEEDSKPK.[A]	1xDeamidated [Q1]; 2xPhospho [S3(100); S13(100)]	P35564	0.0002103	0.000262574	3	2539.96	847.327	3.317e-05	6.911e-05	3.96	P35564 2xPhospho [S553(100); S563(100)]	Calnexin OS=Mus musculus OX=10090 GN=Canx PE=1 SV=1	Canx_S553_ S563	1	68.7	113.4	94.7	123.3	1.61	0.976	1.795	0.00417916	0.722301	0.00968803	29.5	122	120.5	121.4	163	144.2		152.3	161.5		61.5	124.2
[K].QKSDAEEDGVTGSQDEEDSKPKAEEDEILNR.[S]	1xPhospho [S13(98.9)]	P35564	4.16646e-06	0.000262574	10	3528.51	706.508	3.317e-05	1.327e-06	5.15	P35564 1xPhospho [S563(98.9)]	Calnexin OS=Mus musculus OX=10090 GN=Canx PE=1 SV=1	Canx_S563	2	100.9	114.1	77.6	107.4	1.24	0.966	1.064	0.17873	0.873194	0.64256	180.2	70.1	57.5	155.8	103.1	73.8	133.1	97.1	61.5	117.1	91.2	59.5
[K].QKSDAEEDGVTGSQDEEDSKPKAEEDEILNR.[S]	1xDeamidated [Q]; 1xPhospho [S3(100)]	P35564	8.27485e-06	0.000262574	9	3529.5	706.708	3.317e-05	2.647e-06	4.87	P35564 1xPhospho [S553(100)]	Calnexin OS=Mus musculus OX=10090 GN=Canx PE=1 SV=1	Canx_S553	2	141.8	67.8	91.5	98.9	0.478	0.646	0.698	0.0037172	0.0883308	0.277226		133.5			104	93.9	157.6	132		206.7	290.6	81.7
[K].QKSDAEEDGVTGSQDEEDSKPKAEEDEILNR.[S]	2xPhospho [S3(100); S13(99.3)]	P35564	2.8003e-07	0.000262574	32	3608.48	722.503	3.317e-05	8.771e-08	7.23	P35564 2xPhospho [S553(100); S563(99.3)]	Calnexin OS=Mus musculus OX=10090 GN=Canx PE=1 SV=1	Canx_S553_ S563	2	119	96.5	86.1	98.3	0.84	0.921	0.826	0.425935	0.528058	0.260997	165.6	93.4	46.9	126.1	104.7	50.5	144.6	106.6	31.5	150.1	129.1	50.9
[R].QIDSSEDEDDEDYDNDKR.[S]	2xPhospho [S4(100); S5(100)]	P40201	1.50169e-05	0.000262574	17	2347.78	783.264	3.317e-05	4.829e-06	3.89	P40201 2xPhospho [S214(100); S215(100)]	Chromodomain-helicase-DNA-binding protein 1 OS=Mus musculus OX=10090 GN=Chd1 PE=1 SV=3	Chd1_S214_ S215	1	81.3	76.9	137.7	104.1	0.946	1.693	1.28	0.895236	0.000385887	0.154222		272.3	124	63.8	196.3	102.7		75.1	257.2			108.5
[K].QLEEGQKGQEETSGAPDLSPER.[V]	1xPhospho [S19(100)]	Q8VBT6	0.000288041	0.000262574	13	2465.08	822.366	3.317e-05	9.486e-05	4.15	Q8VBT6 1xPhospho [S484(100)]	Apolipoprotein B receptor OS=Mus musculus OX=10090 GN=Apobr PE=1 SV=1	Apobr_S484	1	107.2	90.7	96.4	105.7	0.914	0.954	0.987	0.960792	0.968503	0.887873	125	93.4	81.9	112.4	84.6	87.9	128.7	102.5	70.7	103.9	123	85.9
[K].QISESTNHIYSNLANCSPNR.[Q]	1xCarbamidomethyl [C16]; 1xPhospho [S3(100)]	P10721	4.81037e-05	0.000262574	68	2385.03	795.682	3.317e-05	1.56e-05	3.99	P10721 1xPhospho [S929(100)]	Mast/stem cell growth factor receptor Kit OS=Homo sapiens OX=9606 GN=KIT PE=1 SV=1	KIT_S929	0	113.8	92.5	97.7	96	0.894	0.859	0.916	0.667812	0.233599	0.621058	133.7	75.7	91.9	103.9	81.9	87.1	138.2	90.4	83.1	116.3	107	90.8
[K].QISESTNHIYSNLANCSPNR.[Q]	1xCarbamidomethyl [C16]; 2xPhospho [S3(100); S17(100)]	P10721	0.000107142	0.000262574	22	2465	822.336	3.317e-05	3.491e-05	4.8	P10721 2xPhospho [S929(100); S943(100)]	Mast/stem cell growth factor receptor Kit OS=Homo sapiens OX=9606 GN=KIT PE=1 SV=1	KIT_S929_ S943	0	92.8	96.3	104.9	106	1.037	1.13	1.157	0.656213	0.321183	0.349521	106	93.6	108.3	97.3	89.1	102.7	107.1	106.3	109.5	91.6	93.8	94.7
[K].QMNMSPPPGNAGPVIMSLEEK.[M]	3xOxidation [M2; M4; M16]; 1xPhospho [S5(100)]	Q8CCS6	1.91086e-05	0.000262574	84	2355.01	785.674	3.317e-05	6.16e-06	5.24	Q8CCS6 1xPhospho [S146(100)]	Polyadenylate-binding protein 2 OS=Mus musculus OX=10090 GN=Pabpn1 PE=1 SV=3	Pabpn1_S146	0	100.1	96.6	82.3	121	1.099	1.211	1.209	0.432353	0.12402	0.22841	133.4	84.4	61.7	99	83.6	121.1	126.9	105.5	124	110.2	47.8	102.5
[R].QNAASPSLSPGGLESDLSR.[V]	1xPhospho [S5(99.5)]	A2AB59	5.03129e-05	0.000262574	12	1965.89	655.968	3.317e-05	1.629e-05	3.12	A2AB59 1xPhospho [S632(99.5)]	Rho GTPase-activating protein 27 OS=Mus musculus OX=10090 GN=Arhgap27 PE=1 SV=1	Arhgap27_S632	0	107.5	102	93.8	96.7	0.885	0.915	0.883	0.974101	0.992248	0.855591	149.7	77.6	86.9	107.8	75.1	94.4	126.8	89.6	64.2	143.6	99.6	84.8
[R].QNGSNDSDRYSDNDEDSKIELK.[L]	1xPhospho [S4(100)]	Q61029	0.000211932	0.000262574	124	2609.06	653.022	3.317e-05	6.96e-05	4.29	Q61029 1xPhospho [S176(100)]	Lamina-associated polypeptide 2, isoforms beta/delta/epsilon/gamma OS=Mus musculus OX=10090 GN=Tmpo PE=1 SV=4	Tmpo_S176	2	99.6	98.8	95.1	106.5	1.018	0.954	1.075	0.736006	0.723402	0.626785	104.2	76.9	92	100.4	90.1	95.6	169.2	103.1	89.9	98.6	96.4	83.6
[R].QNGSNDSDRYSDNDEDSKIELK.[L]	1xDeamidated [N/Q]; 1xPhospho [S4(99.4)]	Q61029	0.000283691	0.000262574	230	2610.05	870.688	3.317e-05	9.349e-05	4.97	Q61029 1xPhospho [S176(99.4)]	Lamina-associated polypeptide 2, isoforms beta/delta/epsilon/gamma OS=Mus musculus OX=10090 GN=Tmpo PE=1 SV=4	Tmpo_S176	2	105.5	107.1	104.9	82.6	0.975	0.994	0.783	0.932674	0.978043	0.145585	131.9	103	85.3	116	105.1	94.1	77.5	81.1	87	118.9	103.6	96.6
[R].QNGSNDSDRYSDNDEDSKIELK.[L]	2xPhospho [S4(100); S7(99.1)]	Q61029	0.00026487	0.000262574	67	2689.03	897.016	3.317e-05	8.721e-05	4.72	Q61029 2xPhospho [S176(100); S179(99.1)]	Lamina-associated polypeptide 2, isoforms beta/delta/epsilon/gamma OS=Mus musculus OX=10090 GN=Tmpo PE=1 SV=4	Tmpo_S176_ S179	2	101.9	104.1	101.3	92.7	1.021	0.994	0.923	0.725037	0.975532	0.654927	97.1	83.7	109.9	143.1	86.7	99.7	85.8	88.8	108.8	97.7	105.7	93		PKCA
[R].QNGSNDSDRYSDNDEDSKIELK.[L]	1xDeamidated [N/Q]; 2xPhospho [S7(99.1); S11(100)]	Q61029	0.000108557	0.000262574	401	2690.01	897.343	3.317e-05	3.544e-05	5.28	Q61029 2xPhospho [S179(99.1); S183(100)]	Lamina-associated polypeptide 2, isoforms beta/delta/epsilon/gamma OS=Mus musculus OX=10090 GN=Tmpo PE=1 SV=4	Tmpo_S179_ S183	2	102.8	97.9	97.3	102.1	0.95	0.996	0.993	0.940854	0.990565	0.998952	94.2	112.6	99.8	101.1	100.4	89.8	78.5	112	104.7	94.5	107.2	105.4	PKCA
[R].QNSATESADSIEIYVPEAQTR.[L]	1xPhospho [S3(100)]	B1AZP2	7.56212e-06	0.000262574	26	2389.06	797.026	3.317e-05	2.418e-06	4.23	B1AZP2 1xPhospho [S973(100)]	Disks large-associated protein 4 OS=Mus musculus OX=10090 GN=Dlgap4 PE=1 SV=1	Dlgap4_S973	0	100.5	89	90.5	119.9	0.886	0.838	0.894	0.787554	0.390545	0.743817	112.9	88.1	74	94.8	86.7	85.4	119.5	116.7	79	156.6	97.9	88.4
[K].QNSPPVGDKKPDQEQNEK.[L]	1xPhospho [S3(100)]	Q8CDM1	6.62397e-06	0.000262574	24	2117.95	706.657	3.317e-05	2.119e-06	4.37	Q8CDM1 1xPhospho [S780(100)]	ATPase family AAA domain-containing protein 2 OS=Mus musculus OX=10090 GN=Atad2 PE=1 SV=1	Atad2_S780	1	99.4	91.9	91.7	117.1	0.941	0.992	1.074	0.916314	0.832791	0.5078	126.3	88	89.9	105.8	90.1	87.9	120.7	114.8	78	97.5	112.4	88.6
[R].QNSSDSISSLNSITSHSSIGSSK.[D]	1xPhospho [S3(98.9)]	Q8CH77	1.18635e-05	0.000262574	13	2403.07	801.698	3.317e-05	3.807e-06	4.46	Q8CH77 1xPhospho [S1179(98.9)]	Neuron navigator 1 OS=Mus musculus OX=10090 GN=Nav1 PE=1 SV=2	Nav1_S1179	0	103	100.1	100.6	96.2	0.972	0.977	1.029	0.769072	0.996024	0.692372	124.7	80.7	97.3	96.8	85	100.1	128.7	89.2	93	99.6	118.3	86.7
[K].QNSTPESDYDNTACDPEPDDTGSTR.[K]	1xCarbamidomethyl [C14]; 1xPhospho [S3(99.4)]	Q9JLQ2	4.43207e-05	0.000262574	14	2852.05	951.354	3.317e-05	1.436e-05	3.07	Q9JLQ2 1xPhospho [S535(99.4)]	ARF GTPase-activating protein GIT2 OS=Mus musculus OX=10090 GN=Git2 PE=1 SV=2	Git2_S535	0	116.2	94.6	87.1	102.2	0.893	0.873	1	0.895037	0.587778	0.840456	104.7	84.1	80.9	127.6	91.3	79.4	123.4	98.6	88.9	120	112.1	88.9
[R].QPASLHGSTELLPLSR.[N]	1xPhospho [S4(100)]	Q91WG2	0.000340995	0.000262574	13	1785.89	595.968	3.317e-05	0.0001126	3.09	Q91WG2 1xPhospho [S176(100)]	Rab GTPase-binding effector protein 2 OS=Mus musculus OX=10090 GN=Rabep2 PE=1 SV=3	Rabep2_S176	0	113.2	98.6	89.2	99	1.052	0.907	0.907	0.570309	0.895043	0.894892	112.4	86.6	89.9	130.5	99.3	86.6	126.9	99.7	61.8	124	114.1	68.2
[R].QISQDVKLEPDILLR.[A]	1xPhospho [S3(100)]	Q9DBT5	0.000135961	0.000262574	13	1846.97	616.327	3.317e-05	4.442e-05	2.75	Q9DBT5 1xPhospho [S87(100)]	AMP deaminase 2 OS=Mus musculus OX=10090 GN=Ampd2 PE=1 SV=1	Ampd2_S87	1	119.3	75.1	108.1	97.5	0.63	1.012	0.818	0.0590806	0.709617	0.43901	138.9	90.2	116.2	83.2	57	80.8	104.8	59.5	119.3	137.3	84.4	128.2
[K].NKDQSEQETSDADQHVTSNASDSESSYR.[G]	1xPhospho [S21(100)]	Q811D0-3	0.000238523	0.000262574	11	3195.26	799.572	3.317e-05	7.835e-05	4.49	Q811D0-3 1xPhospho [S710(100)]	Isoform 3 of Disks large homolog 1 OS=Mus musculus OX=10090 GN=Dlg1	Dlg1_S710	1	109	86.9	108.4	95.8	0.797	0.84	0.82	0.583037	0.58269	0.660735	111.4	66	111.4	89.2	75.9	109.9	108.8	76.9	98.4	132.6	111.9	107.6
[K].NKEAADTDVENSPQHK.[A]	1xPhospho [S12(100)]	Q9CZX5	0.000143622	0.000262574	13	1862.79	621.603	3.317e-05	4.697e-05	4.7	Q9CZX5 1xPhospho [S233(100)]	PIN2/TERF1-interacting telomerase inhibitor 1 OS=Mus musculus OX=10090 GN=Pinx1 PE=1 SV=2	Pinx1_S233	1	86.8	104.4	106.9	101.8	1.377	1.298	1.147	0.075406	0.114607	0.395705	104.2	94.4	126	101.8	100.1	141	108.2	73.3	99.3	72.7	94.4	84.7
[K].NKEAADTDVENSPQHK.[A]	2xPhospho [T7(100); S12(100)]	Q9CZX5	2.99669e-05	0.000262574	14	1942.76	648.257	3.317e-05	9.673e-06	6.02	Q9CZX5 2xPhospho [T228(100); S233(100)]	PIN2/TERF1-interacting telomerase inhibitor 1 OS=Mus musculus OX=10090 GN=Pinx1 PE=1 SV=2	Pinx1_T228_ S233	1	88.6	88.1	112.1	111.2	0.994	1.266	1.256	0.696352	0.0951467	0.146523	63.3	109.3	156.7	71.7	85.9	105.8	43.9	108.4	181.7	43.3	86.3	143.6
[K].NKPPMELDLNSSSEDSKPGKR.[V]	1xOxidation [M5]; 2xPhospho [S11(99.4); S12(100)]	Q56A10	0.000213576	0.000262574	7	2505.07	627.023	3.317e-05	7.005e-05	3.54	Q56A10 2xPhospho [S511(99.4); S512(100)]	Zinc finger protein 608 OS=Mus musculus OX=10090 GN=Znf608 PE=1 SV=1	Znf608_S511_ S512	1	68.3	105.4	123.2	103.1	1.544	1.361	1.165	0.0131851	0.0523269	0.338003	38.4	141.7	146.4	121.2	126.4	119.6	23.8	118.5	125.4	52.5	78.5	107.6
[K].NKQEDLNSEALSPSITCDLSSR.[V]	1xCarbamidomethyl [C17]; 1xPhospho [S12(100)]	Q7TT18	1.51367e-05	0.000262574	12	2544.13	848.716	3.317e-05	4.862e-06	4.74	Q7TT18 1xPhospho [S112(100)]	Activating transcription factor 7-interacting protein 1 OS=Mus musculus OX=10090 GN=Atf7ip PE=1 SV=1	Atf7ip_S112	1	121.3	94.5	99.6	84.6	0.809	0.933	0.996	0.516794	0.905409	0.845669	118.6	77.5	98.8	102.8	83.4	93.8	129.4	82	84	127.1	120.4	82.3
[K].NLAKPGVTSTSDSEDEDDQEGEK.[K]	1xPhospho [S13(100)]	Q99JF8	7.10869e-05	0.000262574	63	2531.03	844.348	3.317e-05	2.307e-05	3.62	Q99JF8 1xPhospho [S274(100)]	PC4 and SFRS1-interacting protein OS=Mus musculus OX=10090 GN=Psip1 PE=1 SV=1	Psip1_S274	0	80.7	133.3	91.1	94.9	1.599	1.129	1.176	0.00280058	0.275576	0.261205	108.4	92	66	144.3	134.7	115.2	127.4	95.9	70.4	81.5	92.3	72.1
[K].NLAKPGVTSTSDSEDEDDQEGEK.[K]	2xPhospho [S11(100); S13(100)]	Q99JF8	0.000113802	0.000262574	230	2611	871.003	3.317e-05	3.713e-05	4.32	Q99JF8 2xPhospho [S272(100); S274(100)]	PC4 and SFRS1-interacting protein OS=Mus musculus OX=10090 GN=Psip1 PE=1 SV=1	Psip1_S272_ S274	0	52.8	120.4	115.9	111	2.282	1.521	1.475	3.71011e-07	0.000803317	0.0156244	36.9	167.4	122.5	103.2	148.8	127.4	21.8	117.4	162.3	26.4	55.8	110.1
[K].NLAKPGVTSTSDSEDEDDQEGEK.[K]	1xDeamidated [N/Q]; 2xPhospho [S11(99.2); S13(100)]	Q99JF8	0.000142875	0.000262574	36	2611.98	871.333	3.317e-05	4.667e-05	3.86	Q99JF8 2xPhospho [S272(99.2); S274(100)]	PC4 and SFRS1-interacting protein OS=Mus musculus OX=10090 GN=Psip1 PE=1 SV=1	Psip1_S272_ S274	0	57.2	83.1	154.8	104.9	2.326	2.654	1.835	1.92125e-06	2.40153e-10	0.000637839	26.8	196.8	151.6	80.7	172.5	81.4	41	102.7	184.2	32.1	56	74.2
[K].NLAKPGVTSTSDSEDEDDQEGEKK.[R]	1xPhospho [S13(100)]	Q99JF8	0.000228345	0.000262574	32	2659.13	665.537	3.317e-05	7.511e-05	3.76	Q99JF8 1xPhospho [S274(100)]	PC4 and SFRS1-interacting protein OS=Mus musculus OX=10090 GN=Psip1 PE=1 SV=1	Psip1_S274	1	77.9	137.5	84.7	99.9	1.684	1.18	1.283	0.00294745	0.278003	0.185273	115.1	84.9	80.5	147	137.8	114.5	119.1	100.1	67.4	78	87.3	68.2
[K].NLAKPGVTSTSDSEDEDDQEGEKK.[R]	2xPhospho [S11(100); S13(100)]	Q99JF8	1.71883e-05	0.000262574	96	2739.09	685.528	3.317e-05	5.535e-06	5.35	Q99JF8 2xPhospho [S272(100); S274(100)]	PC4 and SFRS1-interacting protein OS=Mus musculus OX=10090 GN=Psip1 PE=1 SV=1	Psip1_S272_ S274	1	32.6	117.8	132.6	117	3.62	1.6	1.695	6.43929e-15	0.000174046	0.00107674	15.7	177.5	142.1	96.8	163.4	126.3	8.4	125.4	188.1	10.5	34.9	111
[K].NLAKPGVTSTSDSEDEDDQEGEKKR.[K]	2xPhospho [S11(95.9); S13(95.9)]	Q99JF8	9.77376e-05	0.000262574	10	2895.19	579.844	3.317e-05	3.185e-05	3.67	Q99JF8 2xPhospho [S272(95.9); S274(95.9)]	PC4 and SFRS1-interacting protein OS=Mus musculus OX=10090 GN=Psip1 PE=1 SV=1	Psip1_S272_ S274	2	35.6	102.4	131.6	130.4	3.295	3.7	3.668	3.89684e-08	6.07577e-10	4.51425e-09		200.7	128.1	100.4	203	124.8		137.2	184.1		18.1	103.7
[R].NLGSPPKSPTHASPQHTQTEK.[D]	1xPhospho [S8(99.5)]	A2RSJ4	0.000197161	0.000262574	16	2322.09	581.278	3.317e-05	6.473e-05	2.95	A2RSJ4 1xPhospho [S418(99.5)]	UHRF1-binding protein 1-like OS=Mus musculus OX=10090 GN=Uhrf1bp1l PE=1 SV=2	Uhrf1bp1l_S418	1	155.9	67.9	80.3	95.9	0.689	0.774	0.88	0.174093	0.407566	0.824074	79.4	68.1	126.6	67.1	57.8	112.7	94.9	82.6	144	49	154.1	163.7
[R].NLGSPPKSPTHASPQHTQTEK.[D]	2xPhospho [S4(100); S8(99.4)]	A2RSJ4	7.0963e-06	0.000262574	49	2402.05	601.269	3.317e-05	2.269e-06	5.05	A2RSJ4 2xPhospho [S414(100); S418(99.4)]	UHRF1-binding protein 1-like OS=Mus musculus OX=10090 GN=Uhrf1bp1l PE=1 SV=2	Uhrf1bp1l_S414_ S418	1	109.5	92	104.7	93.7	0.856	0.921	0.824	0.492251	0.613632	0.346464	112.8	84.4	102.5	88.2	90	112.3	91.7	84.4	100.9	103	122.5	107.2
[R].NIISAASLSASPTELGSR.[N]	1xPhospho [S11(100)]	Q7TPM1	0.000356671	0.000262574	12	1853.9	618.638	3.317e-05	0.000118	3.29	Q7TPM1 1xPhospho [S226(100)]	Protein PRRC2B OS=Mus musculus OX=10090 GN=Prrc2b PE=1 SV=1	Prrc2b_S226	0	121.1	77.1	108.5	93.3	0.705	0.896	0.808	0.250113	0.805082	0.595752	110.4	75.3	131.1	78.5	65.6	109	95	75.2	114.3	123.2	93.1	129.3
[K].NLNNSNLFSPVNHDSEDLASPSEYPENGER.[F]	1xPhospho [S20(100)]	Q6PFD9	5.97313e-05	0.000262574	27	3425.46	857.119	3.317e-05	1.937e-05	3.76	Q6PFD9 1xPhospho [S623(100)]	Nuclear pore complex protein Nup98-Nup96 OS=Mus musculus OX=10090 GN=Nup98 PE=1 SV=2	Nup98_S623	0	129.9	96.2	94.3	79.6	0.741	0.728	0.675	0.200417	0.0444549	0.0575184	105.9	81.7	89.8	129.5	74.1	91.7	109.4	69.7	75.8	145.4	103.2	123.8
[K].NLNNSNLFSPVNHDSEDLASPSEYPENGER.[F]	1xDeamidated [N]; 1xPhospho [S20(99.6)]	Q6PFD9	0.000172319	0.000262574	87	3426.44	857.366	3.317e-05	5.648e-05	2.72	Q6PFD9 1xPhospho [S623(99.6)]	Nuclear pore complex protein Nup98-Nup96 OS=Mus musculus OX=10090 GN=Nup98 PE=1 SV=2	Nup98_S623	0	131.7	93.5	88.1	86.8	0.731	0.669	0.659	0.19288	0.0108449	0.045935	111.6	81	71.3	130.7	79.5	86	109.2	79.8	60.7	160.7	108.6	121.1
[R].NLPSSMFVSSDDASRSPASGEGK.[C]	1xOxidation [M6]; 1xPhospho [S16(99)]	Q923B1	4.23735e-05	0.000262574	24	2422.02	808.013	3.317e-05	1.373e-05	4.36	Q923B1 1xPhospho [S491(99)]	Lariat debranching enzyme OS=Mus musculus OX=10090 GN=Dbr1 PE=1 SV=2	Dbr1_S491	1	96	99	104	101.1	1.002	1.05	0.953	0.808464	0.630978	0.835829	102.8	102.3	95.8	91.5	105.1	97.4	99.6	103.8	87	91.3	128.8	94.5
[R].NLPSSMFVSSDDASRSPASGEGK.[C]	1xOxidation [M6]; 2xPhospho [S14(100); S16(100)]	Q923B1	5.72618e-05	0.000262574	50	2501.99	834.668	3.317e-05	1.858e-05	6.3	Q923B1 2xPhospho [S489(100); S491(100)]	Lariat debranching enzyme OS=Mus musculus OX=10090 GN=Dbr1 PE=1 SV=2	Dbr1_S489_ S491	1	88	90.6	107.3	114.2	1.027	1.134	1.256	0.69855	0.308879	0.151198	106.5	92	115.3	90	84.2	104.5	113.4	104.9	116.5	101.7	83.6	87.4
[R].NLPSSMFVSSDDASRSPASGEGK.[C]	1xOxidation [M6]; 3xPhospho [S9(100); S14(100); S16(100)]	Q923B1	0.000368395	0.000262574	52	2581.96	861.323	3.317e-05	0.0001219	4.49	Q923B1 3xPhospho [S484(100); S489(100); S491(100)]	Lariat debranching enzyme OS=Mus musculus OX=10090 GN=Dbr1 PE=1 SV=2	Dbr1_S484_ S489_ S491	1	77.4	108.4	107.9	106.4	1.425	1.394	1.375	0.0283997	0.0207191	0.0531524	23.6	118.5	143.2	108.1	119.1	134.1	54.3	116.9	157.1	45.9	85	94.1
[R].NISAGSLGSLLGHHHAQGTESDPHVTEPLIGGVPETR.[L]	1xPhospho [S3(100)]	P13808	8.30365e-05	0.000262574	11	3850.85	963.467	3.317e-05	2.699e-05	3.36	P13808 1xPhospho [S439(100)]	Anion exchange protein 2 OS=Mus musculus OX=10090 GN=Slc4a2 PE=1 SV=1	Slc4a2_S439	0	101.3	115.2	96.1	87.3	1.028	0.948	1.003	0.60558	0.934705	0.749014	131.6	62.1	90.8	108.8	81.9	111.2	139.1	82.4	79.9	136.9	95.7	79.7
[R].NISAGSLGSLLGHHHAQGTESDPHVTEPLIGGVPETR.[L]	2xPhospho [S3(100); S6(100)]	P13808	5.81757e-05	0.000262574	23	3930.82	983.46	3.317e-05	1.887e-05	3.74	P13808 2xPhospho [S439(100); S442(100)]	Anion exchange protein 2 OS=Mus musculus OX=10090 GN=Slc4a2 PE=1 SV=1	Slc4a2_S439_ S442	0	117.4	94	86.1	102.6	0.8	0.903	0.873	0.466896	0.724721	0.689392	121.8	77.3	86.3	94.2	85.1	99.8	114.2	102.8	82.7	134.9	117.7	83.2
[K].NHLSPQEGGATPQVPSPCCR.[F]	2xCarbamidomethyl [C18; C19]; 2xPhospho [S4(100); S16(100)]	Q9EP97	2.09639e-05	0.000262574	23	2351.93	784.648	3.317e-05	6.746e-06	4.95	Q9EP97 2xPhospho [S163(100); S175(100)]	Sentrin-specific protease 3 OS=Mus musculus OX=10090 GN=Senp3 PE=1 SV=1	Senp3_S163_ S175	0	91.8	91.7	108.5	108	0.974	1.123	1.12	0.780364	0.310658	0.3672	117.6	73	114.9	97.1	75.6	102	117.3	94.4	114.4	97.3	91.5	104.8
[K].NHLSPQEGGATPQVPSPCCR.[F]	2xCarbamidomethyl [C18; C19]; 1xPhospho [S16(100)]	Q9EP97	0.000104917	0.000262574	26	2271.96	757.991	3.317e-05	3.418e-05	3.85	Q9EP97 1xPhospho [S175(100)]	Sentrin-specific protease 3 OS=Mus musculus OX=10090 GN=Senp3 PE=1 SV=1	Senp3_S175	0	115.2	84.4	94.7	105.7	0.773	0.821	0.917	0.370905	0.416849	0.840094	126.1	73.7	93.9	97.1	77.7	83.7	129.2	81.9	104.9	125.6	114.3	92.1
[K].NGSLDSPGKQDAEDEEDEEDEKDK.[G]	1xDeamidated [N/Q]; 1xPhospho [S3(100)]	O35685	4.07908e-06	0.000262574	65	2760.05	920.689	3.317e-05	1.299e-06	5.01	O35685 1xPhospho [S136(100)]	Nuclear migration protein nudC OS=Mus musculus OX=10090 GN=Nudc PE=1 SV=1	Nudc_S136	2	103.4	111.4	93.1	92	1.04	0.9	0.89	0.643756	0.464829	0.503182	111.8	83.8	91.4	109.4	97.7	109.6	123.8	75.6	90.4	101.6	105.4	99.3
[R].MSPMGTASGSNSPTSDSASVQR.[A]	2xOxidation [M1; M4]; 1xPhospho [S2(100)]	O88878	9.72605e-06	0.000262574	24	2266.9	756.303	3.317e-05	3.121e-06	3.99	O88878 1xPhospho [S48(100)]	AN1-type zinc finger protein 5 OS=Mus musculus OX=10090 GN=Zfand5 PE=1 SV=1	Zfand5_S48	0	100.5	87.3	107	105.1	0.868	1.021	1.042	0.574792	0.715765	0.658394	113.6	93	104.5	85.2	84.6	96.2	115.4	102.6	99.8	98.2	111.2	95.7
[-].MSQGDSNPAAIPHAAEDIQGDDR.[W]	1xMet-loss+Acetyl [N-Term]; 1xPhospho [S2(100)]	Q61206	2.81495e-06	0.000262574	23	2385.99	796.004	3.317e-05	8.964e-07	5.23	Q61206 1xMet-loss+Acetyl [N-Term]; 1xPhospho [S2(100)]	Platelet-activating factor acetylhydrolase IB subunit alpha2 OS=Mus musculus OX=10090 GN=Pafah1b2 PE=1 SV=2	Pafah1b2_S2	0	119.3	82	112.3	86.5	0.703	1.098	0.733	0.0652792	0.443846	0.0631011	142.5	111.7	105.5	81.6	91.2	78.6	95	86.1	68.8	118.8	129.7	90.7
[-].MSQKQEEENPAEETGEEK.[Q]	1xMet-loss+Acetyl [N-Term]; 1xPhospho [S2(100)]	P60840	0.000318659	0.000262574	7	2083.83	695.283	3.317e-05	0.0001053	3.88	P60840 1xMet-loss+Acetyl [N-Term]; 1xPhospho [S2(100)]	Alpha-endosulfine OS=Mus musculus OX=10090 GN=Ensa PE=1 SV=1	Ensa_S2	1	86.1	104.3	152.8	56.8	0.969	1.72	0.648	0.683121	0.00474075	0.290031	127.5	183	154.6	40.8	119.9	105.6	57.4	80.1	46	87.1	123.7	74.2
[K].MSQPGSPSPKTPTPSTPGDTQPNTPAPVPPAEDGIK.[I]	1xOxidation [M1]; 2xPhospho [S2(99); T11(99)]	Q6PDQ2	0.000283691	0.000262574	67	3757.67	940.175	3.317e-05	9.34e-05	2.96	Q6PDQ2 2xPhospho [S1524(99); T1533(99)]	Chromodomain-helicase-DNA-binding protein 4 OS=Mus musculus OX=10090 GN=Chd4 PE=1 SV=1	Chd4_S1524_ T1533	1	132.5	77.3	110.3	79.9	0.629	0.833	0.637	0.0126289	0.182548	0.0077722	135.2	90.6	109.4	76.7	72	90.5	87.6	75.4	79.2	137.4	131.4	114.5
[K].MSSPPPSPQKCPSPISEHNGLIK.[G]	1xCarbamidomethyl [C11]; 1xOxidation [M1]; 3xPhospho [S3(99.2); S7(100); S13(100)]	Q8BX90	4.12681e-05	0.000262574	34	2744.13	686.787	3.317e-05	1.334e-05	5.32	Q8BX90 3xPhospho [S203(99.2); S207(100); S213(100)]	Fibronectin type-III domain-containing protein 3A OS=Mus musculus OX=10090 GN=Fndc3a PE=1 SV=3	Fndc3a_S203_ S207_ S213	1	100.2	95.8	98.4	105.6	0.956	0.987	1.053	0.974246	0.956623	0.641276	112.8	88.8	96.8	91.8	100.7	94.3	103.9	111.3	102.9	98.7	107.9	90
[-].MTDDQDCAAELEKVDSSSEDGVDAKPDR.[S]	1xCarbamidomethyl [C7]; 1xOxidation [M1]; 1xPhospho [S16(99.4)]; 1xAcetyl [K13(100)]	P97864	0.000294681	0.000262574	9	3221.28	806.075	3.317e-05	9.717e-05	2.73	P97864 1xPhospho [S16(99.4)]; 1xAcetyl [K13(100)]	Caspase-7 OS=Mus musculus OX=10090 GN=Casp7 PE=1 SV=2	Casp7_K13	1	106.9	77.8	113.9	101.3	0.768	1.123	0.948	0.567978	0.349106	0.873144	125.7	84.9	145.4	99.5	56	85.9	111.8	28.7	151	118	63.5	129.5
[R].MYSPSPSDGPASQQPLPNHPR.[Q]	1xOxidation [M1]; 1xPhospho [S3(100)]	E9QAT4	5.97376e-06	0.000262574	25	2359.02	787.01	3.317e-05	1.911e-06	4.47	E9QAT4 1xPhospho [S1028(100)]	Protein transport protein Sec16A OS=Mus musculus OX=10090 GN=Sec16a PE=1 SV=1	Sec16a_S1028	0	111.2	67.8	124.1	96.9	0.621	1.115	0.871	0.0466193	0.306166	0.649762	151.7	83.1	125.4	70.9	68.6	67.7	126.8	97.9	82.6	112.4	98.6	114.2
[R].NAEAVKSPEKEGVLGVEK.[K]	1xPhospho [S7(100)]	O54774	9.82524e-05	0.000262574	24	1963.97	655.33	3.317e-05	3.202e-05	4.53	O54774 1xPhospho [S825(100)]	AP-3 complex subunit delta-1 OS=Mus musculus OX=10090 GN=Ap3d1 PE=1 SV=1	Ap3d1_S825	2	110.1	102.2	102.2	85.4	0.889	0.928	0.807	0.739506	0.732491	0.328154	115.8	87.8	100.9	101.9	87.4	100.9	110.5	84.4	83.5	108.7	114.6	103.5
[R].NDSEEEERERDEEQEPPPLLPPPASGEEPGPGGGDR.[A]	1xPhospho [S3(100)]	P58501	4.9261e-05	0.000262574	17	3977.69	995.181	3.317e-05	1.597e-05	3.39	P58501 1xPhospho [S16(100)]	PAX3- and PAX7-binding protein 1 OS=Mus musculus OX=10090 GN=Paxbp1 PE=1 SV=3	Paxbp1_S16	2	112.6	96.2	96.3	94.9	0.854	0.856	0.891	0.743856	0.684846	0.838848	98.9	93.3	88.9	104.7	89.5	93.1	122.2	91.9	85.3	127.7	108.9	95.7
[R].NDSGEENVPLDLTR.[E]	1xPhospho [S3(100)]	Q6QI06	0.00022776	0.000262574	12	1638.7	546.905	3.317e-05	7.487e-05	2.98	Q6QI06 1xPhospho [S21(100)]	Rapamycin-insensitive companion of mTOR OS=Mus musculus OX=10090 GN=Rictor PE=1 SV=2	Rictor_S21	0	97.7	107	97.4	97.9	0.962	0.996	1.001	0.858045	0.773095	0.759991	128.4	78.8	93.6	102.9	82.1	103.2	122.9	94.1	91.5	123.4	93.9	85.4
[R].NDSGEENVPLDLTREPSDNLR.[E]	1xPhospho [S3(100)]	Q6QI06	6.88738e-05	0.000262574	12	2450.08	817.367	3.317e-05	2.236e-05	3.41	Q6QI06 1xPhospho [S21(100)]	Rapamycin-insensitive companion of mTOR OS=Mus musculus OX=10090 GN=Rictor PE=1 SV=2	Rictor_S21	1	123.1	96.8	82	98.1	0.909	0.856	0.827	0.910304	0.561125	0.583425	139.6	79.2	70.9	109.4	86.6	93.4	135.6	94.7	68.5	120.4	118.9	82.8
[R].NDYEEDDLVVSDDPSSVEHCENNR.[T]	1xCarbamidomethyl [C20]; 1xPhospho [S11(100)]	Q923W1	1.53448e-06	0.000262574	24	2917.11	973.043	3.317e-05	4.862e-07	4.98	Q923W1 1xPhospho [S152(100)]	Trimethylguanosine synthase OS=Mus musculus OX=10090 GN=Tgs1 PE=1 SV=2	Tgs1_S152	0	103.8	89.3	108.6	98.4	0.858	1.011	0.948	0.717427	0.711943	0.99214	115.4	74.1	112.3	92.4	75.9	97.8	119	86.6	101.7	114.1	107.3	103.3
[K].NEGSESAPEGQAQQR.[R]	1xPhospho [S4(100)]	P62960	0.000126367	0.000262574	24	1667.67	556.56	3.317e-05	4.127e-05	3.68	P62960 1xPhospho [S172(100)]	Y-box-binding protein 1 OS=Mus musculus OX=10090 GN=Ybx1 PE=1 SV=3	Ybx1_S172	0	105.6	85.1	114.4	94.9	0.836	1.083	1.032	0.411575	0.448421	0.754564	113.1	79.1	127.5	84.1	73.6	108.1	90.9	93.8	128.6	104.4	88	108.9
[R].NESSDSALGDSESEDTGPDIR.[R]	1xPhospho [S11(97.7)]	Q68FD7	0.000271009	0.000262574	16	2260.87	754.295	3.317e-05	8.925e-05	2.87	Q68FD7 1xPhospho [S945(97.7)]	Folliculin-interacting protein 1 OS=Mus musculus OX=10090 GN=Fnip1 PE=1 SV=1	Fnip1_S945	0	84.7	112.8	91.4	111.2	1.07	0.98	1.129	0.390155	0.721107	0.43652	107.8	77.9	91.6	113.1	81.9	117.7	122.7	95.8	111.5	110	84.9	84.9
[R].NGDVSQFPYVEFTGR.[D]	1xDeamidated [N1]; 1xPhospho [Y9(100)]	Q80X71	0.000152099	0.000262574	5	1796.75	599.589	3.317e-05	4.971e-05	2.51	Q80X71 1xPhospho [Y51(100)]	Transmembrane protein 106B OS=Mus musculus OX=10090 GN=Tmem106b PE=1 SV=1	Tmem106b_Y51	0	125.5	108.7	86.8	78.9	0.771	0.649	0.629	0.91623	0.712446	0.610568	92.5	95.6	62.2	115.9	129.7	68.6	92.6	84.2	60.8	168.2	133.8	95.9
[R].NGGSLSFDAAVALAR.[E]	1xDeamidated [N1]; 1xPhospho [S6(100)]	Q640N3	6.53361e-05	0.000262574	35	1529.7	765.354	3.317e-05	2.122e-05	2.9	Q640N3 1xPhospho [S996(100)]	Rho GTPase-activating protein 30 OS=Mus musculus OX=10090 GN=Arhgap30 PE=1 SV=3	Arhgap30_S996	0	142.3	76.3	103	78.4	0.559	0.724	0.66	0.0204485	0.220902	0.19064	87.8	97.4	113	72.1	102.2	61.2	74.1	69.2	120.6	182.7	85.3	134.4
[R].NGILAIEGTGSDVDDDMSGDEKQDNESNVDPR.[D]	1xOxidation [M17]; 1xPhospho [S18(100)]	P70398	0.000111149	0.000262574	18	3488.43	872.863	3.317e-05	3.628e-05	3.32	P70398 1xPhospho [S1600(100)]	Probable ubiquitin carboxyl-terminal hydrolase FAF-X OS=Mus musculus OX=10090 GN=Usp9x PE=1 SV=2	Usp9x_S1600	1	101.5	104.9	99.1	94.4	1.033	0.976	0.93	0.622412	0.946096	0.890616	134.5	80.6	95	112.4	100.4	100.6	90.3	100.8	90.5	112.7	97.4	84.8
[R].NGILAIEGTGSDVDDDMSGDEKQDNESNVDPR.[D]	1xDeamidated [N/Q]; 1xOxidation [M17]; 1xPhospho [S18(100)]	P70398	9.929e-05	0.000262574	43	3489.41	873.11	3.317e-05	3.236e-05	3.76	P70398 1xPhospho [S1600(100)]	Probable ubiquitin carboxyl-terminal hydrolase FAF-X OS=Mus musculus OX=10090 GN=Usp9x PE=1 SV=2	Usp9x_S1600	1	110.7	95.7	89.2	104.4	0.895	0.989	1.054	0.67229	0.949182	0.636877	108	83.9	80.5	97.7	90.1	88.8	178.5	98.2	82.5	109.2	104.2	78.3
[R].NGILASPQSAPGNLDNSK.[S]	1xPhospho [S9(99.5)]	Q8BTY2-2	0.000189171	0.000262574	13	1862.86	621.626	3.317e-05	6.198e-05	3.23	Q8BTY2-2 1xPhospho [S263(99.5)]	Isoform 2 of Sodium bicarbonate cotransporter 3 OS=Mus musculus OX=10090 GN=Slc4a7	Slc4a7_S263	0	106.9	82	101.7	109.5	0.914	1.306	1.292	0.966857	0.0648223	0.122626	143.4	102.5	80.2	100.4	82.6	68.2	141.9	110.3	98.1	109.8	107.7	54.8
[R].NGILASPQSAPGNLDNSK.[S]	1xDeamidated [N/Q]; 1xPhospho [S9(100)]	Q8BTY2-2	0.000157335	0.000262574	55	1863.85	621.954	3.317e-05	5.15e-05	3.82	Q8BTY2-2 1xPhospho [S263(100)]	Isoform 2 of Sodium bicarbonate cotransporter 3 OS=Mus musculus OX=10090 GN=Slc4a7	Slc4a7_S263	0	109.1	85.5	97.3	108.2	0.784	1.171	1.189	0.253111	0.170177	0.229006	145	96.9	73.2	92.4	85.2	68.8	141.9	107.8	98.3	108.7	119.3	62.5
[K].NDQEPPPEVLDFSDDEKEKEAK.[Q]	1xPhospho [S13(100)]	Q3UMQ8	4.37389e-05	0.000262574	24	2639.14	660.541	3.317e-05	1.416e-05	5.18	Q3UMQ8 1xPhospho [S308(100)]	H/ACA ribonucleoprotein complex non-core subunit NAF1 OS=Mus musculus OX=10090 GN=Naf1 PE=1 SV=2	Naf1_S308	2	100	101.4	100.4	98.2	0.986	1	0.982	0.742984	0.821678	0.879294	111.4	85.7	101.3	102.8	90.6	102.4	113.8	99.2	88.7	91.9	111.4	101
[R].NLSPAPASSSQGPPPQGPVSPGPAK.[D]	1xPhospho [S3(100)]	Q7TQ95	1.98302e-05	0.000262574	12	2405.15	802.39	3.317e-05	6.394e-06	3.99	Q7TQ95 1xPhospho [S177(100)]	Endoplasmic reticulum junction formation protein lunapark OS=Mus musculus OX=10090 GN=Lnpk PE=1 SV=1	Lnpk_S177	0	108.6	92	94.4	105.1	0.784	0.869	0.968	0.483796	0.811473	0.781063	133.2	73.6	91.3	97.7	88.9	75.2	115.8	96	101.6	125.7	96	105
[R].NISPGLHNGEKEDR.[F]	1xDeamidated [N8]; 1xPhospho [S3(100)]	Q9Z1T6-1	0.000205476	0.000262574	5	1646.72	549.577	3.317e-05	6.749e-05	2.51	Q9Z1T6-1 1xPhospho [S1503(100)]	Isoform 2 of 1-phosphatidylinositol 3-phosphate 5-kinase OS=Mus musculus OX=10090 GN=Pikfyve	Pikfyve_S1503	1	126.8	92.3	100	80.8	0.868	0.91	0.637	0.985711	0.981986	0.28113	97	113.1	97.2	89.7	89.7	118.4	78.6	110.2	55.2	124.2	103.4	123.3
[R].NQVVPESDSPVKR.[T]	1xDeamidated [N/Q]; 1xPhospho [S9(100)]	P37913	4.33935e-05	0.000262574	72	1535.71	512.575	3.317e-05	1.406e-05	4.11	P37913 1xPhospho [S51(100)]	DNA ligase 1 OS=Mus musculus OX=10090 GN=Lig1 PE=1 SV=2	Lig1_S51	1	99.7	99.6	105.3	95.5	0.969	1.04	0.991	0.965408	0.686548	0.906574	108.4	90.4	105.7	101	91.6	100	113.7	94.1	95.9	94.9	104.3	100.1
[K].NRHSPDHPGMGSSQASSSSSLR.[-]	1xOxidation [M10]; 1xPhospho [S4(100)]	Q8C1S0	7.62383e-07	0.000262574	24	2377.99	793.336	3.317e-05	2.404e-07	5.34	Q8C1S0 1xPhospho [S226(100)]	Mediator of RNA polymerase II transcription subunit 19 OS=Mus musculus OX=10090 GN=Med19 PE=1 SV=1	Med19_S226	1	101.6	101.8	102.5	94.1	1.001	1.008	0.944	0.679701	0.743935	0.994104	123.6	77.8	97	99.3	95.6	96.3	152	83.3	89.1	88.3	96.2	101.5
[R].NRKPINYSQFEDSGNDSDDDFISSSTPVNK.[S]	2xPhospho [S13(100); S17(100)]	Q8C551	6.36591e-06	0.000262574	22	3536.45	884.87	3.317e-05	2.035e-06	5.26	Q8C551 2xPhospho [S19(100); S23(100)]	RAD51-associated protein 1 OS=Mus musculus OX=10090 GN=Rad51ap1 PE=1 SV=2	Rad51ap1_S19_ S23	1	118	95.5	91.5	95	0.667	0.822	0.916	0.0743197	0.260212	0.840981	76.9	87.2	122.9	91	59.7	98.8	84	90.6	137.1	112.5	89.6	149.6
[R].NRPETSLNQSNVTTEDMYTNGSPAPGSPAHAK.[G]	1xOxidation [M17]; 1xPhospho [S27(100)]	P70290	9.37143e-05	0.000262574	6	3467.52	867.635	3.317e-05	3.051e-05	4.17	P70290 1xPhospho [S57(100)]	55 kDa erythrocyte membrane protein OS=Mus musculus OX=10090 GN=Mpp1 PE=1 SV=1	Mpp1_S57	0	133.9	82.7	101.2	82.2	0.641	0.808	0.614	0.112062	0.521163	0.0844199	137.4	100.3	107.6		84.7	91.2	148.9	33.6	87.3	142.5	142.3	124.1
[R].NRPETSLNQSNVTTEDMYTNGSPAPGSPAHAK.[G]	1xDeamidated [N/Q]; 1xOxidation [M17]; 1xPhospho [S27(100)]	P70290	1.76495e-05	0.000262574	17	3468.5	867.881	3.317e-05	5.677e-06	5.46	P70290 1xPhospho [S57(100)]	55 kDa erythrocyte membrane protein OS=Mus musculus OX=10090 GN=Mpp1 PE=1 SV=1	Mpp1_S57	0	116.7	93.7	87.9	101.7	0.875	0.754	0.872	0.77316	0.271099	0.771187	111.2	90.8	56	143.6	96.8	65.1	105.1	151.4	62.9	120.5	122.3	74.3
[R].NRPETSLNQSNVTTEDMYTNGSPAPGSPAHAK.[G]	1xOxidation [M17]; 2xPhospho [S22(100); S27(100)]	P70290	0.000158156	0.000262574	7	3547.48	887.629	3.317e-05	5.173e-05	3.82	P70290 2xPhospho [S52(100); S57(100)]	55 kDa erythrocyte membrane protein OS=Mus musculus OX=10090 GN=Mpp1 PE=1 SV=1	Mpp1_S52_ S57	0	106.4	79.7	105.2	108.7	0.749	0.989	1.021	0.456986	0.676639	0.671071	104.3	79.3	140.8	79	66.9	95.2	107.8	85.7	127.7	116.5	105.5	91.2
[R].NRPETSLNQSNVTTEDMYTNGSPAPGSPAHAK.[G]	1xDeamidated [N/Q]; 1xOxidation [M17]; 2xPhospho [S22(100); S27(100)]	P70290	0.000137748	0.000262574	15	3548.47	887.872	3.317e-05	4.496e-05	4.51	P70290 2xPhospho [S52(100); S57(100)]	55 kDa erythrocyte membrane protein OS=Mus musculus OX=10090 GN=Mpp1 PE=1 SV=1	Mpp1_S52_ S57	0	112.6	91.6	107.8	88.1	0.814	0.958	0.782	0.574285	0.900539	0.464601	124.3	63	113.4	96.4	64.3	108.7	90.8	92.6	95.6	108.9	123.8	118.4
[R].NQVVPESDSPVKR.[T]	1xPhospho [S9(100)]	P37913	4.20388e-05	0.000262574	32	1534.73	512.247	3.317e-05	1.36e-05	4.67	P37913 1xPhospho [S51(100)]	DNA ligase 1 OS=Mus musculus OX=10090 GN=Lig1 PE=1 SV=2	Lig1_S51	1	101.1	94.4	101.1	103.4	0.934	1.001	1.023	0.864004	0.980061	0.855874	98	90.2	108.1	91.5	86.2	130.5	100.2	95.2	104.8	96.1	98	101.3
[R].NRPLPNSSAVDLDSSGEFASIEK.[M]	2xPhospho [S14(100); S15(100)]	Q3UH06	6.16672e-06	0.000262574	36	2593.12	865.045	3.317e-05	1.973e-06	6.16	Q3UH06 2xPhospho [S1179(100); S1180(100)]	Ras-responsive element-binding protein 1 OS=Mus musculus OX=10090 GN=Rreb1 PE=1 SV=2	Rreb1_S1179_ S1180	0	92.9	99	100.7	107.4	1.065	1.085	1.156	0.544127	0.437324	0.294334	64	96.3	131.6	90	94.6	121.5	72.9	102.7	138.6	81.9	88.8	117.2
[K].NSCQDSEADEETSPVFDEQDDR.[S]	1xCarbamidomethyl [C3]; 1xPhospho [S6(100)]	O88622	2.80488e-05	0.000262574	14	2652.95	884.988	3.317e-05	9.053e-06	4.23	O88622 1xPhospho [S311(100)]	Poly(ADP-ribose) glycohydrolase OS=Mus musculus OX=10090 GN=Parg PE=1 SV=2	Parg_S311	0	110	92.3	99.2	98.5	0.847	0.902	1	0.673073	0.633146	0.753299	108.2	81.5	98.4	91.6	86.4	100.5	118.7	97.6	97.8	118.7	109.1	91.7
[K].NSCQDSEADEETSPVFDEQDDR.[S]	1xCarbamidomethyl [C3]; 2xPhospho [T12(100); S13(100)]	O88622	0.000195639	0.000262574	14	2732.92	911.644	3.317e-05	6.423e-05	3.13	O88622 2xPhospho [T317(100); S318(100)]	Poly(ADP-ribose) glycohydrolase OS=Mus musculus OX=10090 GN=Parg PE=1 SV=2	Parg_T317_ S318	0	98.3	100.8	100.8	100.1	0.98	0.946	1.018	0.752119	0.972773	0.772473	104.8	77.2	102.5	102.6	88.9	108.6	101.8	102.5	101.1	110.8	99.1	100.1
[K].NSLKEANHDGDFGITLTELR.[A]	1xPhospho [S2(100)]	G5E829	0.000100338	0.000262574	10	2310.08	770.697	3.317e-05	3.271e-05	3	G5E829 1xPhospho [S17(100)]	Plasma membrane calcium-transporting ATPase 1 OS=Mus musculus OX=10090 GN=Atp2b1 PE=1 SV=1	Atp2b1_S17	1	107.4	93.7	89.4	109.4	0.807	0.717	0.88	0.666598	0.317323	0.877284	97.8	85.2	73.3	104.3	89.3	82.4	139.5	104.3	61.1	102.2	158.4	102.3
[R].NSLMSLSEEHLEPDQR.[Q]	1xOxidation [M4]; 1xPhospho [S7(100)]	E9Q394	6.33007e-05	0.000262574	24	1980.84	660.951	3.317e-05	2.056e-05	4.57	E9Q394 1xPhospho [S1613(100)]	A-kinase anchor protein 13 OS=Mus musculus OX=10090 GN=Akap13 PE=1 SV=1	Akap13_S1613	0	113.3	89.2	99.5	98	0.907	0.993	0.911	0.732247	0.941091	0.713064	116.4	102.6	81.3	106	92	85.6	125	101	74.6	116.8	116.8	81.9
[R].NSLMSLSEEHLEPDQR.[Q]	1xDeamidated [N1]; 1xOxidation [M4]; 1xPhospho [S7(100)]	E9Q394	0.000348753	0.000262574	12	1981.82	661.278	3.317e-05	0.0001154	3.11	E9Q394 1xPhospho [S1613(100)]	A-kinase anchor protein 13 OS=Mus musculus OX=10090 GN=Akap13 PE=1 SV=1	Akap13_S1613	0	115.2	95.1	86.3	103.3	0.834	0.879	0.897	0.691822	0.831074	0.933292	117	86.5	86.1	110.9	84.2	95.4	115.2	103.6	96.3	115.5	133.1	56.3
[K].NSPSGITHVIASNAR.[I]	1xPhospho [S2(100)]	Q8R3P9	6.18156e-05	0.000262574	12	1603.76	535.258	3.317e-05	2.005e-05	3.25	Q8R3P9 1xPhospho [S159(100)]	SMC5-SMC6 complex localization factor protein 1 OS=Mus musculus OX=10090 GN=Slf1 PE=1 SV=3	Slf1_S159	0	103.9	98.6	101.3	96.2	0.962	0.974	0.978	0.854456	0.897721	0.886861	126.5	89.1	100.5	97.9	88.8	101.2	111.2	89.4	95.6	105.2	103.2	91.5
[KR].NSPTFKSFEEKVENLK.[S]	1xPhospho [S7(100)]	Q62393	0.000270321	0.000262574	24	1976.94	659.651	3.317e-05	8.9e-05	3.83	Q62393 1xPhospho [S175(100)]	Tumor protein D52 OS=Mus musculus OX=10090 GN=Tpd52 PE=1 SV=2	Tpd52_S175	2	130.3	79.6	82.1	107.9	0.746	0.764	0.894	0.152581	0.0557075	0.653937	121.1	85.3	56.6	111	82.7	68.6	133.2	112	71.1	135.2	148.9	74.2	CAMK2D iso8
[K].NSSNTGVGSPSNTIGR.[T]	1xPhospho [S9(100)]	Q80TV8	0.000245337	0.000262574	23	1627.71	543.24	3.317e-05	8.063e-05	3.76	Q80TV8 1xPhospho [S1088(100)]	CLIP-associating protein 1 OS=Mus musculus OX=10090 GN=Clasp1 PE=1 SV=2	Clasp1_S1088	0	117.4	86.6	109.5	86.5	0.74	0.933	0.834	0.242745	0.849019	0.532766	106.8	81.5	133.5	84.5	74.3	106.8	84.4	83.7	104.5	125.1	100.3	114.5
[K].NRPGYVSEEEEDDEDYEMAVK.[K]	1xOxidation [M18]; 1xPhospho [S7(100)]	Q9ERU9	0.000114101	0.000262574	39	2600	867.339	3.317e-05	3.718e-05	4.72	Q9ERU9 1xPhospho [S2505(100)]	E3 SUMO-protein ligase RanBP2 OS=Mus musculus OX=10090 GN=Ranbp2 PE=1 SV=2	Ranbp2_S2505	0	122	88.4	94.3	95.3	0.887	0.904	0.892	0.634189	0.495922	0.561202	109.8	85.9	91.3	107.7	85.5	83.8	128.8	92.2	82.7	121.4	118.1	92.8	P38A
[R].NQPSPQAGLAGPGPAGYGAARPTIPAR.[A]	1xPhospho [S4(100)]	Q8CHC4	1.44321e-05	0.000262574	22	2652.3	884.773	3.317e-05	4.64e-06	3.65	Q8CHC4 1xPhospho [S1175(100)]	Synaptojanin-1 OS=Mus musculus OX=10090 GN=Synj1 PE=1 SV=3	Synj1_S1175	0	136.1	53.4	123.3	87.2	0.445	1.014	0.623	0.003052	0.764908	0.0969137	205.6	98.8	106.1	80.2	46	43.4	104.9	75.1	57.1	168.2	117.1	97.5
[R].NMGGPYGGGNYGPGGSGGSGGYGGR.[S]	1xOxidation [M2]; 1xPhospho [S19(100)]	O88569	5.36048e-05	0.000262574	12	2285.87	762.628	3.317e-05	1.739e-05	4.4	O88569 1xPhospho [S344(100)]	Heterogeneous nuclear ribonucleoproteins A2/B1 OS=Mus musculus OX=10090 GN=Hnrnpa2b1 PE=1 SV=2	Hnrnpa2b1_S344	0	117.1	83	92.7	107.1	0.767	0.792	0.915	0.472565	0.449256	0.930291	116.6	80.5	92.7	99.4	78.9	83	122.2	107.2	76.9	122.4	117.1	103
[R].NMPNVSDSETYNSDFDDSSPR.[N]	1xOxidation [M2]; 1xPhospho [S18(99.2)]	Q8R2M2	4.86146e-05	0.000262574	74	2472.91	824.976	3.317e-05	1.577e-05	3.33	Q8R2M2 1xPhospho [S260(99.2)]	Deoxynucleotidyltransferase terminal-interacting protein 2 OS=Mus musculus OX=10090 GN=Dnttip2 PE=1 SV=1	Dnttip2_S260	0	110.7	101.8	88	99.5	0.92	0.797	0.803	0.827049	0.135757	0.316948	127.4	87.8	77.9	118.9	101.6	83.6	102.1	99.3	65.9	127.1	110.5	97.8
[R].NMPNVSDSETYNSDFDDSSPR.[N]	1xOxidation [M2]; 3xPhospho [T10(98.5); S13(100); S19(99.3)]	Q8R2M2	0.000341849	0.000262574	36	2632.85	878.287	3.317e-05	0.0001128	3.74	Q8R2M2 3xPhospho [T252(98.5); S255(100); S261(99.3)]	Deoxynucleotidyltransferase terminal-interacting protein 2 OS=Mus musculus OX=10090 GN=Dnttip2 PE=1 SV=1	Dnttip2_T252_ S255_ S261	0	82.2	81.7	98.5	137.6	0.995	1.174	1.308	0.676765	0.198464	0.113536	30	92.2	170.9	72.4	76.5	124.1	40.5	128.7	190.4	52	76.9	145.5
[R].NMSPDEIKIPPEPPGR.[C]	1xOxidation [M2]; 1xPhospho [S3(100)]	Q02614	0.000386155	0.000262574	47	1872.86	624.956	3.317e-05	0.0001279	2.51	Q02614 1xPhospho [S113(100)]	SAP30-binding protein OS=Mus musculus OX=10090 GN=Sap30bp PE=1 SV=2	Sap30bp_S113	1	116.3	96.2	84.3	103.2	0.827	0.87	0.887	0.576118	0.601821	0.717466	133.5	69	80	139	91.3	59.1	161.3	49.6	97.9	129.8	110.3	79.3
[K].NMTVEQLLTGSPTSPTVEPEKPTR.[E]	1xOxidation [M2]; 1xPhospho [S14(100)]	Q6ZPJ3	2.42494e-05	0.000262574	46	2708.28	903.433	3.317e-05	7.83e-06	4.04	Q6ZPJ3 1xPhospho [S836(100)]	(E3-independent) E2 ubiquitin-conjugating enzyme UBE2O OS=Mus musculus OX=10090 GN=Ube2o PE=1 SV=3	Ube2o_S836	0	134.7	95.2	82.6	87.6	0.791	0.688	0.706	0.371088	0.0175845	0.0987273	125.4	80.3	69.6	107.6	84.7	92.5	115.3	85.1	71.4	136	130.9	101.2
[K].NMTVEQLLTGSPTSPTVEPEKPTR.[E]	1xOxidation [M2]; 2xPhospho [T13(100); S14(100)]	Q6ZPJ3	0.000129376	0.000262574	25	2788.25	697.818	3.317e-05	4.225e-05	3.29	Q6ZPJ3 2xPhospho [T835(100); S836(100)]	(E3-independent) E2 ubiquitin-conjugating enzyme UBE2O OS=Mus musculus OX=10090 GN=Ube2o PE=1 SV=3	Ube2o_T835_ S836	0	110.5	80.8	113.9	94.9	0.732	1.022	0.859	0.279732	0.774629	0.644336	113.3	81.7	120.7	80.4	58	113.3	83.1	94.4	124.4	102.5	109.9	118.1
[R].NNMSPHGIPAR.[S]	1xOxidation [M3]; 1xPhospho [S4(100)]	Q8K4B0	0.000350498	0.000262574	12	1289.55	430.52	3.317e-05	0.0001158	2.81	Q8K4B0 1xPhospho [S449(100)]	Metastasis-associated protein MTA1 OS=Mus musculus OX=10090 GN=Mta1 PE=1 SV=1	Mta1_S449	0	124.8	86.5	83.6	105	0.693	0.715	0.841	0.146975	0.0603941	0.567144	154.5	73.1	77.2	118.7	79.8	66.4	138.5	96.9	58.3	119.2	115.2	102.3
[K].NNTAADTEDEESDGEDRGGGTSGSLR.[R]	1xPhospho [S12(100)]	Q6KCD5	4.6357e-05	0.000262574	12	2720.06	907.356	3.317e-05	1.503e-05	4.09	Q6KCD5 1xPhospho [S2666(100)]	Nipped-B-like protein OS=Mus musculus OX=10090 GN=Nipbl PE=1 SV=1	Nipbl_S2666	1	91.7	109.7	93.2	105.4	1.247	1.088	1.15	0.186491	0.53509	0.387677	135.6	94.1	80.4	110.9	119.4	101.4	122.9	106.5	66.6	92.6	95.8	73.9
[K].NNTAADTEDEESDGEDRGGGTSGSLR.[R]	2xPhospho [T7(100); S12(100)]	Q6KCD5	6.77929e-05	0.000262574	30	2800.02	934.011	3.317e-05	2.204e-05	3.67	Q6KCD5 2xPhospho [T2661(100); S2666(100)]	Nipped-B-like protein OS=Mus musculus OX=10090 GN=Nipbl PE=1 SV=1	Nipbl_T2661_ S2666	1	59.6	110.8	114.5	115.2	1.86	1.32	1.315	0.000117638	0.0198628	0.0717242	32.8	146.5	131.1	121.6	136.3	126.8	17.2	131.9	146	30.5	68.2	111
[K].NNTAADTEDEESDGEDRGGGTSGVR.[R]	1xPhospho [S12(100)]	Q6KCD5-2	0.000119296	0.000262574	12	2619.01	873.674	3.317e-05	3.896e-05	3.89	Q6KCD5-2 1xPhospho [S2666(100)]	Isoform 2 of Nipped-B-like protein OS=Mus musculus OX=10090 GN=Nipbl	Nipbl_S2666	1	82.2	121.2	91.2	105.4	1.449	1.109	1.037	0.0249913	0.423902	0.693981	116.3	89.7	91.1	105.8	125.7	121.1	109.1	105.2	75.7	73	105.2	82.1
[K].NNTAADTEDEESDGEDRGGGTSGVR.[R]	2xPhospho [T7(100); S12(100)]	Q6KCD5-2	0.000148187	0.000262574	18	2698.97	900.329	3.317e-05	4.849e-05	3.44	Q6KCD5-2 2xPhospho [T2661(100); S2666(100)]	Isoform 2 of Nipped-B-like protein OS=Mus musculus OX=10090 GN=Nipbl	Nipbl_T2661_ S2666	1	34.5	112.3	124.1	129.1	3.259	1.381	3.744	2.75704e-11	0.00694214	5.77316e-15	19.5	141.4	171.6	122.4	128	144.3		148.5	145.7	14.9	39.3	124.3
[R].NPQHGDEEGLGGEEEEEEEEEEDDSAEEGGAAR.[L]	1xPhospho [S25(100)]	P59997	1.85111e-05	0.000262574	10	3638.33	910.34	3.317e-05	5.956e-06	5.49	P59997 1xPhospho [S868(100)]	Lysine-specific demethylase 2A OS=Mus musculus OX=10090 GN=Kdm2a PE=1 SV=2	Kdm2a_S868	0	93.8	107.6	96.4	102.2	1.141	1.028	1.09	0.286678	0.662865	0.497837	140.6	89.3	95.5	106.6	110.8	105	114.1	53.4	101.3	92.1	92.9	98.5
[R].NPSPPPPTCGSEDEEDLGGGDR.[I]	1xCarbamidomethyl [C9]; 2xPhospho [S3(100); S11(100)]	Q9D2C2	2.24576e-05	0.000262574	37	2442.88	814.966	3.317e-05	7.242e-06	5.17	Q9D2C2 2xPhospho [S6(100); S14(100)]	Protein SAAL1 OS=Mus musculus OX=10090 GN=Saal1 PE=1 SV=1	Saal1_S6_ S14	0	100.4	88.1	107.4	104.2	0.979	1.07	1.039	0.74729	0.479278	0.641741	109.1	83.7	113.3	85.7	89.5	102.4	90.9	105.9	126.1	103.8	87.5	102
[K].NQATSASSEKDNDDDQSDKGTYTIELENPNSEEVEAR.[K]	1xPhospho [S17(99.5)]	Q6A065	2.61147e-05	0.000262574	82	4166.74	1042.44	3.317e-05	8.421e-06	4.14	Q6A065 1xPhospho [S494(99.5)]	Centrosomal protein of 170 kDa OS=Mus musculus OX=10090 GN=Cep170 PE=1 SV=2	Cep170_S494	2	109	96.8	94.5	99.8	0.888	0.867	0.915	0.667775	0.400743	0.767452	99	100.1	79.7	102.7	101.4	91.1	148.3	104.5	39.3	114.2	137.7	82
[K].NQATSASSEKDNDDDQSDKGTYTIELENPNSEEVEAR.[K]	2xPhospho [T4(99.2); S17(96.3)]	Q6A065	9.57051e-05	0.000262574	47	4246.71	1062.43	3.317e-05	3.118e-05	3.28	Q6A065 2xPhospho [T481(99.2); S494(96.3)]	Centrosomal protein of 170 kDa OS=Mus musculus OX=10090 GN=Cep170 PE=1 SV=2	Cep170_T481_ S494	2	102.5	94.5	91.2	111.7	0.898	0.89	0.975	0.715055	0.480386	0.957165	116.9	84.2	85.5	110.9	88.5	75.1	132.7	104.6	81.5	140.5	96	83.6
[R].NQIHVKSPPREGSQGELTPANSQSR.[M]	1xPhospho [S7(99.6)]	Q99LD4	0.000316262	0.000262574	15	2797.34	700.09	3.317e-05	0.0001045	3.03	Q99LD4 1xPhospho [S448(99.6)]	COP9 signalosome complex subunit 1 OS=Mus musculus OX=10090 GN=Gps1 PE=1 SV=1	Gps1_S448	2	106	101.2	91.7	101.1	0.954	0.797	0.872	0.865045	0.339509	0.741048	114.8	87	72.5	98.1	96	95.1	125.6	95.9	79.2	100.6	144.1	91
[R].NNSVSKSDDSIEVHDR.[E]	1xPhospho [S7(100)]	P57725	2.38673e-05	0.000262574	33	1881.8	471.205	3.317e-05	7.687e-06	3.85	P57725 1xPhospho [S38(100)]	SAM domain-containing protein SAMSN-1 OS=Mus musculus OX=10090 GN=Samsn1 PE=1 SV=2	Samsn1_S38	1	114.9	84.7	104	96.4	0.737	0.928	0.839	0.270499	0.746997	0.506863	123.5	91.3	105.4	84.1	88.4	85.8	97.7	98.6	90.2	98.4	120.4	116.4
[R].QSEQPVKPVGPVMDDAAPEDSASPVSQQR.[A]	1xOxidation [M13]; 1xPhospho [S23(100)]	P70399	0.000402693	0.000262574	12	3145.41	787.11	3.317e-05	0.0001335	4.03	P70399 1xPhospho [S1096(100)]	TP53-binding protein 1 OS=Mus musculus OX=10090 GN=Tp53bp1 PE=1 SV=3	Tp53bp1_S1096	0	104.9	97.4	91.5	106.2	1.035	0.976	1.013	0.556291	0.911911	0.710863	124.3	89.3	81.2	110	92.9	95	130.7	103.7	81	106.3	102.4	83.2
[R].LEREDSSEEEEEEIDDEEIERR.[R]	2xPhospho [S6(100); S7(100)]	C0HKD9	2.3994e-05	0.000262574	20	2925.12	732.036	3.317e-05	7.745e-06	4.65	C0HKD9 2xPhospho [S132(100); S133(100)]	Microfibrillar-associated protein 1B OS=Mus musculus OX=10090 GN=Mfap1b PE=1 SV=1	Mfap1b_S132_ S133	2	60.6	112	117.8	109.6	1.848	0.986	1.074	0.000411992	0.947512	0.53579	31.4	130.8	135.6	101	124.5	135.4	18.4	121.7	147.6	48.8	67.4	137.5
[R].LEREDSSEEEEEEIDDEEIER.[R]	1xPhospho [S6(99.6)]	C0HKD9	1.08706e-05	0.000262574	11	2689.05	897.023	3.317e-05	3.486e-06	5.14	C0HKD9 1xPhospho [S132(99.6)]	Microfibrillar-associated protein 1B OS=Mus musculus OX=10090 GN=Mfap1b PE=1 SV=1	Mfap1b_S132	1	96.6	132.1	94.8	76.5	1.367	0.981	0.792	0.0540555	0.796895	0.668611	108.6	74.6	90.2	127.5	121.2	125.6	144.5	72.8	60.9	89.4	92.7	91.9
[R].HFSTLKDDDLVEFSDLESEDDERPR.[S]	2xPhospho [S14(100); S18(100)]	Q09XV5	0.000115908	0.000262574	11	3154.29	789.331	3.317e-05	3.784e-05	4.2	Q09XV5 2xPhospho [S1422(100); S1426(100)]	Chromodomain-helicase-DNA-binding protein 8 OS=Mus musculus OX=10090 GN=Chd8 PE=1 SV=1	Chd8_S1422_ S1426	1	90.6	110.2	70.6	128.7	1.216	0.981	1.422	0.168633	0.75477	0.0935055	157.5	53	67	119.1	69.2	104.6	77.2	157.3	122.2	160.5	26.4	86
[R].HGARSPNKDIQDSPQNLR.[G]	1xPhospho [S5(100)]	Q3U108	2.01477e-05	0.000262574	12	2112.99	529.003	3.317e-05	6.49e-06	5.31	Q3U108 1xPhospho [S283(100)]	AT-rich interactive domain-containing protein 5A OS=Mus musculus OX=10090 GN=Arid5a PE=1 SV=1	Arid5a_S283	2	121.9	89.8	86.9	101.5	0.926	0.839	0.833	0.936322	0.60861	0.60513	109.9	78.7	82.7	130.4	85.4	80.4	134.3	96.6	67.6	116	131.1	86.8
[K].HGGGGIVANLSEQSLKDGVDR.[G]	2xPhospho [S11(100); S14(100)]	Q3UM45	0.000103821	0.000262574	20	2269	757.005	3.317e-05	3.381e-05	3.93	Q3UM45 2xPhospho [S45(100); S48(100)]	Protein phosphatase 1 regulatory subunit 7 OS=Mus musculus OX=10090 GN=Ppp1r7 PE=1 SV=2	Ppp1r7_S45_ S48	1	96.5	87.1	111.7	104.7	0.875	1.157	1.085	0.883824	0.336562	0.505776	144.5	105.1	72.9	83.4	81.9	53.6	161.7	91.2	98.6	90.8	154.8	61.3
[R].HGPSSSHIHNTGADSPSCSNGVASTK.[N]	1xCarbamidomethyl [C18]; 1xDeamidated [N20]; 1xPhospho [S15(99.5)]	Q6VN19	2.53654e-05	0.000262574	10	2673.1	669.031	3.317e-05	8.184e-06	4.09	Q6VN19 1xPhospho [S386(99.5)]	Ran-binding protein 10 OS=Mus musculus OX=10090 GN=Ranbp10 PE=1 SV=2	Ranbp10_S386	0	105.3	93.1	116	85.6	0.801	0.988	0.88	0.727186	0.672281	0.962586	139.6		95	114	92.4	72	175.5	85	84.1	142.2	104.5	95.6
[R].HGSGADSDYENTQSGDPLLGLEGK.[R]	1xPhospho [S3(100)]	Q68FF6	6.73115e-07	0.000262574	36	2527.06	843.027	3.317e-05	2.12e-07	6.94	Q68FF6 1xPhospho [S601(100)]	ARF GTPase-activating protein GIT1 OS=Mus musculus OX=10090 GN=Git1 PE=1 SV=1	Git1_S601	0	115.7	87.9	92.2	104.1	0.764	0.797	0.899	0.274997	0.157187	0.753576	129.1	84.8	77.8	120.3	80.7	80.8	130.7	95.7	73.3	114.7	106.4	105.6
[R].HGSGADSDYENTQSGDPLLGLEGK.[R]	2xPhospho [S3(100); S7(100)]	Q68FF6	5.02876e-06	0.000262574	11	2607.03	869.681	3.317e-05	1.605e-06	5.27	Q68FF6 2xPhospho [S601(100); S605(100)]	ARF GTPase-activating protein GIT1 OS=Mus musculus OX=10090 GN=Git1 PE=1 SV=1	Git1_S601_ S605	0	155.7	87	82.5	74.8	0.566	0.78	0.485	0.00529424	0.114743	0.00019182	136.8	73.2	81.3	85.7	85.6	99.2	85.1	73.6	61.1	175.3	89.8	153.3
[K].HHSDSEEEKSHR.[R]	2xPhospho [S3(100); S5(100)]	Q6ZPZ3	0.000148574	0.000262574	7	1637.57	546.529	3.317e-05	4.864e-05	3.97	Q6ZPZ3 2xPhospho [S92(100); S94(100)]	Zinc finger CCCH domain-containing protein 4 OS=Mus musculus OX=10090 GN=Zc3h4 PE=1 SV=2	Zc3h4_S92_ S94	1	50.2	98	86.2	165.6	1.784	1.719	3.302	0.00077698	0.00179822	6.69229e-10	65.2	52.1	195.5	74.1	67.6	102.6	57	125.2	322.9	61.9	37.9	37.9
[R].HKEELLENEDEQNSPPK.[K]	1xPhospho [S14(100)]	Q4VA53	3.20159e-05	0.000262574	60	2115.92	705.98	3.317e-05	1.034e-05	4.79	Q4VA53 1xPhospho [S1281(100)]	Sister chromatid cohesion protein PDS5 homolog B OS=Mus musculus OX=10090 GN=Pds5b PE=1 SV=1	Pds5b_S1281	1	106	96.7	100.6	96.7	0.956	0.966	0.924	0.972176	0.797976	0.660189	117.7	87	98.6	100.5	90.1	94.8	134.3	94.8	83.2	105.1	103.9	90
[R].HKEELLENEDEQNSPPKK.[G]	1xPhospho [S14(100)]	Q4VA53	0.000148187	0.000262574	19	2244.02	561.76	3.317e-05	4.847e-05	5.21	Q4VA53 1xPhospho [S1281(100)]	Sister chromatid cohesion protein PDS5 homolog B OS=Mus musculus OX=10090 GN=Pds5b PE=1 SV=1	Pds5b_S1281	2	118.5	99.5	90	92	0.852	0.852	0.776	0.475182	0.209742	0.132304	131.3	85.8	79.3	99.4	94.9	90.3	140.7	87.7	68	113	116.7	93.1
[R].HKLTLSDGESGEEKPTKPK.[E]	2xPhospho [S6(99.5); S10(100)]	Q61687	2.27568e-05	0.000262574	69	2241.02	747.678	3.317e-05	7.328e-06	5.88	Q61687 2xPhospho [S1335(99.5); S1339(100)]	Transcriptional regulator ATRX OS=Mus musculus OX=10090 GN=Atrx PE=1 SV=3	Atrx_S1335_ S1339	1	100.8	108	97.8	93.4	1.072	1.017	0.933	0.524069	0.879122	0.702498	100.2	98.7	105.7	110.6	110.6	102.3	78.3	106.9	95.7	83.9	103.2	104
[R].HKSDSPESDTEREK.[D]	2xPhospho [S5(100); S8(100)]	Q9R1C7	0.000336754	0.000262574	24	1804.68	602.231	3.317e-05	0.0001113	5.47	Q9R1C7 2xPhospho [S881(100); S884(100)]	Pre-mRNA-processing factor 40 homolog A OS=Mus musculus OX=10090 GN=Prpf40a PE=1 SV=1	Prpf40a_S881_ S884	2	61	103.2	113.6	122.2	1.489	1.793	1.344	0.0100827	3.18432e-06	0.0642409	90.6	112.6	141.5	75.3	102.3	128.6	67.9	121.2	128.1	50.5	60.4	120.9
[R].HLDRSPESERPR.[K]	1xPhospho [S5(100)]	Q0VBL3	0.000103821	0.000262574	24	1558.71	390.433	3.317e-05	3.381e-05	4.13	Q0VBL3 1xPhospho [S655(100)]	RNA-binding protein 15 OS=Mus musculus OX=10090 GN=Rbm15 PE=1 SV=1	Rbm15_S655	1	103.1	90.3	109.6	97	0.92	1.063	1.151	0.998031	0.532581	0.343043	117	91	102.8	115.4	84.7	82.5	144.4	88.5	91	125.4	60.7	96.7
[K].HIKEEPLSEEEPCTSTAVPSPEK.[K]	1xCarbamidomethyl [C13]; 1xPhospho [S8(100)]	Q6DFW4	5.65111e-05	0.000262574	20	2674.2	669.305	3.317e-05	1.832e-05	4.28	Q6DFW4 1xPhospho [S509(100)]	Nucleolar protein 58 OS=Mus musculus OX=10090 GN=Nop58 PE=1 SV=1	Nop58_S509	1	127.7	95.4	82.7	94.2	0.77	0.914	0.893	0.382389	0.668976	0.735012	147.7	88	46.7	124.5	101.6	40.5	162.8	100.3	42.6	161.7	136	47.8
[R].HISEDRRESDDSDVDLGSAVR.[Q]	2xPhospho [S9(100); S12(100)]	Q62187	4.06188e-05	0.000262574	52	2518.02	630.261	3.317e-05	1.313e-05	4.59	Q62187 2xPhospho [S457(100); S460(100)]	Transcription termination factor 1 OS=Mus musculus OX=10090 GN=Ttf1 PE=1 SV=2	Ttf1_S457_ S460	2	79.6	104.6	108.7	107.1	1.314	1.1	1.146	0.0665466	0.43837	0.382439	78.2	116.5	113.1	113	108.8	108.6	61	111.4	121.4	79.1	82.9	106
[R].HLSHPEPEQQHVIQR.[L]	1xPhospho [S3(100)]	Q9JIX8	1.08447e-06	0.000262574	12	1914.9	638.971	3.317e-05	3.43e-07	5.32	Q9JIX8 1xPhospho [S710(100)]	Apoptotic chromatin condensation inducer in the nucleus OS=Mus musculus OX=10090 GN=Acin1 PE=1 SV=3	Acin1_S710	0	134.7	92.1	85.4	87.8	0.684	0.634	0.671	0.133138	0.0227224	0.0809057	118.2	62.6	76.7	131.9	67.8	82.8	125.1	69.1	78.9	162.9	102.9	121
[R].HLSNSSSHSGDTSQQHSSIAELQK.[A]	1xPhospho [S9(100)]	O35379	0.000235486	0.000262574	18	2645.16	662.046	3.317e-05	7.748e-05	3.81	O35379 1xPhospho [S918(100)]	Multidrug resistance-associated protein 1 OS=Mus musculus OX=10090 GN=Abcc1 PE=1 SV=1	Abcc1_S918	0	103.1	99.2	98.3	99.4	1.093	1.049	1.032	0.388221	0.51999	0.694505	140.2	81.2	93.4	111.1	94.2	90.3	138.2	94.4	79.9	98	101.6	77.4
[R].HLSNSSSHSGDTSQQHSSIAELQK.[A]	3xPhospho [S6(99.9); S7(99.9); S9(98.9)]	O35379	0.000301464	0.000262574	32	2805.09	702.029	3.317e-05	9.933e-05	3.74	O35379 3xPhospho [S915(99.9); S916(99.9); S918(98.9)]	Multidrug resistance-associated protein 1 OS=Mus musculus OX=10090 GN=Abcc1 PE=1 SV=1	Abcc1_S915_ S916_ S918	0	86.1	104.3	108.8	100.8	1.154	1.077	1.047	0.255909	0.459439	0.589331	83.3	130.7	106.9	102.4	140.1	76.7	49.4	99	127.1	78.4	84.5	121.4
[R].HLSSTSDDEPLSSVNHAAK.[A]	1xPhospho [S3(99.7)]	Q9DBC3	6.48212e-05	0.000262574	13	2074.91	692.305	3.317e-05	2.105e-05	4.34	Q9DBC3 1xPhospho [S27(99.7)]	Cap-specific mRNA (nucleoside-2'-O-)-methyltransferase 1 OS=Mus musculus OX=10090 GN=Cmtr1 PE=1 SV=1	Cmtr1_S27	0	112.8	98.2	78.8	110.2	0.87	0.788	0.977	0.848389	0.51308	0.839257	110.6	87	60.3	109.7	108.3	67.5	142.9	121.7	55.9	124.5	140.4	71.4
[R].HLSSTSDDEPLSSVNHAAK.[A]	2xPhospho [S3(99.4); T5(98.8)]	Q9DBC3	9.74813e-05	0.000262574	39	2154.87	718.964	3.317e-05	3.174e-05	3.55	Q9DBC3 2xPhospho [S27(99.4); T29(98.8)]	Cap-specific mRNA (nucleoside-2'-O-)-methyltransferase 1 OS=Mus musculus OX=10090 GN=Cmtr1 PE=1 SV=1	Cmtr1_S27_ T29	0	119	94	91.9	95.1	0.859	0.884	0.825	0.505663	0.336959	0.257749	111	90	89.9	110	87.3	92	106.6	93.1	83.9	116.4	118	101.7
[K].HIVSNDSSDSDDEAQGPK.[G]	1xPhospho [S10(100)]	P47713	8.59258e-05	0.000262574	106	1980.78	660.932	3.317e-05	2.797e-05	4.32	P47713 1xPhospho [S437(100)]	Cytosolic phospholipase A2 OS=Mus musculus OX=10090 GN=Pla2g4a PE=1 SV=1	Pla2g4a_S437	0	86.9	113.2	103.2	96.7	1.286	1.028	0.99	0.0870758	0.809808	0.985108	80.4	105.8	111.8	116	116.8	108.6	71.5	99.1	107.6	84.5	89.1	108.7
[K].HIVSNDSSDSDDEAQGPK.[G]	1xDeamidated [N5]; 1xPhospho [S10(100)]	P47713	0.000230111	0.000262574	15	1981.77	661.26	3.317e-05	7.566e-05	4.25	P47713 1xPhospho [S437(100)]	Cytosolic phospholipase A2 OS=Mus musculus OX=10090 GN=Pla2g4a PE=1 SV=1	Pla2g4a_S437	0	87.3	108.2	96	108.5	1.24	1.011	0.924	0.131116	0.723344	0.859684	84.5	124	96.4	113	108.7	106.8	48.1	108.9	113.4	87.7	86	122.7
[K].HIVSNDSSDSDDEAQGPK.[G]	3xPhospho [S7(100); S8(100); S10(100)]	P47713	0.000187222	0.000262574	44	2140.71	714.243	3.317e-05	6.136e-05	4.05	P47713 3xPhospho [S434(100); S435(100); S437(100)]	Cytosolic phospholipase A2 OS=Mus musculus OX=10090 GN=Pla2g4a PE=1 SV=1	Pla2g4a_S434_ S435_ S437	0	27.2	84.3	208.7	79.7	4.257	7.667	2.928	3.71685e-11	1e-17	1.8403e-07		362.5	127.9	60.6	236	87		34.2	197.5		9.3	84.9
[K].HFKDEEEDEEEASPDGSGR.[L]	1xPhospho [S13(100)]	O88939	5.83295e-05	0.000262574	11	2242.84	748.285	3.317e-05	1.895e-05	3.13	O88939 1xPhospho [S537(100)]	Zinc finger and BTB domain-containing protein 7A OS=Mus musculus OX=10090 GN=Zbtb7a PE=1 SV=2	Zbtb7a_S537	1	97.9	92.9	113.3	95.9	1.102	1.17	1.145	0.358768	0.259431	0.338968	118.2	95.2	114.8	111.2	94.1	85.7	115.5	97.2	94.8	99.2	73.2	101
[K].HEIANSDGLQDSSEELPR.[K]	1xPhospho [S12(99.6)]	Q9R207	6.94206e-05	0.000262574	13	2076.89	692.968	3.317e-05	2.256e-05	4.02	Q9R207 1xPhospho [S644(99.6)]	Nibrin OS=Mus musculus OX=10090 GN=Nbn PE=1 SV=1	Nbn_S644	0	99.9	100.2	98.1	101.8	1.004	0.992	1.187	0.574134	0.674811	0.336739	107.6	93.9	92.5	102.9	94.1	96	136.7	97.5	94.8	108.5	95.6	79.8
[R].HEEQQRELEEEEENSDEDELDSHTMVK.[T]	1xOxidation [M25]; 1xPhospho [S15(100)]	Q9JI10	5.01603e-07	0.000262574	10	3410.35	853.344	3.317e-05	1.578e-07	5.1	Q9JI10 1xPhospho [S316(100)]	Serine/threonine-protein kinase 3 OS=Mus musculus OX=10090 GN=Stk3 PE=1 SV=1	Stk3_S316	1	125.5	88.2	99.3	87	0.81	0.929	0.757	0.552374	0.989053	0.348864	134.5	96.7	77.4	107.2	85.9	72	140.3	84.8	63.1	122.2	132.4	83.4	PLK1
[R].HEDLVAPSASPEPSPPQPLFRPR.[S]	2xPhospho [S10(100); S14(100)]	Q8CFT2	0.000242217	0.000262574	35	2684.23	671.812	3.317e-05	7.973e-05	4.23	Q8CFT2 2xPhospho [S1678(100); S1682(100)]	Histone-lysine N-methyltransferase SETD1B OS=Mus musculus OX=10090 GN=Setd1b PE=1 SV=2	Setd1b_S1678_ S1682	0	107.4	92.2	100.5	99.9	0.991	1.121	1.066	0.737484	0.345749	0.55536	130.7	97.9	87.6	115.6	76	89.7	124.4	97.3	84.3	116.7	104.6	75.1
[R].GTEDGSGSPHSPPHLCSK.[S]	1xCarbamidomethyl [C16]; 2xPhospho [S8(100); S11(100)]	P83741	4.95219e-05	0.000262574	55	2009.75	670.587	3.317e-05	1.607e-05	4.69	P83741 2xPhospho [S2024(100); S2027(100)]	Serine/threonine-protein kinase WNK1 OS=Mus musculus OX=10090 GN=Wnk1 PE=1 SV=2	Wnk1_S2024_ S2027	0	103.4	96.6	101.4	98.6	1.039	1.027	0.941	0.586619	0.665545	0.962351	94.8	104	111.9	95.9	99	114.2	70.9	101.2	101.6	92.3	108	106.1
[R].GTEDGSGSPHSPPHLCSK.[S]	1xCarbamidomethyl [C16]; 3xPhospho [S6(100); S8(100); S11(100)]	P83741	0.000156926	0.000262574	35	2089.71	697.241	3.317e-05	5.142e-05	4.07	P83741 3xPhospho [S2022(100); S2024(100); S2027(100)]	Serine/threonine-protein kinase WNK1 OS=Mus musculus OX=10090 GN=Wnk1 PE=1 SV=2	Wnk1_S2022_ S2024_ S2027	0	54.3	118.2	117.9	109.7	2.176	2.046	2.019	9.75438e-06	3.26433e-06	0.000199524	35.7	129.8	145.9	90.9	131	130.1	53.9	120.7	155.5	17.4	59.8	129.2
[R].GTFSDQELDAQSLDDEDDSLQHAVHPALNR.[F]	1xPhospho [T2(99.6)]	Q8CI08	2.82724e-05	0.000262574	18	3403.47	851.624	3.317e-05	9.138e-06	3.6	Q8CI08 1xPhospho [T314(99.6)]	SLAIN motif-containing protein 2 OS=Mus musculus OX=10090 GN=Slain2 PE=1 SV=2	Slain2_T314	0	106.4	101.3	84.7	107.6	0.944	0.838	1.011	0.915479	0.499006	0.79186	109.6	79.1	79.5	106.5	89.2	95.1	132.4	101	84.2	129	94.5	99.9
[K].GTGDCSDEEVDGKADGADAK.[A]	1xCarbamidomethyl [C5]; 1xPhospho [S6(100)]	Q8VDD5	6.0374e-06	0.000262574	39	2076.77	692.928	3.317e-05	1.927e-06	4.33	Q8VDD5 1xPhospho [S1943(100)]	Myosin-9 OS=Mus musculus OX=10090 GN=Myh9 PE=1 SV=4	Myh9_S1943	1	98.3	102.7	103.2	95.7	1.045	1.049	0.972	0.623816	0.687477	0.896691	108.4	102.7	96	112.1	102.2	98.2	85.4	104.3	95.3	90.1	107.3	97.9
[R].GTLDEEDEEADSDTDDIDHR.[V]	1xPhospho [S12(99.6)]	Q8VCE2	0.000207072	0.000262574	35	2356.86	786.292	3.317e-05	6.802e-05	4.05	Q8VCE2 1xPhospho [S338(99.6)]	GPN-loop GTPase 1 OS=Mus musculus OX=10090 GN=Gpn1 PE=1 SV=1	Gpn1_S338	0	103.1	107	91.9	98	1.037	0.943	0.951	0.655132	0.655039	0.790129	89.2	91.3	111.5	106.3	92.2	119.3	98.3	97.4	92.3	94.6	102.4	105.1
[K].GTSRPGTPSAEAASTSSTLR.[A]	1xPhospho [T7(99.4)]	Q3THK3	5.66604e-05	0.000262574	9	2013.92	671.98	3.317e-05	1.839e-05	4.02	Q3THK3 1xPhospho [T389(99.4)]	General transcription factor IIF subunit 1 OS=Mus musculus OX=10090 GN=Gtf2f1 PE=1 SV=2	Gtf2f1_T389	0	126.4	110.3	87.8	75.5	0.873	0.937	0.695	0.853502	0.915958	0.245754	119.3	88	87.9	116.9	75.9	110.5	118.5	75.7	62.9	127.4	126.6	90.5
[K].GTSRPGTPSAEAASTSSTLR.[A]	2xPhospho [S3(99.4); T7(100)]	Q3THK3	5.51735e-06	0.000262574	21	2093.89	698.635	3.317e-05	1.765e-06	5.39	Q3THK3 2xPhospho [S385(99.4); T389(100)]	General transcription factor IIF subunit 1 OS=Mus musculus OX=10090 GN=Gtf2f1 PE=1 SV=2	Gtf2f1_S385_ T389	0	143.7	53.7	129.9	72.7	0.374	0.862	0.509	1.28314e-06	0.363443	0.000489211	126.1	115.7	132.6	52.1	52.2	54.5	68.3	70.6	86.5	134.2	139.5	167.7
[K].GTVTGERQSGDGQESTEPVENK.[V]	1xPhospho [S9(100)]	Q8K3W3	0.000181964	0.000262574	44	2385.02	795.677	3.317e-05	5.968e-05	4.44	Q8K3W3 1xPhospho [S145(100)]	Protein CASC3 OS=Mus musculus OX=10090 GN=Casc3 PE=1 SV=3	Casc3_S145	1	106.3	100.8	94.3	98.5	0.906	0.887	0.927	0.725907	0.351295	0.67306	117.5	87.2	91.1	97.3	89.4	102.5	117.2	95.1	84.7	102.7	113.1	102.1
[R].GVPHSASPVSPDGVHIPLK.[E]	2xPhospho [S7(100); S10(100)]	Q80WQ6	9.9551e-05	0.000262574	17	2053.95	685.322	3.317e-05	3.247e-05	4.26	Q80WQ6 2xPhospho [S295(100); S298(100)]	Inactive rhomboid protein 2 OS=Mus musculus OX=10090 GN=Rhbdf2 PE=1 SV=1	Rhbdf2_S295_ S298	0	157	99.4	69.4	74.2	0.633	0.502	0.472	0.0548327	0.000197596	0.000422314	114.6	63.9	65	120.6	70.2	93.1	90	52.6	69.5	186.1	127.3	147.1
[K].GVQAGNSDTEGGQPGRK.[R]	1xPhospho [S7(100)]	Q9JIX8	0.000118363	0.000262574	12	1737.76	579.922	3.317e-05	3.858e-05	4.06	Q9JIX8 1xPhospho [S838(100)]	Apoptotic chromatin condensation inducer in the nucleus OS=Mus musculus OX=10090 GN=Acin1 PE=1 SV=3	Acin1_S838	1	98.9	93.8	95.9	111.4	0.817	0.883	1.088	0.439638	0.499803	0.465866	97.5	82.9	104.6	96.8	75.7	95.3	117.4	113.2	103	100.5	118.5	94.7
[K].GVTIPYRPKPSSSPVIFAGGQDR.[Y]	1xPhospho [S13(100)]	Q61990	0.000184336	0.000262574	38	2509.26	837.091	3.317e-05	6.045e-05	3.61	Q61990 1xPhospho [S185(100)]	Poly(rC)-binding protein 2 OS=Mus musculus OX=10090 GN=Pcbp2 PE=1 SV=1	Pcbp2_S185	0	121.3	74.9	108.4	95.3	0.618	0.666	0.715	0.0284898	0.00829338	0.0987473	109.5	68.4	105.9	113.8	46.6	73.2	122	73.4	93	173.1	102.7	118.5	ERK1,ERK2
[K].GYSSPEPDIQDSSGSEAQSVKPSTR.[R]	2xPhospho [S12(100); S13(100)]	B9EJ86	5.9896e-06	0.000262574	19	2769.13	693.038	3.317e-05	1.916e-06	5.06	B9EJ86 2xPhospho [S807(100); S808(100)]	Oxysterol-binding protein-related protein 8 OS=Mus musculus OX=10090 GN=Osbpl8 PE=1 SV=1	Osbpl8_S807_ S808	0	68.4	119.9	109.3	102.4	1.754	1.15	1.087	0.000814939	0.249144	0.457973	61.1	122.8	116.4	119.6	133	127.7	54.4	109.1	116.1	60.2	72.8	106.8
[K].GYSSPEPDIQDSSGSEAQSVKPSTR.[R]	3xPhospho [S12(100); S13(100); S15(100)]	B9EJ86	1.25421e-05	0.000262574	56	2849.1	713.028	3.317e-05	4.03e-06	4.95	B9EJ86 3xPhospho [S807(100); S808(100); S810(100)]	Oxysterol-binding protein-related protein 8 OS=Mus musculus OX=10090 GN=Osbpl8 PE=1 SV=1	Osbpl8_S807_ S808_ S810	0	32.2	122.4	103.2	142.1	3.797	1.924	4.409	5.6799e-13	1.04393e-05	7.54952e-15	17.3	162.7	114.5	135.8	177.2	105.4		197.7	125.7	9	35.8	119
[K].HAEQNGPVDGQGDNPGSQAAEHGADTAVPSDGDK.[K]	1xPhospho [S17(100)]	Q61316	2.43323e-06	0.000262574	11	3408.4	852.856	3.317e-05	7.74e-07	4.97	Q61316 1xPhospho [S816(100)]	Heat shock 70 kDa protein 4 OS=Mus musculus OX=10090 GN=Hspa4 PE=1 SV=1	Hspa4_S816	0	95.5	87.9	119.6	96.9	0.92	1.253	1.023	0.977012	0.117055	0.718145	122.2	118.6	97.2	87.2	99.2	86.1	119.9	92.2	96.1	69.2	117.2	94.7
[K].HAEQNGPVDGQGDNPGSQAAEHGADTAVPSDGDK.[K]	1xDeamidated [N/Q]; 1xPhospho [S17(100)]	Q61316	1.1462e-05	0.000262574	13	3409.38	853.106	3.317e-05	3.679e-06	3.76	Q61316 1xPhospho [S816(100)]	Heat shock 70 kDa protein 4 OS=Mus musculus OX=10090 GN=Hspa4 PE=1 SV=1	Hspa4_S816	0	108.3	86.5	100.2	104.9	0.781	0.948	0.949	0.396524	0.945064	0.970786	149.4	97.3	85	34.9	123.1	84	129.8	101.9	64.2	105.2	157.6	67.6
[R].HASAPSHVQPSDSEK.[N]	1xPhospho [S3(100)]	Q8BYJ6	0.000184336	0.000262574	5	1656.7	552.906	3.317e-05	6.038e-05	3.65	Q8BYJ6 1xPhospho [S348(100)]	TBC1 domain family member 4 OS=Mus musculus OX=10090 GN=Tbc1d4 PE=1 SV=2	Tbc1d4_S348	0	118.1	85.4	105.1	91.4	0.683	0.815	0.774	0.162661	0.528138	0.437867	112.3	112	94.7	109.5	75.7		113.3	90.3	97.4	116.2	152.7	125.8	SGK1,p90RSK,Akt1
[R].HASSSPESLKPTPAPGSR.[R]	3xPhospho [S3(100); S4(100); S5(100)]	Q8BTI8	0.000126367	0.000262574	3	2045.81	682.61	3.317e-05	4.13e-05	3.43	Q8BTI8 3xPhospho [S433(100); S434(100); S435(100)]	Serine/arginine repetitive matrix protein 2 OS=Mus musculus OX=10090 GN=Srrm2 PE=1 SV=3	Srrm2_S433_ S434_ S435	0	50.6	85.1	88.1	176.2	1.68	1.741	3.481	0.00664802	0.0156875	2.80124e-07		51.4	29.3	32.5	37.5	795.9		30	201.1			22.3
[R].HDSPEDVKR.[R]	1xPhospho [S3(100)]	Q60864	0.000216901	0.000262574	10	1162.49	388.168	3.317e-05	7.132e-05	3.54	Q60864 1xPhospho [S481(100)]	Stress-induced-phosphoprotein 1 OS=Mus musculus OX=10090 GN=Stip1 PE=1 SV=1	Stip1_S481	1	91.1	102	104.9	102	1.12	1.119	1.042	0.318231	0.332204	0.635529	108	106	96.3	107.3	101.3	103.2	112.4	103.1	76.2	86.1	107.9	92.1
[R].HEAEDCKFSDDSDDDFVQPR.[K]	1xCarbamidomethyl [C6]; 2xPhospho [S9(100); S12(100)]	Q64127	0.00014475	0.000262574	22	2571.9	857.972	3.317e-05	4.733e-05	4.01	Q64127 2xPhospho [S1026(100); S1029(100)]	Transcription intermediary factor 1-alpha OS=Mus musculus OX=10090 GN=Trim24 PE=1 SV=1	Trim24_S1026_ S1029	1	67.6	108.4	113.7	110.2	1.5	1.118	1.207	0.0115782	0.307031	0.180987	63	118.6	122.9	113.1	126.2	103.2	56.2	115	132.7	68.8	70.5	110
[K].GVEDPKGQDEQDVSSKQPVDSPDSDARPK.[G]	1xPhospho [S21(100)]	Q8CB87	1.30504e-05	0.000262574	17	3190.42	798.36	3.317e-05	4.195e-06	5.85	Q8CB87 1xPhospho [S469(100)]	Ras-related protein Rab-44 OS=Mus musculus OX=10090 GN=Rab44 PE=1 SV=2	Rab44_S469	2	125.9	91.3	69.3	113.5	0.726	0.55	0.784	0.0975937	6.49954e-06	0.148211	133.2	65.9	47.5	86.8	103.5	80.8	134.2	107.9	61	119.7	171.2	88.3
[K].HNDIVDSDSDTEDRGALSAELTASHFGGGVHK.[N]	2xPhospho [S7(99.4); S9(99.4)]	Q8R3N1	1.39858e-06	0.000262574	29	3497.46	700.298	3.317e-05	4.434e-07	5.38	Q8R3N1 2xPhospho [S146(99.4); S148(99.4)]	Nucleolar protein 14 OS=Mus musculus OX=10090 GN=Nop14 PE=1 SV=2	Nop14_S146_ S148	1	87.7	118.7	82.4	111.2	1.545	1.023	1.267	0.0122093	0.628108	0.168149	118.1	56.2	76.4	178.3	110.1	100	103.1	128.5	80.9	115.4	51.5	81.4
[R].HNQDSQHCSLSGDEEDELFK.[G]	1xCarbamidomethyl [C8]; 1xPhospho [S11(99.6)]	Q6P9Q6	9.27319e-06	0.000262574	36	2454.95	818.987	3.317e-05	2.968e-06	5.41	Q6P9Q6 1xPhospho [S1159(99.6)]	FK506-binding protein 15 OS=Mus musculus OX=10090 GN=Fkbp15 PE=1 SV=2	Fkbp15_S1159	0	116.6	86.9	97.4	99.1	0.806	0.836	0.888	0.298214	0.229139	0.589862	123	84.1	91.6	95.6	81.7	81.2	134.1	89.4	93.2	115.7	109.6	100.7
[R].HSSLPTESDEDIAPAQR.[V]	1xPhospho [S8(100)]	O54774	9.24866e-06	0.000262574	23	1932.83	644.95	3.317e-05	2.967e-06	4.86	O54774 1xPhospho [S760(100)]	AP-3 complex subunit delta-1 OS=Mus musculus OX=10090 GN=Ap3d1 PE=1 SV=1	Ap3d1_S760	0	89.2	95.7	106.8	108.4	1.124	1.28	1.455	0.35846	0.0475563	0.0196005	119.7	108	95.9	105.1	96.8	84.6	138.4	109.6	93.7	90.2	93.5	64.4
[R].HSSLPTESDEDIAPAQR.[V]	2xPhospho [S3(99.5); S8(100)]	O54774	6.53681e-06	0.000262574	24	2012.8	671.606	3.317e-05	2.091e-06	5.93	O54774 2xPhospho [S755(99.5); S760(100)]	AP-3 complex subunit delta-1 OS=Mus musculus OX=10090 GN=Ap3d1 PE=1 SV=1	Ap3d1_S755_ S760	0	127.4	112.2	85.8	74.7	0.855	0.673	0.631	0.489323	0.00177222	0.00564204	90.7	87.9	83.1	114.9	90.2	116.9	73.9	76.5	86.3	130.5	112.4	136.7
[R].HSSLPTESDEDIAPAQR.[V]	3xPhospho [S3(99.3); T6(100); S8(100)]	O54774	8.91486e-05	0.000262574	11	2092.77	698.26	3.317e-05	2.906e-05	4.07	O54774 3xPhospho [S755(99.3); T758(100); S760(100)]	AP-3 complex subunit delta-1 OS=Mus musculus OX=10090 GN=Ap3d1 PE=1 SV=1	Ap3d1_S755_ T758_ S760	0	89.4	116.8	107.3	86.5	1.306	0.811	0.967	0.119227	0.58764	0.865609	24.5	148.5	120.6	100.2	148.2	131.3		87.2	108.4	47.1	100.6	183.3
[R].HSSISPVRLPLNSSLGAELSR.[K]	2xPhospho [S3(99.4); S5(100)]	Q14AX6-3	7.91046e-06	0.000262574	80	2380.14	794.054	3.317e-05	2.535e-06	4.86	Q14AX6-3 2xPhospho [S382(99.4); S384(100)]	Isoform 3 of Cyclin-dependent kinase 12 OS=Mus musculus OX=10090 GN=Cdk12	Cdk12_S382_ S384	1	101	94.6	96.8	107.6	0.937	0.958	1.065	0.877889	0.750328	0.668146	119.5	83.4	91.9	87.6	89.9	99.2	118.8	102.2	99.2	132.7	79.6	95.9
[R].HSSISPVRLPLNSSLGAELSR.[K]	1xDeamidated [N12]; 2xPhospho [S3(99.5); S5(100)]	Q14AX6-3	3.33999e-05	0.000262574	25	2381.13	794.379	3.317e-05	1.081e-05	4.27	Q14AX6-3 2xPhospho [S382(99.5); S384(100)]	Isoform 3 of Cyclin-dependent kinase 12 OS=Mus musculus OX=10090 GN=Cdk12	Cdk12_S382_ S384	1	120.2	112.9	85.5	81.4	0.71	0.589	0.725	0.217504	0.00311037	0.172465	84.8	92.2	59.4	67.9	117.1	112	80.8	73.1	127.7	164.9	119.2	100.8
[R].HTFGQKPSLSTEDSQEENTSK.[N]	1xPhospho [S10(99.5)]	O35601	8.1951e-05	0.000262574	58	2430.05	810.687	3.317e-05	2.667e-05	4.09	O35601 1xPhospho [S203(99.5)]	FYN-binding protein 1 OS=Mus musculus OX=10090 GN=Fyb1 PE=1 SV=2	Fyb1_S203	0	100.1	108.3	99.3	92.3	1.04	0.993	0.923	0.57273	0.837019	0.896483	109	109.7	71.2	120.3	118.8	67.9	121.8	101.3	61.4	109.8	143.5	65.3
[K].HTGMASIDSSAPETTSDSSPTLSR.[R]	1xOxidation [M4]; 1xPhospho [S19(99)]	Q3UHH1	3.02857e-05	0.000262574	13	2531.06	844.358	3.317e-05	9.785e-06	4.54	Q3UHH1 1xPhospho [S1158(99)]	Zinc finger SWIM domain-containing protein 8 OS=Mus musculus OX=10090 GN=Zswim8 PE=1 SV=1	Zswim8_S1158	0	104.2	103.6	94.7	97.5	0.994	0.944	0.935	0.728533	0.921453	0.958905	148.8	86.1	82.6	118.3	94.1	83.2	137.9	88.5	75.1	94.6	103.3	87.6
[K].HTGMASIDSSAPETTSDSSPTLSR.[R]	1xOxidation [M4]; 2xPhospho [S16(97.6); S19(99.2)]	Q3UHH1	0.000396785	0.000262574	12	2611.03	871.015	3.317e-05	0.0001313	3.91	Q3UHH1 2xPhospho [S1155(97.6); S1158(99.2)]	Zinc finger SWIM domain-containing protein 8 OS=Mus musculus OX=10090 GN=Zswim8 PE=1 SV=1	Zswim8_S1155_ S1158	0	105.4	94.6	95.5	104.5	0.892	0.906	0.992	0.856953	0.791046	0.865088	89	96.3	104	96.4	95.5	94	83.7	112.8	105.4	105.4	111.2	106.3
[K].HTGPNSPDTANDGFVR.[L]	1xPhospho [S6(100)]	P70333	7.27929e-05	0.000262574	12	1764.73	588.916	3.317e-05	2.363e-05	4.13	P70333 1xPhospho [S104(100)]	Heterogeneous nuclear ribonucleoprotein H2 OS=Mus musculus OX=10090 GN=Hnrnph2 PE=1 SV=1	Hnrnph2_S104	0	107.6	98.7	91.1	102.6	0.918	0.865	0.942	0.983603	0.468487	0.999507	118	96.8	78.1	104.9	105.9	71.4	128.4	109	64.9	114.3	136.4	71.8	ERK2,CDK2,P38A
[K].HTPNTSDNEGSDTEVCGSNSPSK.[R]	1xCarbamidomethyl [C16]; 2xPhospho [T2(99.5); T5(99.5)]	B9EJ80	7.53291e-05	0.000262574	31	2579.92	860.647	3.317e-05	2.446e-05	2.55	B9EJ80 2xPhospho [T964(99.5); T967(99.5)]	PDZ domain-containing protein 8 OS=Mus musculus OX=10090 GN=Pdzd8 PE=1 SV=1	Pdzd8_T964_ T967	0	62.9	116.5	123.7	96.9	1.852	1.218	1.175	0.000392961	0.189131	0.351675	49	132.4	136	124.7	123.7	135.6	28.4	103.7	139.9	40.2	67.3	119
[R].KADGPRPSLDYVELSPLAPSSPQR.[M]	1xPhospho [S21(99.6)]	Q99KW3-1	7.30613e-06	0.000262574	16	2660.31	665.831	3.317e-05	2.341e-06	5.68	Q99KW3-1 1xPhospho [S170(99.6)]	Isoform 1 of TRIO and F-actin-binding protein OS=Mus musculus OX=10090 GN=Triobp	Triobp_S170	1	114.3	96.5	103.8	85.4	0.707	0.89	0.747	0.198441	0.61425	0.19469	123.8	71.3	100.6	98.5	69.9	93.5	134.8	82.8	73.8	139.2	100.9	110.8
[R].KADSDSEDKGEESKPK.[K]	1xPhospho [S4(100)]	P83917	0.000306066	0.000262574	14	1829.78	458.199	3.317e-05	0.000101	3.76	P83917 1xPhospho [S89(100)]	Chromobox protein homolog 1 OS=Mus musculus OX=10090 GN=Cbx1 PE=1 SV=1	Cbx1_S89	2	104.7	64.9	109.7	120.6	0.62	1.048	1.308	0.00976885	0.687366	0.0921928	98.6	114.4	78.7	179.1	40.2	58.3	161.8	86.7	108.4	113.4	66.3	94.1
[R].KAEDSDSEPEPEDNVR.[L]	2xPhospho [S5(100); S7(100)]	Q9DBR1	0.000247861	0.000262574	14	1976.72	659.578	3.317e-05	8.155e-05	3.48	Q9DBR1 2xPhospho [S499(100); S501(100)]	5'-3' exoribonuclease 2 OS=Mus musculus OX=10090 GN=Xrn2 PE=1 SV=1	Xrn2_S499_ S501	1	26.7	118.6	152.4	102.4	4.447	1.537	1.657	8.74856e-14	0.0218921	0.0506044	24.1	157.4	157.5	95.6	151.3	122.6	22.2	105.8	199.7	15.7	27.6	120.5
[K].KAEGEPQEESPLKSK.[S]	1xPhospho [S10(100)]	Q8K019	0.000354897	0.000262574	12	1736.81	579.608	3.317e-05	0.0001174	5.26	Q8K019 1xPhospho [S177(100)]	Bcl-2-associated transcription factor 1 OS=Mus musculus OX=10090 GN=Bclaf1 PE=1 SV=2	Bclaf1_S177	2	103.9	95.6	94.1	106.3	0.942	0.91	1.023	0.906162	0.465204	0.854081	126.8	90.9	87.6	106	92.4	90.8	121.9	102.8	75.4	100.4	108.6	96.3
[R].KALVVPEPEPDSDSNQER.[K]	1xPhospho [S14(100)]	Q5DTM8	0.000369311	0.000262574	26	2089.94	697.32	3.317e-05	0.0001222	3.91	Q5DTM8 1xPhospho [S138(100)]	E3 ubiquitin-protein ligase BRE1A OS=Mus musculus OX=10090 GN=Rnf20 PE=1 SV=2	Rnf20_S138	1	100.4	100.2	100.1	99.2	0.986	0.997	1.008	0.880347	0.897548	0.829425	122.4	72.9	92.9	113.5	85.2	93.1	138.3	92.2	90.9	115.1	90.2	93.3
[K].KANSTQEPSQQPASSGASPLSASEGPESPGSSRPSVAGLR.[S]	1xPhospho [S28(100)]	Q8CI51	2.25925e-06	0.000262574	32	3973.85	994.219	3.317e-05	7.17e-07	6.79	Q8CI51 1xPhospho [S332(100)]	PDZ and LIM domain protein 5 OS=Mus musculus OX=10090 GN=Pdlim5 PE=1 SV=4	Pdlim5_S332	1	105.7	95.6	99.3	99.4	0.904	0.94	0.94	0.71889	0.69526	0.768903	117.5	86.6	97.2	93.6	89	99.1	109.8	97.3	91.8	97.4	117.3	103.5
[K].KAPKEELASDLEEMATSSAK.[R]	1xOxidation [M14]; 1xPhospho [S9(100)]	Q9D6Z1	0.000109127	0.000262574	32	2231.01	744.344	3.317e-05	3.562e-05	4.76	Q9D6Z1 1xPhospho [S513(100)]	Nucleolar protein 56 OS=Mus musculus OX=10090 GN=Nop56 PE=1 SV=2	Nop56_S513	2	113.3	89.2	102.5	95	0.912	0.905	0.975	0.757628	0.536154	0.995066	107.5	86.7	103.2	109.8	89.8	78.3	128.8	95.7	81.8	114.1	120.3	83.9
[K].KASEDESDLEDEEEKSQEDTEQK.[R]	1xPhospho [S7(100)]	P25206	1.00136e-05	0.000262574	37	2778.1	695.281	3.317e-05	3.211e-06	5.37	P25206 1xPhospho [S672(100)]	DNA replication licensing factor MCM3 OS=Mus musculus OX=10090 GN=Mcm3 PE=1 SV=2	Mcm3_S672	2	91.6	100.2	104.9	103.4	1.089	1.146	1.129	0.463955	0.271	0.432283	110.6	81.1	108.6	100.7	103.7	103.9	110.2	89.7	107.1	94.2	95.4	94.8
[K].HSLDSDEEDDDEEGSSKYDILASEDVEGQEAATLPSEGGVR.[I]	1xPhospho [S5(99.5)]	Q9CWK3	2.54534e-06	0.000262574	31	4460.85	1115.97	3.317e-05	8.095e-07	4.84	Q9CWK3 1xPhospho [S49(99.5)]	CD2 antigen cytoplasmic tail-binding protein 2 OS=Mus musculus OX=10090 GN=Cd2bp2 PE=1 SV=1	Cd2bp2_S49	1	122	92.2	85.9	100	0.927	0.797	0.82	0.993107	0.31433	0.562403	122.2	82.7	73.7	115.7	88.8	85.7	127.7	96.3	73.3	123.9	117.5	92.4
[K].HSLDSDEEDDDEEGSSK.[Y]	1xPhospho [S5(100)]	Q9CWK3	7.9822e-05	0.000262574	12	1973.68	658.564	3.317e-05	2.597e-05	3.72	Q9CWK3 1xPhospho [S49(100)]	CD2 antigen cytoplasmic tail-binding protein 2 OS=Mus musculus OX=10090 GN=Cd2bp2 PE=1 SV=1	Cd2bp2_S49	0	98.2	102.1	105.4	94.2	1.04	1.073	0.959	0.571174	0.537073	0.904507	73.7	107.7	120.3	104.4	99.7	114.6	66.7	96.3	127.3	77.7	100.4	111.4
[R].HNQDSQHCSLSGDEEDELFK.[G]	1xCarbamidomethyl [C8]; 2xPhospho [S9(100); S11(100)]	Q6P9Q6	0.000206007	0.000262574	32	2534.92	845.644	3.317e-05	6.76e-05	4.28	Q6P9Q6 2xPhospho [S1157(100); S1159(100)]	FK506-binding protein 15 OS=Mus musculus OX=10090 GN=Fkbp15 PE=1 SV=2	Fkbp15_S1157_ S1159	0	108.1	91.9	102.4	97.6	0.943	0.948	0.903	0.985883	0.896799	0.780069	98.8	102.8	102.9	104.4	92.2	90.4	97.7	97.9	99.3	94.3	108.5	110.7
[R].HNQGDSDDDVEEAHPMDGNDSDYDPKK.[E]	1xOxidation [M16]; 2xPhospho [S6(100); S21(100)]	Q6PGA0	0.000343563	0.000262574	23	3206.12	802.286	3.317e-05	0.0001135	4.61	Q6PGA0 2xPhospho [S212(100); S227(100)]	REST corepressor 3 OS=Mus musculus OX=10090 GN=Rcor3 PE=1 SV=2	Rcor3_S212_ S227	1	72.8	111.4	112.5	103.3	1.531	1.285	1.035	0.0106011	0.0927502	0.671552	57.3	115.5	163.3	102.4	114.4	122.2	35.4	106	131.5	50.3	74.7	127
[R].HNSGSSSVDDSGATR.[G]	1xPhospho [S3(100)]	P50636	0.000347015	0.000262574	10	1556.6	519.538	3.317e-05	0.0001146	2.7	P50636 1xPhospho [S631(100)]	E3 ubiquitin-protein ligase RNF19A OS=Mus musculus OX=10090 GN=Rnf19a PE=1 SV=2	Rnf19a_S631	0	110.8	104.6	93.3	91.3	1.171	1.022	1.008	0.260293	0.579992	0.703717	120.2	87.9	80.1	136.3	98.6	91.8	117	86.1	83.4	104.4	116	78.4
[R].HNSSDGFDSGIGRPNGGNFGR.[K]	1xPhospho [S3(100)]	Q6NXH3	3.63496e-05	0.000262574	12	2227.93	743.314	3.317e-05	1.175e-05	3.24	Q6NXH3 1xPhospho [S49(100)]	Vasculin OS=Mus musculus OX=10090 GN=Gpbp1 PE=1 SV=1	Gpbp1_S49	0	104.2	86.7	97.6	111.5	0.854	0.937	1.071	0.733592	0.994111	0.587873	111.5	76.5	101.4	90	89.8	94.7	124	77.7	115.8	108.2	110.8	99.5
[R].HNSSDGFDSGIGRPNGGNFGR.[K]	1xDeamidated [N15]; 1xPhospho [S3(99.4)]	Q6NXH3	0.000174117	0.000262574	16	2228.91	557.983	3.317e-05	5.708e-05	3.75	Q6NXH3 1xPhospho [S49(99.4)]	Vasculin OS=Mus musculus OX=10090 GN=Gpbp1 PE=1 SV=1	Gpbp1_S49	0	107.4	86.5	112.9	93.2	0.805	1.051	0.868	0.522966	0.627094	0.731332	98.8	68.8	186	90.8	74.8	75.7	100.1	79.7	81.6	94	77.2	172.4
[R].HNSSDGFFNNGPLR.[T]	1xDeamidated [N10]; 1xPhospho [S3(99.7)]	Q6NZP2	0.000201798	0.000262574	11	1642.66	548.226	3.317e-05	6.625e-05	2.9	Q6NZP2 1xPhospho [S49(99.7)]	Vasculin-like protein 1 OS=Mus musculus OX=10090 GN=Gpbp1l1 PE=1 SV=1	Gpbp1l1_S49	0	112.6	91.2	91.7	104.4	0.81	0.814	0.898	0.749346	0.625902	0.991473	105	88.6	79.4	94.3	77.7	88.1	128.1	83.2	100.9	153.3	108.8	92.6
[R].HPASLSSSGSSGSPSSSIK.[M]	1xPhospho [S13(100)]	Q0VGY8	0.000254277	0.000262574	9	1839.81	613.944	3.317e-05	8.365e-05	3.99	Q0VGY8 1xPhospho [S1665(100)]	Protein TANC1 OS=Mus musculus OX=10090 GN=Tanc1 PE=1 SV=2	Tanc1_S1665	0	112.1	88.2	111.2	88.5	0.804	0.992	0.827	0.72194	0.675426	0.728835	120.3	85.4	116.6	84.6	92.5	96.1	98.9	82.3	92.8	117.5	93.5	119.5
[K].HPINDENQDGVMHSDGTGNLEEEQESEGETYEDIDSSK.[E]	1xOxidation [M12]; 1xPhospho [S26(100)]	O35601	3.04783e-06	0.000262574	36	4330.7	1083.43	3.317e-05	9.697e-07	5.67	O35601 1xPhospho [S445(100)]	FYN-binding protein 1 OS=Mus musculus OX=10090 GN=Fyb1 PE=1 SV=2	Fyb1_S445	0	109.9	97.9	95.9	96.3	0.928	1.038	0.926	0.834093	0.686069	0.707811	128.4	98.9	75.5	111.9	100.9	67.5	144	99.3	67.4	113.2	120.3	72.8
[K].HPINDENQDGVMHSDGTGNLEEEQESEGETYEDIDSSK.[E]	1xDeamidated [N/Q]; 1xOxidation [M12]; 1xPhospho [S26(100)]	O35601	1.65628e-05	0.000262574	32	4331.68	1083.68	3.317e-05	5.328e-06	4.16	O35601 1xPhospho [S445(100)]	FYN-binding protein 1 OS=Mus musculus OX=10090 GN=Fyb1 PE=1 SV=2	Fyb1_S445	0	171.7	56.9	32.1	139.2	0.556	0.281	0.967	0.0410014	2.08644e-09	0.907397	24.9	54.4	34.1	60.5	53.9	101.4	176.6	147.9	92.9	182.4	182.5	88.6
[R].HQDGLPYIDDSPSSSPHLSSK.[G]	1xPhospho [S11(100)]	Q6PAJ1	6.99717e-05	0.000262574	12	2347.02	783.013	3.317e-05	2.271e-05	3.4	Q6PAJ1 1xPhospho [S461(100)]	Breakpoint cluster region protein OS=Mus musculus OX=10090 GN=Bcr PE=1 SV=3	Bcr_S461	0	121.6	97.8	83.5	97.1	0.89	0.782	0.896	0.931233	0.387773	0.925762	104.4	74.6	84.6	118.8	76	99.1	119.6	98.4	82.8	133.6	123.2	84.9
[R].HQIVCINNDLSEEESDDESEEDEIK.[L]	1xCarbamidomethyl [C5]; 3xPhospho [S11(100); S15(100); S19(100)]	Q9CPP0	0.000338444	0.000262574	36	3216.15	804.794	3.317e-05	0.0001119	3.51	Q9CPP0 3xPhospho [S147(100); S151(100); S155(100)]	Nucleoplasmin-3 OS=Mus musculus OX=10090 GN=Npm3 PE=1 SV=3	Npm3_S147_ S151_ S155	0	77.8	152.2	59	111	1.957	0.758	1.427	0.00033064	0.411227	0.0960009	25	99.2	53.9	157	125.1	139.1	24.7	101.4	253.7	71.1	50.9	98.9
[R].HQIVCINNDLSEEESDDESEEDEIKLCGILPAK.[K]	2xCarbamidomethyl [C5; C27]; 3xPhospho [S11(100); S15(100); S19(100)]	Q9CPP0	0.000147801	0.000262574	16	4068.64	678.947	3.317e-05	4.83e-05	2.81	Q9CPP0 3xPhospho [S147(100); S151(100); S155(100)]	Nucleoplasmin-3 OS=Mus musculus OX=10090 GN=Npm3 PE=1 SV=3	Npm3_S147_ S151_ S155	1	49.8	124.1	112.2	113.8	2.491	1.371	1.756	6.93925e-06	0.056927	0.0361612	13.2	124.9	167.3	75.1	175.1	138.1	18.5	126.7	173	10.6	55.4	122.1
[R].HQQESDFSGAYSDADLHR.[H]	2xPhospho [S5(100); S8(100)]	B2RQC2	4.83585e-05	0.000262574	10	2222.82	556.459	3.317e-05	1.569e-05	4.13	B2RQC2 2xPhospho [S1227(100); S1230(100)]	Ubiquitin carboxyl-terminal hydrolase 42 OS=Mus musculus OX=10090 GN=Usp42 PE=1 SV=1	Usp42_S1227_ S1230	0	105.5	114.3	87.6	92.7	1.083	1.244	0.889	0.4419	0.159565	0.899723	79	89.1	140.6	116.3	89.8	120.5	90.5	100.4	94.3	107.3	59.3	113
[R].HQQQFLASPGSSTIDNK.[M]	1xPhospho [S8(100)]	Q9ESJ0	5.83295e-05	0.000262574	23	1937.88	646.63	3.317e-05	1.894e-05	4.34	Q9ESJ0 1xPhospho [S521(100)]	Exportin-4 OS=Mus musculus OX=10090 GN=Xpo4 PE=1 SV=2	Xpo4_S521	0	110.1	95.2	101.5	93.1	0.865	0.922	0.925	0.532629	0.651983	0.759824	123.3	86.1	98.2	103.1	80.4	92.1	125.8	90.1	88.3	106.5	110.7	95.5
[R].HQSDGNEIAHTR.[L]	1xPhospho [S3(100)]	Q8C0T5	1.76028e-05	0.000262574	10	1444.6	482.203	3.317e-05	5.663e-06	5	Q8C0T5 1xPhospho [S1487(100)]	Signal-induced proliferation-associated 1-like protein 1 OS=Mus musculus OX=10090 GN=Sipa1l1 PE=1 SV=2	Sipa1l1_S1487	0	112.5	102.1	90.1	95.3	0.908	0.801	0.864	0.939124	0.320937	0.618218	92.7	91.3	84.4	103.5	123.2	71	114.9	96.5	90	113.9	133.1	85.6
[R].HQSDPSEDEDERSTSKPHSTSR.[N]	2xPhospho [S3(100); S6(100)]	Q9ERE3	3.15952e-05	0.000262574	11	2672.03	668.761	3.317e-05	1.022e-05	3.69	Q9ERE3 2xPhospho [S126(100); S129(100)]	Serine/threonine-protein kinase Sgk3 OS=Mus musculus OX=10090 GN=Sgk3 PE=1 SV=1	Sgk3_S126_ S129	1	100.2	85.2	121.5	93.2	0.85	1.213	0.93	0.789896	0.253783	0.986417	141.4	100.9	122.9	86.2	110.8	73.1	94.3	111.7	68.3	101.3	86.1	103.1
[R].HREDSDVEMVENASGK.[E]	1xOxidation [M9]; 1xPhospho [S5(100)]	Q9JK91	0.000313882	0.000262574	10	1898.76	633.591	3.317e-05	0.0001035	3.21	Q9JK91 1xPhospho [S481(100)]	DNA mismatch repair protein Mlh1 OS=Mus musculus OX=10090 GN=Mlh1 PE=1 SV=2	Mlh1_S481	1	108.4	101.9	98.5	91.2	0.957	0.937	0.842	0.806431	0.987546	0.715381	93.9	93.9	110.5	114.5	95	97.1	105.5	82.2	87	103.3	99.3	117.9
[R].HRSEEENQVNLPK.[L]	1xPhospho [S3(100)]	Q05915	2.89537e-05	0.000262574	13	1659.75	553.92	3.317e-05	9.34e-06	5.35	Q05915 1xPhospho [S51(100)]	GTP cyclohydrolase 1 OS=Mus musculus OX=10090 GN=Gch1 PE=1 SV=1	Gch1_S51	1	126.4	112.1	77.7	83.8	0.887	0.615	0.663	0.697234	0.00109623	0.0451647	121.5	74.8	64.3	107.9	95.8	114.6	120.7	80.6	55.8	137.4	121.6	105
[K].HSASDPGPAPVVNSSSR.[S]	2xPhospho [S4(100); S14(99.3)]	Q8BI84	0.000107424	0.000262574	12	1824.73	608.915	3.317e-05	3.505e-05	4.88	Q8BI84 2xPhospho [S1754(100); S1764(99.3)]	Transport and Golgi organization protein 1 homolog OS=Mus musculus OX=10090 GN=Mia3 PE=1 SV=2	Mia3_S1754_ S1764	0	93.6	89.2	105.2	112	1.027	1.175	1.197	0.587824	0.261778	0.321843	125.7	97.2	105.5	102.9	89.5	85	91.1	112.4	119.9	93.9	94.3	82.7
[K].HSAVSEDVAETVVEEVVEKTPK.[K]	1xPhospho [T20(100)]	Q78WZ7	0.000209219	0.000262574	10	2462.17	821.395	3.317e-05	6.863e-05	3.49	Q78WZ7 1xPhospho [T226(100)]	DNA-directed RNA polymerase I subunit RPA43 OS=Mus musculus OX=10090 GN=Polr1f PE=1 SV=1	Polr1f_T226	1	116.8	78.9	103.6	100.8	0.727	0.887	0.859	0.472266	0.967675	0.898145	114.6	68.5	107.4	76.3	81.8	107.7	107.3	80.9	104.5	124.9	121.1	105
[R].HSGSLALVSGDGDEVVPSQSSSR.[E]	1xPhospho [S9(100)]	Q8BUJ9	9.10481e-07	0.000262574	50	2351.05	784.356	3.317e-05	2.878e-07	5.74	Q8BUJ9 1xPhospho [S622(100)]	Low-density lipoprotein receptor-related protein 12 OS=Mus musculus OX=10090 GN=Lrp12 PE=2 SV=2	Lrp12_S622	0	111.2	99.1	96	93.7	0.93	0.889	0.843	0.874831	0.489381	0.434243	112.4	81.6	91	123.9	85.4	93.9	131.8	88.8	72.8	121.2	105.4	91.8
[R].HSGSLALVSGDGDEVVPSQSSSR.[E]	2xPhospho [S4(99.5); S9(100)]	Q8BUJ9	5.24844e-05	0.000262574	12	2431.02	811.011	3.317e-05	1.703e-05	3.45	Q8BUJ9 2xPhospho [S617(99.5); S622(100)]	Low-density lipoprotein receptor-related protein 12 OS=Mus musculus OX=10090 GN=Lrp12 PE=2 SV=2	Lrp12_S617_ S622	0	90.5	95.8	106.6	107.2	1.023	1.169	0.941	0.561988	0.244659	0.887303	135.1	75.2	106.8	91.9	96	101.6	108.9	107.4	80.8	115.6	90.7	89.9
[R].HQEDQDPIFQASDSSGYQSDHNK.[K]	1xPhospho [S19(100)]	Q78WZ7	7.31775e-05	0.000262574	27	2713.08	679.025	3.317e-05	2.377e-05	5.09	Q78WZ7 1xPhospho [S306(100)]	DNA-directed RNA polymerase I subunit RPA43 OS=Mus musculus OX=10090 GN=Polr1f PE=1 SV=1	Polr1f_S306	0	112.1	83	101.1	103.8	0.73	0.902	0.926	0.117602	0.551762	0.787064	115.5	81.8	100.4	82.4	77.9	87.9	117.5	94.3	103.1	106.8	111.3	121
[R].GSSGSPAHAESYSSGGGGQQK.[F]	1xPhospho [S3(98.7)]	P47930	0.000282972	0.000262574	15	2015.81	672.609	3.317e-05	9.334e-05	3.2	P47930 1xPhospho [S17(98.7)]	Fos-related antigen 2 OS=Mus musculus OX=10090 GN=Fosl2 PE=1 SV=2	Fosl2_S17	0	106.7	98.8	99.1	95.5	0.909	0.93	0.895	0.880015	0.949466	0.998888	133.7	97.6	85.3	97.2	100.9	69.8	132.1	93.9	71.4	111	102.3	104.9
[R].GHPSAGAEEEGGSDGSAAEAEPR.[A]	1xPhospho [S4(100)]	Q8JZQ9	1.48646e-06	0.000262574	50	2247.88	749.964	3.317e-05	4.711e-07	5.29	Q8JZQ9 1xPhospho [S111(100)]	Eukaryotic translation initiation factor 3 subunit B OS=Mus musculus OX=10090 GN=Eif3b PE=1 SV=1	Eif3b_S111	0	92.7	108.8	95.3	103.2	1.174	1.028	1.089	0.240484	0.740493	0.571421	107.9	93.5	90.1	106.8	113.4	106	113	101.3	83.4	90.9	103.7	90.2
[R].GHPSAGAEEEGGSDGSAAEAEPR.[A]	2xPhospho [S13(100); S16(100)]	Q8JZQ9	5.89515e-06	0.000262574	125	2327.84	776.62	3.317e-05	1.885e-06	6.97	Q8JZQ9 2xPhospho [S120(100); S123(100)]	Eukaryotic translation initiation factor 3 subunit B OS=Mus musculus OX=10090 GN=Eif3b PE=1 SV=1	Eif3b_S120_ S123	0	46.2	110.3	126.8	116.7	2.386	1.324	1.437	9.08573e-08	0.0243518	0.0239309	34.5	147.7	143.6	96.5	134.9	124.8	35.3	132.1	160.4	26.1	52.3	111.6
[R].GHPSAGAEEEGGSDGSAAEAEPR.[A]	3xPhospho [S4(100); S13(100); S16(100)]	Q8JZQ9	6.33007e-05	0.000262574	19	2407.81	803.275	3.317e-05	2.057e-05	5.2	Q8JZQ9 3xPhospho [S111(100); S120(100); S123(100)]	Eukaryotic translation initiation factor 3 subunit B OS=Mus musculus OX=10090 GN=Eif3b PE=1 SV=1	Eif3b_S111_ S120_ S123	0	57.4	118	112.3	112.2	2.055	0.976	1.953	5.67327e-05	0.853013	0.000420409	11.1	164.6	123.6	101.5	170.3	130		102.7	148.5	16	63.2	168.6
[K].GKEDSASDAEDESRAESQENSDALLK.[R]	2xPhospho [S5(100); S7(100)]	Q922M5	0.000141761	0.000262574	12	2941.16	736.047	3.317e-05	4.634e-05	4.11	Q922M5 2xPhospho [S183(100); S185(100)]	Cell division cycle-associated 7-like protein OS=Mus musculus OX=10090 GN=Cdca7l PE=1 SV=1	Cdca7l_S183_ S185	2	75.9	108	108.8	107.3	1.422	1.066	1.153	0.0317385	0.475181	0.356798	49.5	113.8	130.7	101	113	129.1	47.6	112.3	141.4	59.5	79.4	122.6
[K].GKHSLDSDEEDDDEEGSSK.[Y]	1xPhospho [S7(99.6)]	Q9CWK3	0.0002717	0.000262574	4	2158.79	720.269	3.317e-05	8.946e-05	2.32	Q9CWK3 1xPhospho [S49(99.6)]	CD2 antigen cytoplasmic tail-binding protein 2 OS=Mus musculus OX=10090 GN=Cd2bp2 PE=1 SV=1	Cd2bp2_S49	1	85.1	104.6	107.2	103.1	1.227	1.26	0.998	0.173219	0.166112	0.734775	85.4	102.1	154.8	99.6	97	107.4	78.9	104.3	98.1	81	79.1	112.3
[K].GKLQEEGGSEEEEAGNPSEDGMQSGPTQAPPR.[E]	1xOxidation [M22]; 1xPhospho [S9(100)]	Q99LL5	1.73338e-06	0.000262574	42	3394.4	849.356	3.317e-05	5.495e-07	5.75	Q99LL5 1xPhospho [S49(100)]	Periodic tryptophan protein 1 homolog OS=Mus musculus OX=10090 GN=Pwp1 PE=1 SV=1	Pwp1_S49	1	101.1	96.5	108.3	94.1	0.954	1.069	0.931	0.962208	0.506103	0.771381	118.5	88.5	110.9	98.8	59.3	118.1	80.2	114.9	96.4	99.9	110.8	103.6
[K].GKLQEEGGSEEEEAGNPSEDGMQSGPTQAPPR.[E]	1xOxidation [M22]; 2xPhospho [S9(100); S18(100)]	Q99LL5	2.59768e-05	0.000262574	27	3474.37	869.347	3.317e-05	8.381e-06	4.59	Q99LL5 2xPhospho [S49(100); S58(100)]	Periodic tryptophan protein 1 homolog OS=Mus musculus OX=10090 GN=Pwp1 PE=1 SV=1	Pwp1_S49_ S58	1	103.2	81	108.9	106.9	0.784	0.955	0.946	0.417361	0.999477	0.965084	117.7	80.4	116	86.2	57.3	119.7	66.9	113.8	116.6	92.3	123.2	109.9
[K].GIAPASPMLGNAGNPNK.[A]	1xOxidation [M8]; 1xPhospho [S6(100)]	Q03141	0.000355783	0.000262574	12	1704.78	568.929	3.317e-05	0.0001177	3.35	Q03141 1xPhospho [S469(100)]	MAP/microtubule affinity-regulating kinase 3 OS=Mus musculus OX=10090 GN=Mark3 PE=1 SV=2	Mark3_S469	0	101.9	77.8	130.3	90	0.764	1.104	0.909	0.502306	0.452102	0.927161	145.7	58.8	133.7	98.1	75.9	79.9	120	86.6	92.4	131.9	72.4	104.6
[R].GLMAGGRPEGQYSEDEDTDTEEYR.[E]	1xOxidation [M3]; 1xPhospho [S13(100)]	Q3TIR3	7.10869e-05	0.000262574	18	2801.09	934.368	3.317e-05	2.307e-05	3.51	Q3TIR3 1xPhospho [S435(100)]	Synembryn-A OS=Mus musculus OX=10090 GN=Ric8a PE=1 SV=2	Ric8a_S435	0	103.1	109.6	88.1	99.2	1.063	0.855	0.962	0.497586	0.654185	0.902603	111.7	81	86	125.6	90.6	106.9	124.7	96.7	72.4	103.2	100.6	100.6	CK2A1
[K].GLQASPGQEAPSENLGSFHYLPR.[E]	1xPhospho [S5(100)]	Q8BHK9	4.4992e-06	0.000262574	12	2535.17	845.729	3.317e-05	1.435e-06	4.06	Q8BHK9 1xPhospho [S852(100)]	DNA excision repair protein ERCC-6-like OS=Mus musculus OX=10090 GN=Ercc6l PE=1 SV=1	Ercc6l_S852	0	119.2	94	89.2	97.6	0.789	0.749	0.819	0.430836	0.201307	0.513203	88.4	62.5	110.7	93.2	77.5	120.6	115.2	96.8	79.7	126.4	110.9	118.1
[K].GLSEDTTEETLKESFEGSVR.[A]	1xPhospho [S3(100)]	P09405	4.64454e-06	0.000262574	16	2294.01	765.341	3.317e-05	1.484e-06	4.79	P09405 1xPhospho [S577(100)]	Nucleolin OS=Mus musculus OX=10090 GN=Ncl PE=1 SV=2	Ncl_S577	1	126.9	97.1	76.6	99.4	0.765	0.629	0.73	0.390986	0.12057	0.294541	90	107	46	123.6	114.2	75.5	116.9	124	34.6	149.2	170	49
[R].GLVAAYSGDSDNEEELVER.[L]	1xPhospho [S10(100)]	Q91YE7	5.59175e-05	0.000262574	30	2132.9	711.639	3.317e-05	1.816e-05	4.25	Q91YE7 1xPhospho [S624(100)]	RNA-binding protein 5 OS=Mus musculus OX=10090 GN=Rbm5 PE=1 SV=1	Rbm5_S624	0	105	94	101.3	99.6	0.848	0.96	0.949	0.461604	0.83766	0.887018	101.4	88.7	94.8	105.4	78.4	88	126.8	93.2	91.5	141.4	98.2	92.4
[R].GLVAAYSGDSDNEEELVER.[L]	2xPhospho [S7(100); S10(100)]	Q91YE7	8.34746e-05	0.000262574	36	2212.87	738.293	3.317e-05	2.714e-05	3.58	Q91YE7 2xPhospho [S621(100); S624(100)]	RNA-binding protein 5 OS=Mus musculus OX=10090 GN=Rbm5 PE=1 SV=1	Rbm5_S621_ S624	0	122.2	121.6	87.5	68.6	0.995	0.784	0.74	0.704864	0.273266	0.236316	61.2	99.1	84.6	63.5	117.5	152.3	53.7	66.3	184.7	118.1	72.5	126.5
[K].GMKDDKDEEDDGTGSPHLNNR.[-]	1xOxidation [M2]; 1xPhospho [S15(100)]	Q8BWG8	2.75341e-05	0.000262574	16	2425.96	809.325	3.317e-05	8.894e-06	5.49	Q8BWG8 1xPhospho [S412(100)]	Beta-arrestin-1 OS=Mus musculus OX=10090 GN=Arrb1 PE=1 SV=1	Arrb1_S412	2	97.3	94.9	99.1	108.7	0.975	1.019	1.063	0.750951	0.736872	0.565094	141	106.4	76.2	114.1	101.9	68.6	122	116.7	58.7	104.4	114.8	75.3
[R].GNASPGAAAHDSISDYGPQDSR.[S]	1xPhospho [S4(100)]	Q9EPQ8	0.000316262	0.000262574	7	2252.92	751.645	3.317e-05	0.0001045	2.45	Q9EPQ8 1xPhospho [S994(100)]	Transcription factor 20 OS=Mus musculus OX=10090 GN=Tcf20 PE=1 SV=3	Tcf20_S994	0	115.5	83.4	104.4	96.7	0.763	0.821	0.837	0.561428	0.713827	0.81121	103.7	77.1	103.5	116.1	71.6	82.7	135.3	77.6	95.8	128.2	93.8	114.4
[K].GNDSDGEAESDDPEKK.[K]	1xPhospho [S4(100)]	P46467	0.000290238	0.000262574	12	1772.65	591.554	3.317e-05	9.569e-05	2.77	P46467 1xPhospho [S102(100)]	Vacuolar protein sorting-associated protein 4B OS=Mus musculus OX=10090 GN=Vps4b PE=1 SV=2	Vps4b_S102	1	85	105.8	103.9	105.4	1.142	1.161	1.169	0.302427	0.215761	0.312425	117.4	107.2	78.8	109.2	91.9	115.4	108.8	118.2	80.7	83.5	87.8	101.1
[K].GNDSDGEAESDDPEKKK.[L]	1xPhospho [S4(100)]	P46467	2.10752e-05	0.000262574	12	1900.74	634.253	3.317e-05	6.787e-06	4.06	P46467 1xPhospho [S102(100)]	Vacuolar protein sorting-associated protein 4B OS=Mus musculus OX=10090 GN=Vps4b PE=1 SV=2	Vps4b_S102	2	95	96.5	99.4	109.1	1.015	1.047	1.012	0.637156	0.63564	0.777306	127.1	100.4	73.1	97.4	110.2	92.5	122.9	110.2	65	83.9	121.4	95.9
[R].GNFGGSFAGSFGGAGGHAPGVAR.[K]	1xPhospho [S10(100)]	Q9D0E1	3.96192e-06	0.000262574	7	2114.92	705.644	3.317e-05	1.263e-06	3.69	Q9D0E1 1xPhospho [S636(100)]	Heterogeneous nuclear ribonucleoprotein M OS=Mus musculus OX=10090 GN=Hnrnpm PE=1 SV=3	Hnrnpm_S636	0	108.8	103.1	91.7	96.4	0.628	0.695	0.78	0.113375	0.184739	0.484166	91.5	102.8	72.5	103.3	102.8	57.6	128.2	96.1	68.1	108.5	164.4	104.3
[R].GHLSRPEAQSLSPYTTSANR.[A]	1xPhospho [S12(100)]	Q9R190	4.80729e-06	0.000262574	24	2252.05	751.354	3.317e-05	1.532e-06	5.39	Q9R190 1xPhospho [S435(100)]	Metastasis-associated protein MTA2 OS=Mus musculus OX=10090 GN=Mta2 PE=1 SV=1	Mta2_S435	0	109.7	102.1	101.2	86.9	0.893	0.853	0.84	0.748539	0.33796	0.471521	106.5	79	103.7	104.6	75.8	111.6	105	86.5	89.1	112.5	100.7	124.9
[R].GHGHSDEEDEEQPR.[H]	1xPhospho [S5(100)]	Q8N7N5	5.41598e-06	0.000262574	12	1701.61	567.876	3.317e-05	1.729e-06	5.36	Q8N7N5 1xPhospho [S100(100)]	DDB1- and CUL4-associated factor 8 OS=Mus musculus OX=10090 GN=Dcaf8 PE=1 SV=1	Dcaf8_S100	0	90.3	89.5	113.7	106.5	0.992	1.224	1.18	0.702883	0.14394	0.267556	128.1	113.8	91.9	89.1	97.5	89.6	104.8	106.5	108.5	90.3	104.6	75.3
[R].GHDEGSSLEEPLIESSEVADNR.[K]	1xPhospho [S7(99.6)]	P81183	4.5029e-05	0.000262574	18	2450.04	817.351	3.317e-05	1.458e-05	2.86	P81183 1xPhospho [S79(99.6)]	Zinc finger protein Helios OS=Mus musculus OX=10090 GN=Ikzf2 PE=1 SV=2	Ikzf2_S79	0	103	101.6	99.5	95.8	0.986	0.966	0.93	0.621253	0.819834	0.9012	114.6	76.3	92.5	124.2	94.4	90.9	140.7	89.1	74.9	113.3	95.8	93.3
[K].GATPAEDDEDKDIDLFGSDEEEEDKEAAR.[L]	1xPhospho [S18(100)]	P57776	2.50519e-06	0.000262574	89	3276.32	819.837	3.317e-05	7.961e-07	6.77	P57776 1xPhospho [S162(100)]	Elongation factor 1-delta OS=Mus musculus OX=10090 GN=Eef1d PE=1 SV=3	Eef1d_S162	2	123	96.4	94.4	86.2	0.793	0.841	0.717	0.257552	0.175752	0.0462154	122.5	97.6	65	115.5	99.7	81.3	134	89.1	51.1	127.2	145.6	71.3
[K].GATPAEDDEDKDIDLFGSDEEEEDKEAAR.[L]	2xPhospho [T3(100); S18(100)]	P57776	0.000129038	0.000262574	10	3356.29	672.063	3.317e-05	4.213e-05	3.55	P57776 2xPhospho [T147(100); S162(100)]	Elongation factor 1-delta OS=Mus musculus OX=10090 GN=Eef1d PE=1 SV=3	Eef1d_T147_ S162	2	88.4	114.8	93	103.8	1.164	1.052	1.173	0.222501	0.526177	0.35991	102.5	88.7	90.8	112.2	86.3	112	149.8	101.3	88.4	96.3	85.6	86.3
[R].GDGGTPPIGTAAPALPPLAHDAPGR.[A]	1xPhospho [T5(100)]	Q9Z148	2.4834e-05	0.000262574	9	2386.16	796.057	3.317e-05	8e-06	3.91	Q9Z148 1xPhospho [T608(100)]	Histone-lysine N-methyltransferase EHMT2 OS=Mus musculus OX=10090 GN=Ehmt2 PE=1 SV=2	Ehmt2_T608	0	111.5	102.6	93.7	92.1	1.054	0.841	0.965	0.55483	0.651113	0.86071	121.3	91.4	62.8	126.2	100.1	82.1	145.5	89.8	74.8	119.7	108.7	77.5
[K].GDQVSQNGLPAEQGSPR.[MV]	1xDeamidated [N/Q]; 1xPhospho [S15(100)]	Q62261	0.000271009	0.000262574	35	1820.78	607.599	3.317e-05	8.928e-05	2.81	Q62261 1xPhospho [S2137(100)]	Spectrin beta chain, non-erythrocytic 1 OS=Mus musculus OX=10090 GN=Sptbn1 PE=1 SV=2	Sptbn1_S2137	0	105.2	89.5	98.8	106.5	0.95	1.004	1.012	0.873836	0.763619	0.757757	108.1	83.3	115.8	109.6	98	63.1	146	63.6	116.5	115.1	65.5	115.3
[K].GDSIEEILADSEDEDEEEER.[G]	1xPhospho [S11(100)]	Q6P5B0	8.41362e-05	0.000262574	40	2388.91	796.974	3.317e-05	2.74e-05	4.37	Q6P5B0 1xPhospho [S1081(100)]	RRP12-like protein OS=Mus musculus OX=10090 GN=Rrp12 PE=1 SV=1	Rrp12_S1081	0	107.6	106.9	93.9	91.5	0.945	0.858	0.85	0.920977	0.292357	0.395824	89	87	103.4	114.5	95.9	101.4	104.2	86.3	86.7	128.1	101.4	102.1
[K].GDSIEEILADSEDEDEEEERGR.[G]	1xPhospho [S11(100)]	Q6P5B0	0.000133498	0.000262574	14	2602.03	651.263	3.317e-05	4.359e-05	3.2	Q6P5B0 1xPhospho [S1081(100)]	RRP12-like protein OS=Mus musculus OX=10090 GN=Rrp12 PE=1 SV=1	Rrp12_S1081	1	112.4	100.1	88.4	99.1	0.891	0.786	0.882	0.935167	0.437226	0.864262	103.3	84.1	83.8	114.9	82.8	95.3	132.1	94.4	73.6	139.5	107	89.2
[K].GDVEGSQSQDEGEGSGESER.[G]	1xPhospho [S6(100)]	Q9CW03	9.29783e-05	0.000262574	14	2118.77	706.93	3.317e-05	3.024e-05	3.38	Q9CW03 1xPhospho [S1065(100)]	Structural maintenance of chromosomes protein 3 OS=Mus musculus OX=10090 GN=Smc3 PE=1 SV=2	Smc3_S1065	0	97.3	103.1	99.7	99.9	1.086	1.091	1.05	0.397982	0.382678	0.652732	99.6	100.7	108.4	104.2	98.9	107.9	92.2	104.3	100.9	99.3	98.3	85
[K].GEEDGPEERSGDETPGSEAPGDK.[A]	1xPhospho [S10(100)]	Q00PI9	0.000372996	0.000262574	19	2424.93	808.983	3.317e-05	0.0001234	2.39	Q00PI9 1xPhospho [S159(100)]	Heterogeneous nuclear ribonucleoprotein U-like protein 2 OS=Mus musculus OX=10090 GN=Hnrnpul2 PE=1 SV=2	Hnrnpul2_S159	1	100.7	91.5	117.9	89.9	1.011	1.17	0.892	0.597827	0.317936	0.895846	130.3	117.8	70.8	122.6	91.5	87.4	121.6	89.8	76.8	86.4	104.4	100.7
[K].GEEEPLVGSEDEAVETPTSDGPQAK.[D]	1xPhospho [S9(100)]	P15702	1.97255e-05	0.000262574	12	2651.12	884.38	3.317e-05	6.349e-06	3.82	P15702 1xPhospho [S371(100)]	Leukosialin OS=Mus musculus OX=10090 GN=Spn PE=1 SV=1	Spn_S371	0	88	103.4	102.1	106.6	1.116	1.16	1.133	0.349272	0.229687	0.410549	127	83.6	99	119.9	86.1	100.3	114.3	103.4	92.2	107.5	85.4	81.3
[R].GEGPPTPPSQPPLSPK.[K]	2xPhospho [T6(100); S14(100)]	Q9ES52	0.000154494	0.000262574	42	1745.75	582.59	3.317e-05	5.049e-05	4.64	Q9ES52 2xPhospho [T964(100); S972(100)]	Phosphatidylinositol 3,4,5-trisphosphate 5-phosphatase 1 OS=Mus musculus OX=10090 GN=Inpp5d PE=1 SV=2	Inpp5d_T964_ S972	0	127.1	75.4	119.5	78	0.611	0.815	0.74	0.0231294	0.201456	0.1594	120.5	66.3	121.7	76	60.5	108.5	78.6	73.3	118.2	149.3	99.1	128.1	PKACA	PKACA
[R].GNLKDFINDDDDEEEGEEDEGSDSGDSEDDVGHK.[K]	3xPhospho [S22(100); S24(100); S27(100)]	Q62383	0.000185293	0.000262574	47	3952.33	988.838	3.317e-05	6.071e-05	3.81	Q62383 3xPhospho [S73(100); S75(100); S78(100)]	Transcription elongation factor SPT6 OS=Mus musculus OX=10090 GN=Supt6h PE=1 SV=2	Supt6h_S73_ S75_ S78	1	53.2	111	113.9	121.9	2.088	1.397	1.45	5.34527e-05	0.0144202	0.0322783	34.5	119.9	149.2	116.9	113.3	121.5	46.2	154.9	128.3	52.4	56	106.9
[R].GEKDETEYEYSGSEEEEEEVPEQEGEPSSIVNVPGESTLR.[R]	2xPhospho [S11(99.2); S13(99.2)]	P97820	0.000118053	0.000262574	15	4632.87	1158.97	3.317e-05	3.857e-05	2.94	P97820 2xPhospho [S323(99.2); S325(99.2)]	Mitogen-activated protein kinase kinase kinase kinase 4 OS=Mus musculus OX=10090 GN=Map4k4 PE=1 SV=1	Map4k4_S323_ S325	1	112.2	118.4	79.9	89.5	1.054	0.712	0.797	0.489557	0.0938664	0.403157	117.8	85	23.7	94	125.9	131.7	116.8	64.4	95.2	144.9	119.4	81.1
[R].GEPLQMEDSNMEQGTEDVEPGMPESPGHLTGR.[R]	3xOxidation [M6; M11; M22]; 1xPhospho [S25(100)]	Q497V6	0.00019213	0.000262574	12	3582.43	896.365	3.317e-05	6.302e-05	3.66	Q497V6 1xPhospho [S44(100)]	Bromo adjacent homology domain-containing 1 protein OS=Mus musculus OX=10090 GN=Bahd1 PE=1 SV=1	Bahd1_S44	0	106.7	95.7	105.1	92.5	0.884	0.936	0.867	0.818493	0.926528	0.74183	107.1	82.8	104.2	100.1	94.8	92.7	116.9	91.6	84.9	105.7	114.4	104.9
[R].GFGDGYNGYGGGPGGGNFGGSPGYGGGR.[G]	1xPhospho [S21(100)]	O88569	1.6828e-05	0.000262574	60	2575.01	859.007	3.317e-05	5.408e-06	6.03	O88569 1xPhospho [S259(100)]	Heterogeneous nuclear ribonucleoproteins A2/B1 OS=Mus musculus OX=10090 GN=Hnrnpa2b1 PE=1 SV=2	Hnrnpa2b1_S259	0	108.2	87.1	100.4	104.3	0.805	0.927	0.964	0.294324	0.561193	0.856614	110.4	71	106.4	92.3	70.7	106.6	119.6	83.7	110.6	114.8	97.7	116.2
[R].GFGDGYNGYGGGPGGGNFGGSPGYGGGR.[G]	1xDeamidated [N]; 1xPhospho [S21(100)]	O88569	1.93633e-05	0.000262574	107	2575.99	859.335	3.317e-05	6.232e-06	5.32	O88569 1xPhospho [S259(100)]	Heterogeneous nuclear ribonucleoproteins A2/B1 OS=Mus musculus OX=10090 GN=Hnrnpa2b1 PE=1 SV=2	Hnrnpa2b1_S259	0	112.3	84	99.6	104.1	0.748	0.886	0.926	0.139186	0.347786	0.67143	105	74.1	107.3	88.6	72.2	101	112.9	90.2	109.7	118.4	99.7	120.9
[K].GFGLVAYAADSSDEEEEHGGHK.[N]	2xPhospho [S11(100); S12(100)]	Q3TCX3	0.000106862	0.000262574	29	2464.93	616.989	3.317e-05	3.482e-05	4.02	Q3TCX3 2xPhospho [S569(100); S570(100)]	KH homology domain-containing protein 4 OS=Mus musculus OX=10090 GN=Khdc4 PE=1 SV=1	Khdc4_S569_ S570	0	82.1	115.8	96.4	105.7	1.152	1.139	1.111	0.257793	0.316227	0.421699	57.4	90	144.3	108.2	88	122.4	70.2	98.7	140.8	76.5	76.8	126.7
[K].GGEDEDGSDEDVVHNEDIHFEPIVSLPEVEVK.[S]	1xPhospho [S8(100)]	Q9ERU9	0.000121503	0.000262574	45	3614.57	904.397	3.317e-05	3.965e-05	4.31	Q9ERU9 1xPhospho [S2729(100)]	E3 SUMO-protein ligase RanBP2 OS=Mus musculus OX=10090 GN=Ranbp2 PE=1 SV=2	Ranbp2_S2729	0	114.8	94.5	94	96.7	0.823	0.743	0.789	0.359563	0.0189638	0.160688	92.8	102.6	69.4	93.3	142.2	73.1	109.1	71.1	95.5	138.2	113.4	99.4
[R].GGGGGGGGGSGGGGGGDMAEPSEAGDGAPDDGPPGELGPEGPDGPEEK.[G]	1xOxidation [M18]; 1xPhospho [S10(100)]	Q62376	3.8383e-07	0.000262574	44	4157.61	1040.16	3.317e-05	1.207e-07	6.22	Q62376 1xPhospho [S320(100)]	U1 small nuclear ribonucleoprotein 70 kDa OS=Mus musculus OX=10090 GN=Snrnp70 PE=1 SV=2	Snrnp70_S320	0	103.1	69.6	114.3	112.9	0.708	1.071	1.143	0.07189	0.571712	0.388456	123	79.4	121.7	86.4	53.7	74.2	120.3	86.7	154.2	109.9	75.8	114.8
[K].GGGGNSSSSGSGSGSGSGSPSTGSSGSSSSPGAR.[R]	1xPhospho [S30(100)]	Q8BSY0	2.80008e-06	0.000262574	84	2812.09	938.034	3.317e-05	8.9e-07	6.14	Q8BSY0 1xPhospho [S38(100)]	Aspartyl/asparaginyl beta-hydroxylase OS=Mus musculus OX=10090 GN=Asph PE=1 SV=1	Asph_S38	0	94	100.3	101	104.7	1.081	1.074	1.085	0.490552	0.557531	0.589223	118.7	79.9	103.4	102.7	94.2	110.6	110.9	107.1	87.6	96.3	102.3	86.3
[K].GGGGNSSSSGSGSGSGSGSPSTGSSGSSSSPGAR.[R]	1xDeamidated [N5]; 1xPhospho [S6(99.2)]	Q8BSY0	2.22211e-05	0.000262574	77	2813.07	938.363	3.317e-05	7.171e-06	3.43	Q8BSY0 1xPhospho [S14(99.2)]	Aspartyl/asparaginyl beta-hydroxylase OS=Mus musculus OX=10090 GN=Asph PE=1 SV=1	Asph_S14	0	118.6	81.5	94.4	105.5	0.917	0.928	0.902	0.908559	0.950075	0.916075	151.7	93.8	62.3	120.5	81	65.9	104.8	118.5	85.1	131.3	117.9	67.2
[K].GGGSPPRDDSQPPER.[A]	1xPhospho [S4(100)]	Q8CFK2	8.52503e-05	0.000262574	12	1631.68	544.565	3.317e-05	2.776e-05	3.79	Q8CFK2 1xPhospho [S552(100)]	Transcription factor IIIB 90 kDa subunit OS=Mus musculus OX=10090 GN=Brf1 PE=1 SV=1	Brf1_S552	1	100	94	106	100.1	0.94	1.043	1	0.932256	0.543397	0.794733	107	91.5	104.7	73.1	92.9	111.7	146	98.9	82.9	98.9	89.9	102.5
[R].GNTEPVAELEATTDPAPCASPSSAVPTTKPAER.[E]	1xCarbamidomethyl [C18]; 1xPhospho [S20(99.5)]	Q60974	9.85108e-05	0.000262574	12	3431.57	858.648	3.317e-05	3.207e-05	3.26	Q60974 1xPhospho [S779(99.5)]	Nuclear receptor corepressor 1 OS=Mus musculus OX=10090 GN=Ncor1 PE=1 SV=1	Ncor1_S779	0	120	95.1	87.3	97.7	0.876	0.867	0.951	0.977435	0.807023	0.845686	129.2	79.9	69.2	131.2	87	70	156.6	89.4	76	121.8	109.8	79.9
[R].GPAGSPCEEGDDVEEDGTSDLRDEASSVTR.[E]	1xCarbamidomethyl [C7]; 1xPhospho [S5(100)]	Q0P678	5.23262e-06	0.000262574	23	3217.27	805.073	3.317e-05	1.671e-06	4.22	Q0P678 1xPhospho [S92(100)]	Zinc finger CCCH domain-containing protein 18 OS=Mus musculus OX=10090 GN=Zc3h18 PE=1 SV=1	Zc3h18_S92	1	105.7	103.9	85	105.4	0.999	1.056	1.003	0.679637	0.500247	0.825535	117.7	84	83.8	110.4	96.1	102.8	127.2	104.3	79.5	104.5	110.5	79.3
[R].GQTPLTEGSEDLDGHSDPEESFAR.[D]	2xPhospho [S9(100); S16(100)]	Q9CQV4	1.53791e-05	0.000262574	36	2734.06	912.023	3.317e-05	4.944e-06	5.21	Q9CQV4 2xPhospho [S313(100); S320(100)]	Reticulophagy regulator 3 OS=Mus musculus OX=10090 GN=Retreg3 PE=1 SV=1	Retreg3_S313_ S320	0	96.2	100.7	82.5	120.7	1.047	0.964	1.255	0.617305	0.788533	0.151999	122.5	81.6	76.5	77.2	99.6	107.6	124.9	119.4	102.2	127	95.1	66.3
[K].GREDPGQVSSFFNSEEAESGEDEDIVGPMPAK.[G]	1xOxidation [M29]; 2xPhospho [S14(100); S19(100)]	Q69ZC8	0.000309951	0.000262574	9	3586.42	897.365	3.317e-05	0.0001022	3.08	Q69ZC8 2xPhospho [S141(100); S146(100)]	GPALPP motifs-containing protein 1 OS=Mus musculus OX=10090 GN=Gpalpp1 PE=1 SV=2	Gpalpp1_S141_ S146	1	131.5	86.5	80	101.9	0.678	0.609	0.775	0.242361	0.0874446	0.444367	123.5	77.3	68.3	83.5	76	102.8	118.3	72.4	98.4	127	140.4	112.1
[R].GREPSSSQPVVPVDVEDQAK.[G]	1xPhospho [S5(99.6)]	Q3TVI8	0.000257543	0.000262574	11	2204.02	735.347	3.317e-05	8.483e-05	3.4	Q3TVI8 1xPhospho [S164(99.6)]	Pre-B-cell leukemia transcription factor-interacting protein 1 OS=Mus musculus OX=10090 GN=Pbxip1 PE=1 SV=2	Pbxip1_S164	1	100.1	101.2	68.1	130.7	1.011	0.68	0.985	0.56483	0.215708	0.800296	109.5	62.1	52.8	157	74.5	92.3	123.8	80.5	119.2	155.2	91.3	81.8
[R].GRESDEDTEDASETDLAK.[H]	3xPhospho [S4(100); T8(100); S12(100)]	Q8BR65	0.000348753	0.000262574	8	2207.73	736.583	3.317e-05	0.0001154	3.96	Q8BR65 3xPhospho [S45(100); T49(100); S53(100)]	Sin3 histone deacetylase corepressor complex component SDS3 OS=Mus musculus OX=10090 GN=Suds3 PE=1 SV=1	Suds3_S45_ T49_ S53	1	53.4	91.4	132.2	123	1.922	2.478	2.305	0.000372451	3.56708e-05	0.000496168		187.8	146.1	114.5	156.8	105.3		118.4	200.4		32.2	138.5
[R].GRESDEDTEDASETDLAKHDEEDYVEMK.[E]	1xOxidation [M27]; 2xPhospho [S4(100); S12(99.5)]	Q8BR65	0.00033256	0.000262574	23	3419.27	855.574	3.317e-05	0.0001098	3.97	Q8BR65 2xPhospho [S45(100); S53(99.5)]	Sin3 histone deacetylase corepressor complex component SDS3 OS=Mus musculus OX=10090 GN=Suds3 PE=1 SV=1	Suds3_S45_ S53	2	98.2	112.8	90.3	98.6	1.148	0.976	1.004	0.263348	0.997729	0.784801	113.7	84.2	89.1	107.6	115	111.3	113.2	97.3	83.3	96.9	102.2	86.3
[R].GRESDEDTEDASETDLAKHDEEDYVEMK.[E]	1xOxidation [M27]; 3xPhospho [S4(100); T8(100); S12(99.3)]	Q8BR65	2.29545e-06	0.000262574	36	3499.23	875.566	3.317e-05	7.302e-07	7.01	Q8BR65 3xPhospho [S45(100); T49(100); S53(99.3)]	Sin3 histone deacetylase corepressor complex component SDS3 OS=Mus musculus OX=10090 GN=Suds3 PE=1 SV=1	Suds3_S45_ T49_ S53	2	71.5	105.8	117.7	105	1.481	1.068	1.107	0.0111395	0.583638	0.507435	42.3	128.8	129.6	113.5	115.8	119.7	39.2	114.9	134.2	62.5	78.2	121.3
[K].GRLDSSEMDHSENEDYTMSSPLPGK.[K]	2xOxidation [M8; M18]; 1xPhospho [S11(100)]	Q4VA53	1.78374e-05	0.000262574	13	2894.15	724.295	3.317e-05	5.733e-06	5.23	Q4VA53 1xPhospho [S1182(100)]	Sister chromatid cohesion protein PDS5 homolog B OS=Mus musculus OX=10090 GN=Pds5b PE=1 SV=1	Pds5b_S1182	1	110.5	102.6	90.8	96.1	1.006	0.962	0.869	0.661964	0.929681	0.614294	140.2	85.8	77.3	120.6	97	80.9	138.9	90.9	65.4	118.2	104.5	80.4
[K].GRLDSSEMDHSENEDYTMSSPLPGK.[K]	2xOxidation [M8; M18]; 2xPhospho [S5(99.5); S11(100)]	Q4VA53	5.53302e-05	0.000262574	23	2974.12	744.285	3.317e-05	1.795e-05	5.39	Q4VA53 2xPhospho [S1176(99.5); S1182(100)]	Sister chromatid cohesion protein PDS5 homolog B OS=Mus musculus OX=10090 GN=Pds5b PE=1 SV=1	Pds5b_S1176_ S1182	1	132.9	86.5	91.8	88.8	0.794	0.763	0.668	0.268337	0.0515938	0.0292175	122	92.2	74.2	110.5	86.9	78.5	112.2	89.3	64.5	139.1	133.6	97.2
[K].GRLDSSEMDHSENEDYTMSSPLPGKK.[S]	2xOxidation [M8; M18]; 1xPhospho [S11(100)]	Q4VA53	4.14869e-05	0.000262574	17	3022.24	756.318	3.317e-05	1.343e-05	4.19	Q4VA53 1xPhospho [S1182(100)]	Sister chromatid cohesion protein PDS5 homolog B OS=Mus musculus OX=10090 GN=Pds5b PE=1 SV=1	Pds5b_S1182	2	111	100.2	86.4	102.5	1.055	1.038	0.924	0.583899	0.675521	0.772959	122.4	81.7	82.8	121.7	96.1	83.1	141.7	98.3	72.4	114.6	106.4	78.7
[K].GRLDSSEMDHSENEDYTMSSPLPGKK.[S]	2xOxidation [M8; M18]; 2xPhospho [S5(99.6); S11(100)]	Q4VA53	3.41142e-05	0.000262574	31	3102.21	776.309	3.317e-05	1.104e-05	4.56	Q4VA53 2xPhospho [S1176(99.6); S1182(100)]	Sister chromatid cohesion protein PDS5 homolog B OS=Mus musculus OX=10090 GN=Pds5b PE=1 SV=1	Pds5b_S1176_ S1182	2	127.1	92.1	86.6	94.2	0.796	0.882	0.817	0.267094	0.363198	0.232145	119.4	85.5	85.7	101.6	91.1	87.9	104.2	93.2	81	127.7	125.8	97
[R].GRLTPSPDIIVLSDNEASSPR.[S]	2xPhospho [T4(100); S13(100)]	Q8VHR5	7.55278e-05	0.000262574	57	2384.09	795.367	3.317e-05	2.453e-05	4.01	Q8VHR5 2xPhospho [T121(100); S130(100)]	Transcriptional repressor p66-beta OS=Mus musculus OX=10090 GN=Gatad2b PE=1 SV=1	Gatad2b_T121_ S130	1	109.2	88.9	91.8	110.1	0.814	0.84	1.003	0.326271	0.173299	0.948638	106.5	88.2	85.3	105.7	81.4	85.4	105.8	106.3	104.8	121.3	105	104.5
[R].GRLTPSPDIIVLSDNEASSPR.[S]	3xPhospho [T4(100); S13(100); S19(100)]	Q8VHR5	9.27343e-05	0.000262574	69	2464.06	822.024	3.317e-05	3.022e-05	5.29	Q8VHR5 3xPhospho [T121(100); S130(100); S136(100)]	Transcriptional repressor p66-beta OS=Mus musculus OX=10090 GN=Gatad2b PE=1 SV=1	Gatad2b_T121_ S130_ S136	1	107.9	88.7	101.1	102.3	0.745	0.719	0.788	0.132967	0.00926187	0.158058	105.6	101.8	71.4	89.3	109.4	69.1	103	77	115.8	146.9	102.1	108.7
[R].GQTPLTEGSEDLDGHSDPEESFAR.[D]	1xPhospho [S16(100)]	Q9CQV4	1.41295e-05	0.000262574	26	2654.09	885.368	3.317e-05	4.545e-06	5.3	Q9CQV4 1xPhospho [S320(100)]	Reticulophagy regulator 3 OS=Mus musculus OX=10090 GN=Retreg3 PE=1 SV=1	Retreg3_S320	0	96.5	109.8	88.8	104.9	1.177	0.92	1.086	0.220706	0.759247	0.461573	115.8	85.6	65.5	133.5	105.8	90.7	156.9	101.1	62.1	93.1	113.4	76.5
[R].GRPPAEKLSPNPPNLTK.[K]	1xPhospho [S9(100)]	Q3TKT4	5.41739e-05	0.000262574	26	1895.97	632.663	3.317e-05	1.755e-05	4.26	Q3TKT4 1xPhospho [S1419(100)]	Transcription activator BRG1 OS=Mus musculus OX=10090 GN=Smarca4 PE=1 SV=1	Smarca4_S1419	1	110	89.9	94.6	105.5	0.893	0.995	0.959	0.874504	0.74284	0.974017	121.4	88.4	94	106.5	89.3	79.3	125.2	104.8	82	109.3	111	88.8
[K].GSAEGSSDEEGKLVIDEPAK.[E]	1xPhospho [S7(98.9)]	P51859	6.6378e-05	0.000262574	31	2097.92	699.979	3.317e-05	2.157e-05	3.5	P51859 1xPhospho [S133(98.9)]	Hepatoma-derived growth factor OS=Mus musculus OX=10090 GN=Hdgf PE=1 SV=2	Hdgf_S133	1	111.9	95.1	101.3	91.8	0.938	0.959	0.95	0.88489	0.849593	0.868326	111.6	96.6	84.2	109.1	88.6	90.7	140.5	87.5	82	116.3	106.7	86.3
[R].GSAPHSESDIPEQEEEILGSDDDEQEDPNDYCK.[G]	1xCarbamidomethyl [C32]; 1xPhospho [S20(100)]	O70551	3.51663e-06	0.000262574	42	3814.47	954.374	3.317e-05	1.12e-06	5.77	O70551 1xPhospho [S51(100)]	SRSF protein kinase 1 OS=Mus musculus OX=10090 GN=Srpk1 PE=1 SV=2	Srpk1_S51	0	118.7	95.1	93.1	93	0.938	0.951	0.947	0.881683	0.701796	0.76974	118.6	80.5	88.3	114.8	90.2	85.6	134	88.2	80.2	122.4	112.5	84.7	CK2A1,CK2A2
[R].GSAPHSESDIPEQEEEILGSDDDEQEDPNDYCK.[G]	1xCarbamidomethyl [C32]; 2xPhospho [S6(98.6); S20(100)]	O70551	0.000223126	0.000262574	33	3894.44	974.365	3.317e-05	7.33e-05	3.4	O70551 2xPhospho [S37(98.6); S51(100)]	SRSF protein kinase 1 OS=Mus musculus OX=10090 GN=Srpk1 PE=1 SV=2	Srpk1_S37_ S51	0	115.9	94.3	107.1	82.6	0.866	0.924	0.713	0.759864	0.739342	0.129004	104.2	77	123.2	110.1	91.7	90.7	115.1	80.3	72.7	117.3	112.8	104.8		CK2A1
[R].GSDAVSETSSVSHIEDLEK.[V]	3xPhospho [T8(99.4); S9(100); S10(100)]	Q99K01	0.000349625	0.000262574	5	2229.82	743.946	3.317e-05	0.0001156	2.65	Q99K01 3xPhospho [T720(99.4); S721(100); S722(100)]	Pyridoxal-dependent decarboxylase domain-containing protein 1 OS=Mus musculus OX=10090 GN=Pdxdc1 PE=1 SV=2	Pdxdc1_T720_ S721_ S722	0	87.4	90.7	90.2	131.7	1.038	0.909	1.557	0.446642	0.752643	0.0733015	53.1	133		84.7	84.4		68.1	122.7	333.4	81.4	43.8	195.3
[R].GSIILDSGHLSTASSSDDLKGEEGSFR.[G]	2xPhospho [S14(100); S15(99.2)]	Q9JMH9	4.44379e-05	0.000262574	21	2925.26	732.07	3.317e-05	1.437e-05	4.72	Q9JMH9 2xPhospho [S101(100); S102(99.2)]	Unconventional myosin-XVIIIa OS=Mus musculus OX=10090 GN=Myo18a PE=1 SV=2	Myo18a_S101_ S102	1	99	87.4	107.5	106.1	0.883	1.086	1.072	0.761582	0.414678	0.498445	106.3	89.3	115.2	86.4	81.8	109.7	101.8	105	109.5	103.4	93.6	97.9
[R].GSPHYFSPFRPY.[-]	1xPhospho [S2(100)]	Q9D0B0	0.000396785	0.000262574	24	1534.65	512.222	3.317e-05	0.0001313	2.92	Q9D0B0 1xPhospho [S212(100)]	Serine/arginine-rich splicing factor 9 OS=Mus musculus OX=10090 GN=Srsf9 PE=1 SV=1	Srsf9_S212	0	82.3	95.9	100.2	121.6	1.146	0.985	1.453	0.276095	0.851728	0.0260427	134.3	62.7	79.3	104.8	73	75.9	164.3	92.5	96.3	187.9	63.7	65.2
[R].GSPPVPSGPPMEEDGLR.[W]	1xOxidation [M11]; 1xPhospho [S2(100)]	Q9EP97	0.000314673	0.000262574	24	1817.78	606.596	3.317e-05	0.0001037	3.14	Q9EP97 1xPhospho [S206(100)]	Sentrin-specific protease 3 OS=Mus musculus OX=10090 GN=Senp3 PE=1 SV=1	Senp3_S206	0	101.1	94.2	99.4	105.3	0.933	0.926	1.039	0.956772	0.928137	0.678003	123.6	76.3	91.6	113.8	86.8	80	138.6	97	81.8	133.5	93.1	83.9
[R].GSPVRHSPPELSQEEFGESFADPGSSR.[T]	2xPhospho [S2(100); S7(100)]	E9QAT4	2.81976e-05	0.000262574	24	3046.26	762.324	3.317e-05	9.099e-06	4.92	E9QAT4 2xPhospho [S2053(100); S2058(100)]	Protein transport protein Sec16A OS=Mus musculus OX=10090 GN=Sec16a PE=1 SV=1	Sec16a_S2053_ S2058	1	121.3	80.9	88.5	109.3	0.737	0.915	0.901	0.277101	0.842331	0.767627	137.1	87.2	74.7	99.2	79.8	76	131.5	107.8	70.9	134.5	119.7	81.6
[R].GRSPAQPADREEEDDDPNLPIQFSGSK.[A]	1xPhospho [S3(100)]	Q6RUT7	5.08473e-05	0.000262574	10	3035.34	759.591	3.317e-05	1.649e-05	4.16	Q6RUT7 1xPhospho [S34(100)]	Protein CCSMST1 OS=Mus musculus OX=10090 GN=Ccsmst1 PE=1 SV=1	Ccsmst1_S34	2	108.3	101	100.3	90.4	0.881	0.926	0.834	0.892285	0.967497	0.673743	115.6	84	97.6	98.3	76.1	99.1	131.5	88	86.8	112.5	105.5	104.9
[K].KASEDESDLEDEEEKSQEDTEQK.[R]	2xPhospho [S3(100); S7(100)]	P25206	1.69622e-05	0.000262574	33	2858.07	715.272	3.317e-05	5.452e-06	4.38	P25206 2xPhospho [S668(100); S672(100)]	DNA replication licensing factor MCM3 OS=Mus musculus OX=10090 GN=Mcm3 PE=1 SV=2	Mcm3_S668_ S672	2	96.9	101.5	90.5	111	0.945	0.934	1.126	0.920274	0.662105	0.441618	105.4	119.6	13.5	120.4	118.3	15.4	93.4	129.3	143.5	101	112.9	127.4
[K].GQRSPEDSQTDSPVETPQPR.[R]	1xPhospho [S4(100)]	Q9QXY1	0.00016317	0.000262574	1	2290.99	764.337	3.317e-05	5.335e-05	3.09	Q9QXY1 1xPhospho [S311(100)]	Tight junction protein ZO-3 OS=Mus musculus OX=10090 GN=Tjp3 PE=1 SV=1	Tjp3_S311	1	93.7	118.2	75.7	112.4	1.173	0.807	1.031	0.184359	0.998681	0.698104	117.1	79	60.7	142.7	123.4	61.9	150	117.3	51.8	97.9	145.5	52.7
[R].GQQDPGSEASESHGLEAR.[S]	2xPhospho [S7(100); S10(100)]	Q8CB87	5.60653e-05	0.000262574	10	2014.75	672.256	3.317e-05	1.817e-05	4.82	Q8CB87 2xPhospho [S651(100); S654(100)]	Ras-related protein Rab-44 OS=Mus musculus OX=10090 GN=Rab44 PE=1 SV=2	Rab44_S651_ S654	0	97	112.5	94.7	95.8	1.013	0.95	0.819	0.689736	0.945904	0.599676	72.7	128.7	96.5	114.7	117.7	89.6	48.7	110.9	97.7	88.5	135.5	98.9
[K].GPASDSEAEDASR.[H]	2xPhospho [S4(100); S6(100)]	Q8C1D8	0.000322691	0.000262574	6	1451.47	726.24	3.317e-05	0.0001065	3.15	Q8C1D8 2xPhospho [S261(100); S263(100)]	Protein IWS1 homolog OS=Mus musculus OX=10090 GN=Iws1 PE=1 SV=1	Iws1_S261_ S263	0	97	72.4	111.6	118.9	0.746	1.15	1.226	0.534097	0.351937	0.27724		171.9	154.8	74.2	173.7	105.9		115.1	262.6			141.8
[R].GPDGTLENGEDHGPEDDPASPASTEDEHYSR.[K]	2xPhospho [S20(100); S23(100)]	B2KF05	0.000150522	0.000262574	10	3441.27	861.074	3.317e-05	4.928e-05	4.38	B2KF05 2xPhospho [S961(100); S964(100)]	Bromodomain and PHD finger-containing protein 3 OS=Mus musculus OX=10090 GN=Brpf3 PE=1 SV=1	Brpf3_S961_ S964	0	94.1	118.2	92.9	94.8	1.256	0.987	1.081	0.156238	0.795885	0.44309	37.6	97.5	130.8	124.1	94.7	127.9	93.7	99.5	126	52.9	98.8	116.6
[R].GPDGTLENGEDHGPEDDPASPASTEDEHYSR.[K]	1xDeamidated [N8]; 2xPhospho [S20(100); S23(99.5)]	B2KF05	0.000108557	0.000262574	11	3442.25	861.319	3.317e-05	3.536e-05	4.28	B2KF05 2xPhospho [S961(100); S964(99.5)]	Bromodomain and PHD finger-containing protein 3 OS=Mus musculus OX=10090 GN=Brpf3 PE=1 SV=1	Brpf3_S961_ S964	0	94.4	95.5	96.8	113.3	1.011	1.025	1.096	0.608118	0.578982	0.460148	86.1	100	102.6	98.6	87.7	113.2	80.9	116.9	117.1	73.8	97.5	125.6
[K].GPGEPDSPTPLHPPTPPILSTDR.[S]	1xPhospho [S7(99.5)]	P55200	3.93055e-06	0.000262574	37	2458.16	820.061	3.317e-05	1.253e-06	3.71	P55200 1xPhospho [S1839(99.5)]	Histone-lysine N-methyltransferase 2A OS=Mus musculus OX=10090 GN=Kmt2a PE=1 SV=3	Kmt2a_S1839	0	123.1	95	86.9	95	0.867	0.725	0.901	0.815008	0.249369	0.884435	93.7	86.6	85.6	120.1	75.4	94.7	131.9	94.6	78.4	129.2	122.7	87
[R].GPGSSPETAGIPASVSPPQVAGVSFK.[Q]	2xPhospho [S4(100); S5(100)]	Q9D2D7	1.66949e-05	0.000262574	27	2584.17	862.063	3.317e-05	5.372e-06	5.35	Q9D2D7 2xPhospho [S242(100); S243(100)]	Zinc finger protein 687 OS=Mus musculus OX=10090 GN=Znf687 PE=1 SV=1	Znf687_S242_ S243	0	119.6	92.1	103.4	84.9	0.77	0.711	0.688	0.39085	0.0411916	0.0780593	125.1	98.4	60.3	87.6	138.6	62.9	97.3	80.8	64.9	175.9	113.9	94.3
[R].GPGSSPETAGIPASVSPPQVAGVSFK.[Q]	3xPhospho [S4(100); S5(100); S16(99.2)]	Q9D2D7	6.33227e-06	0.000262574	13	2664.14	888.718	3.317e-05	2.026e-06	5.64	Q9D2D7 3xPhospho [S242(100); S243(100); S254(99.2)]	Zinc finger protein 687 OS=Mus musculus OX=10090 GN=Znf687 PE=1 SV=1	Znf687_S242_ S243_ S254	0	107.5	85.9	97.1	109.4	0.851	0.903	1.017	0.682294	0.755612	0.755992	50.2	106.1	128.6	82.1	93.8	113.5	43.1	119.5	143	69.3	133.3	117.5
[K].GPPQSPVFEGVYNNSR.[M]	1xPhospho [S5(100)]	Q7TQH0-2	1.68727e-05	0.000262574	68	1827.81	609.94	3.317e-05	5.428e-06	5.04	Q7TQH0-2 1xPhospho [S109(100)]	Isoform 2 of Ataxin-2-like protein OS=Mus musculus OX=10090 GN=Atxn2l	Atxn2l_S109	0	120.1	97.2	96.6	86.1	0.791	0.804	0.717	0.251875	0.0873039	0.0466808	108.6	69.2	100.1	101.6	79.4	100.7	99.9	76.5	89.2	128.4	122.1	124.4
[R].GQQSAEEDNFKKPTR.[S]	1xPhospho [S4(100)]	Q9R0Q4	7.52216e-06	0.000262574	11	1814.81	605.608	3.317e-05	2.409e-06	3.51	Q9R0Q4 1xPhospho [S15(100)]	Mortality factor 4-like protein 2 OS=Mus musculus OX=10090 GN=Morf4l2 PE=1 SV=1	Morf4l2_S15	1	115.6	97.9	85.2	101.3	0.847	0.889	1.013	0.803627	0.940748	0.681776	74.8	71.7	154	79.2	86	106.4	88.9	86.4	136.1	80.6	101.6	134.3
[K].GPPQSPVFEGVYNNSR.[M]	1xDeamidated [N/Q]; 1xPhospho [S5(100)]	Q7TQH0-2	5.12517e-05	0.000262574	67	1828.79	610.269	3.317e-05	1.66e-05	3.74	Q7TQH0-2 1xPhospho [S109(100)]	Isoform 2 of Ataxin-2-like protein OS=Mus musculus OX=10090 GN=Atxn2l	Atxn2l_S109	0	120.3	104.6	84.9	90.1	0.759	0.705	0.617	0.312205	0.0988679	0.0604016	118.9	73.4	81.6	105.6	100.6	84.4	68.6	86.7	90.2	163	111.2	115.7
[K].GPRTPSPPPPILEDIILGK.[K]	2xPhospho [T4(100); S6(100)]	E9Q784	6.99717e-05	0.000262574	28	2157.08	719.699	3.317e-05	2.273e-05	5.13	E9Q784 2xPhospho [T263(100); S265(100)]	Zinc finger CCCH domain-containing protein 13 OS=Mus musculus OX=10090 GN=Zc3h13 PE=1 SV=1	Zc3h13_T263_ S265	1	141.6	81	104.2	73.2	0.613	0.726	0.573	0.0347499	0.132084	0.0304174	122.5	96.5	64.4	106.3	75	69	121.7	67.8	64.5	168.8	131.1	112.6
[R].GPVAQLSSSPVLPNGHQPLLQPR.[M]	1xPhospho [S9(99.5)]	Q6PGL7	4.15544e-06	0.000262574	35	2472.28	824.764	3.317e-05	1.324e-06	4.35	Q6PGL7 1xPhospho [S1067(99.5)]	WASH complex subunit 2 OS=Mus musculus OX=10090 GN=Washc2 PE=1 SV=1	Washc2_S1067	0	108.6	77.8	106.1	107.5	0.726	0.977	0.99	0.214753	0.853388	0.88636	119	81.6	104.5	90.6	73.3	76.6	126	93.7	105.9	120.6	101	107
[K].GQDEQDVSSKQPVDSPDSDARPK.[G]	1xPhospho [S15(100)]	Q8CB87	0.000100602	0.000262574	24	2565.11	642.033	3.317e-05	3.275e-05	4.68	Q8CB87 1xPhospho [S469(100)]	Ras-related protein Rab-44 OS=Mus musculus OX=10090 GN=Rab44 PE=1 SV=2	Rab44_S469	1	103.2	102.2	94.1	100.5	0.903	0.912	0.93	0.817411	0.646698	0.88069	122.1	99.7	71.6	114.8	108.3	70.3	118.2	106.5	61	109.3	127.2	91.1
[R].GQLHGSSDESEVENEAK.[D]	2xPhospho [S6(100); S7(100)]	Q5SSI6	3.58722e-05	0.000262574	52	1975.73	659.249	3.317e-05	1.161e-05	6.02	Q5SSI6 2xPhospho [S114(100); S115(100)]	U3 small nucleolar RNA-associated protein 18 homolog OS=Mus musculus OX=10090 GN=Utp18 PE=1 SV=1	Utp18_S114_ S115	0	64	124.2	106	105.8	1.85	1.302	1.234	0.000118439	0.0344982	0.18486	71.3	104.5	129.3	101.3	122.5	161.1	53.9	104.3	129.2	54.8	63.1	104.8
[R].GQLHGSSDESEVENEAK.[D]	3xPhospho [S6(100); S7(100); S10(100)]	Q5SSI6	1.52171e-05	0.000262574	105	2055.7	685.906	3.317e-05	4.894e-06	7.04	Q5SSI6 3xPhospho [S114(100); S115(100); S118(100)]	U3 small nucleolar RNA-associated protein 18 homolog OS=Mus musculus OX=10090 GN=Utp18 PE=1 SV=1	Utp18_S114_ S115_ S118	0	41.4	116.7	150.8	91.1	2.821	1.262	1.505	2.4527e-10	0.0617369	0.0110306	28.6	169	147.8	88.4	129.5	114.3	27.1	89.3	201.6	40.5	30	133.9
[R].GQQDPGSEASESHGLEAR.[S]	1xPhospho [S7(100)]	Q8CB87	4.34688e-06	0.000262574	13	1934.79	645.601	3.317e-05	1.387e-06	5.24	Q8CB87 1xPhospho [S651(100)]	Ras-related protein Rab-44 OS=Mus musculus OX=10090 GN=Rab44 PE=1 SV=2	Rab44_S651	0	106	99.8	97.6	96.6	0.942	0.918	0.814	0.934253	0.885625	0.550077	105.2	111.5	77.9	107.5	109.1	80.7	104.1	107.6	65.2	132.2	114.2	84.9
[R].GPPSPPAPVMHSPSRK.[M]	1xOxidation [M10]; 2xPhospho [S4(100); S12(99.3)]	Q9CSN1	0.000230702	0.000262574	39	1817.78	606.598	3.317e-05	7.583e-05	5.13	Q9CSN1 2xPhospho [S224(100); S232(99.3)]	SNW domain-containing protein 1 OS=Mus musculus OX=10090 GN=Snw1 PE=1 SV=3	Snw1_S224_ S232	1	108.3	84.7	100.2	106.8	0.782	1.007	0.985	0.22481	0.938197	0.96289	123.6	93	99.7	86.6	79.3	84.4	110	106.3	103	107.8	113.8	92.3
[R].KASGSENEGDYNPGR.[K]	1xPhospho [S3(100)]	Q64511	7.10869e-05	0.000262574	21	1660.66	554.224	3.317e-05	2.313e-05	4.11	Q64511 1xPhospho [S1537(100)]	DNA topoisomerase 2-beta OS=Mus musculus OX=10090 GN=Top2b PE=1 SV=2	Top2b_S1537	1	107.6	98.9	87	106.5	0.92	0.98	0.99	0.94041	0.907982	0.828017	123.2	85.1	78.4	113	96.8	89.8	133.7	104.2	67.6	125.7	105.2	77.2
[R].KASGSENEGDYNPGR.[K]	2xPhospho [S3(100); S5(100)]	Q64511	6.5855e-05	0.000262574	38	1740.63	580.879	3.317e-05	2.14e-05	4.83	Q64511 2xPhospho [S1537(100); S1539(100)]	DNA topoisomerase 2-beta OS=Mus musculus OX=10090 GN=Top2b PE=1 SV=2	Top2b_S1537_ S1539	1	48	106.8	132.8	112.4	2.225	1.39	1.761	8.05345e-07	0.00823748	0.000398243	33.1	152.5	144.2	93.9	148.7	116	42	122.1	149.2	23.8	52.1	122.4
[R].KASPEPPDSAESALK.[L]	1xPhospho [S3(100)]	Q8K3X4	4.78502e-05	0.000262574	12	1606.74	536.25	3.317e-05	1.549e-05	3.93	Q8K3X4 1xPhospho [S526(100)]	Probable E3 ubiquitin-protein ligase IRF2BPL OS=Mus musculus OX=10090 GN=Irf2bpl PE=1 SV=1	Irf2bpl_S526	1	107.9	113.9	86	92.2	0.922	0.953	0.855	0.983104	0.952705	0.578617	120.9	87.8	81	117	116.3	73.9	131.9	94.1	58.8	110.1	126.8	81.5
[R].KSNCLGTDEDSQDSSDGIPSAPR.[M]	1xCarbamidomethyl [C4]; 2xPhospho [S11(100); S14(99.5)]	Q8CHK4	0.000166598	0.000262574	12	2595.99	866.003	3.317e-05	5.453e-05	3.25	Q8CHK4 2xPhospho [S199(100); S202(99.5)]	Histone acetyltransferase KAT5 OS=Mus musculus OX=10090 GN=Kat5 PE=1 SV=2	Kat5_S199_ S202	1	66.8	108.1	111.5	113.5	1.617	1.069	1.177	0.00806205	0.552221	0.300552	60.8	116.7	118.6	113.2	112.8	122.3	66.7	118.8	130.5	58.8	70	110.9
[K].KSNDTSQTPPGETVPR.[A]	1xPhospho [T8(100)]	P51125	6.05246e-05	0.000262574	14	1793.81	598.608	3.317e-05	1.963e-05	3.63	P51125 1xPhospho [T479(100)]	Calpastatin OS=Mus musculus OX=10090 GN=Cast PE=1 SV=2	Cast_T479	1	99.2	100.2	99.2	101.4	1.01	1	1.023	0.697924	0.755397	0.69171	98.1	95.8	105.2	99.1	96.6	102.2	100.3	101.1	97.1	98.1	94.9	111.5
[R].KSPSGPVKSPPLSPVGTTPVK.[L]	2xPhospho [S9(100); S13(100)]	Q922M7	1.6519e-05	0.000262574	59	2220.11	740.708	3.317e-05	5.314e-06	4.85	Q922M7 2xPhospho [S189(100); S193(100)]	Ashwin OS=Mus musculus OX=10090 PE=1 SV=1	Ashwin_S189_ S193	2	128.8	97.6	84.2	89.4	0.758	0.729	0.806	0.161146	0.0127149	0.203617	122.8	76.9	81.8	95.3	81	94.8	117.5	85.1	86.9	127.2	125.1	105.5
[R].KSPSGPVKSPPLSPVGTTPVK.[L]	3xPhospho [S2(100); S9(100); S13(100)]	Q922M7	0.000132455	0.000262574	34	2300.07	767.363	3.317e-05	4.331e-05	4.74	Q922M7 3xPhospho [S182(100); S189(100); S193(100)]	Ashwin OS=Mus musculus OX=10090 PE=1 SV=1	Ashwin_S182_ S189_ S193	2	118.4	83.7	99	98.9	0.706	0.836	0.835	0.0794922	0.248361	0.400152	91	78.4	118.7	72.9	76.9	121.6	71.5	91	123.1	108.2	108.9	137.7
[R].KSPVFSDEDSDLDFDIGKLEQQTK.[M]	3xPhospho [S2(100); S6(100); S10(100)]	Q810V0	1.11359e-06	0.000262574	22	2981.21	746.06	3.317e-05	3.519e-07	5.53	Q810V0 3xPhospho [S164(100); S168(100); S172(100)]	U3 small nucleolar ribonucleoprotein protein MPP10 OS=Mus musculus OX=10090 GN=Mphosph10 PE=1 SV=2	Mphosph10_S164_ S168_ S172	2	69.5	107.7	128.9	93.8	1.369	0.715	0.684	0.0684572	0.228656	0.20394	14.7	156.3	121.9	101.9	146.5	66.6	20.4	88.8	149.7	65.8	48.6	218.7
[K].KSPVGKSPPATGSAYGSSQK.[E]	1xPhospho [S7(100)]	Q569Z6	2.79008e-05	0.000262574	10	2013.96	671.994	3.317e-05	8.996e-06	3.88	Q569Z6 1xPhospho [S320(100)]	Thyroid hormone receptor-associated protein 3 OS=Mus musculus OX=10090 GN=Thrap3 PE=1 SV=1	Thrap3_S320	2	105.9	79.5	110.1	104.6	0.819	1.039	0.992	0.739093	0.535353	0.772344	137.4	80.9	106.8	77.1	97.2	74	129.1	89.7	101.5	102.8	113.3	90.4
[K].KSPVGKSPPATGSAYGSSQK.[E]	2xPhospho [S2(100); S7(100)]	Q569Z6	2.25327e-06	0.000262574	35	2093.93	698.648	3.317e-05	7.154e-07	6.2	Q569Z6 2xPhospho [S315(100); S320(100)]	Thyroid hormone receptor-associated protein 3 OS=Mus musculus OX=10090 GN=Thrap3 PE=1 SV=1	Thrap3_S315_ S320	2	102	89.7	101.7	106.6	0.885	0.997	1.045	0.626394	0.927139	0.674509	122.9	80.2	104.4	92.1	83.1	98.4	113.7	90.2	109.4	107.1	104.6	93.9
[K].KSSLDLNSSEMAIMMGADAK.[I]	3xOxidation [M11; M14; M15]; 1xPhospho [S2(99.6)]	A6H8H2	0.000161482	0.000262574	28	2226.93	742.983	3.317e-05	5.286e-05	4.13	A6H8H2 1xPhospho [S1057(99.6)]	DENN domain-containing protein 4C OS=Mus musculus OX=10090 GN=Dennd4c PE=1 SV=1	Dennd4c_S1057	1	111.7	88.8	94.3	105.2	0.828	0.845	0.941	0.583825	0.408034	0.962264	104.6	90.1	88.3	110.3	84.8	81.9	120.6	100.4	89.6	106.7	123.8	98.9
[K].KSSPKEEVASEPEEAASPTTPK.[K]	2xPhospho [S3(99.4); S10(100)]	Q9D6Z1	2.22211e-05	0.000262574	44	2459.06	615.521	3.317e-05	7.155e-06	4.7	Q9D6Z1 2xPhospho [S529(99.4); S536(100)]	Nucleolar protein 56 OS=Mus musculus OX=10090 GN=Nop56 PE=1 SV=2	Nop56_S529_ S536	2	107.9	91.6	94.8	105.8	0.849	1.017	0.981	0.46506	0.876844	0.939897	118.8	95.9	90.6	92.7	89.7	94.5	114.8	107.1	83.3	109.2	114.4	89
[K].KSSPKEEVASEPEEAASPTTPK.[K]	3xPhospho [S2(99.4); S10(100); S17(100)]	Q9D6Z1	5.54765e-05	0.000262574	13	2539.03	635.512	3.317e-05	1.799e-05	5.46	Q9D6Z1 3xPhospho [S528(99.4); S536(100); S543(100)]	Nucleolar protein 56 OS=Mus musculus OX=10090 GN=Nop56 PE=1 SV=2	Nop56_S528_ S536_ S543	2	90.2	101.1	103.2	105.5	1.136	1.144	1.17	0.29117	0.284238	0.25715	112.6	93.2	104.4	101.2	102.3	110.2	80.4	114.4	106.8	94.2	89.1	91.3
[K].KSSQFEGTFLGSESDEDSVR.[T]	2xPhospho [S12(100); S14(100)]	E9Q5F9	0.000156111	0.000262574	21	2364.93	788.98	3.317e-05	5.11e-05	4.47	E9Q5F9 2xPhospho [S322(100); S324(100)]	Histone-lysine N-methyltransferase SETD2 OS=Mus musculus OX=10090 GN=Setd2 PE=1 SV=1	Setd2_S322_ S324	1	72.8	108.3	112.6	106.3	1.388	1.448	1.46	0.037108	0.00918423	0.0289319	43.8	124.3	147.1	78.5	119.6	119.7	45.5	117.3	165.7	56.5	80.4	101.6
[R].KSSSFSEEKGESDDEKPR.[K]	1xPhospho [S12(100)]	Q9JIX8	0.000148574	0.000262574	18	2121.9	531.23	3.317e-05	4.857e-05	5.63	Q9JIX8 1xPhospho [S216(100)]	Apoptotic chromatin condensation inducer in the nucleus OS=Mus musculus OX=10090 GN=Acin1 PE=1 SV=3	Acin1_S216	2	94.2	89.7	106.7	109.5	0.953	1.133	1.162	0.862396	0.285907	0.28398	132.3	103.8	71.9	105.5	87.3	86.4	159.2	106.6	55.9	110.7	91.7	88.7
[K].KSTSSSPAPTQTLPNSITQR.[L]	2xPhospho [S5(98.4); S6(100)]	O08784	5.1796e-05	0.000262574	11	2261.02	754.345	3.317e-05	1.681e-05	3.73	O08784 2xPhospho [S1127(98.4); S1128(100)]	Treacle protein OS=Mus musculus OX=10090 GN=Tcof1 PE=1 SV=1	Tcof1_S1127_ S1128	1	65.5	93.1	82.5	158.9	1.437	1.259	2.426	0.0492227	0.177476	6.04358e-06	79	53.5	81.6	89.3	85.3	125.2	152.3	127.5	221	59.4	63	62.8
[K].KTARPNSEAPLSGSEDADDSNK.[L]	1xPhospho [S12(99.6)]	Q05D44	1.1074e-05	0.000262574	38	2369.03	790.346	3.317e-05	3.55e-06	5.33	Q05D44 1xPhospho [S137(99.6)]	Eukaryotic translation initiation factor 5B OS=Mus musculus OX=10090 GN=Eif5b PE=1 SV=2	Eif5b_S137	1	101.7	101.2	98.6	98.5	1.01	0.97	1.004	0.772852	0.84713	0.945323	101.7	94.1	100.7	106.3	95.6	103.2	105.7	94.1	100.5	89	105.3	103.8
[K].KTARPNSEAPLSGSEDADDSNK.[L]	2xPhospho [S12(100); S14(100)]	Q05D44	4.6357e-05	0.000262574	35	2448.99	817.002	3.317e-05	1.502e-05	5.37	Q05D44 2xPhospho [S137(100); S139(100)]	Eukaryotic translation initiation factor 5B OS=Mus musculus OX=10090 GN=Eif5b PE=1 SV=2	Eif5b_S137_ S139	1	30.9	117	142.7	109.4	3.788	1.643	1.475	4.79616e-14	7.65449e-05	0.0140024	30.4	150.5	153.2	79.9	143.9	123.4	22.3	115.4	196.7	18.5	32.6	133.3
[K].KTARPNSEAPLSGSEDADDSNK.[L]	1xDeamidated [N6]; 2xPhospho [S12(100); S14(100)]	Q05D44	0.000320266	0.000262574	7	2449.98	817.33	3.317e-05	0.0001057	3.54	Q05D44 2xPhospho [S137(100); S139(100)]	Eukaryotic translation initiation factor 5B OS=Mus musculus OX=10090 GN=Eif5b PE=1 SV=2	Eif5b_S137_ S139	1	98.6	85.4	106.7	109.3	0.867	1.082	1.109	0.924067	0.491331	0.489426		168.7	151.9	107.2	166.6	128.2		149.8	179.7			148
[K].KTARPNSEAPLSGSEDADDSNKLSK.[K]	2xPhospho [S12(100); S14(100)]	Q05D44	5.09581e-06	0.000262574	28	2777.2	695.055	3.317e-05	1.629e-06	5.82	Q05D44 2xPhospho [S137(100); S139(100)]	Eukaryotic translation initiation factor 5B OS=Mus musculus OX=10090 GN=Eif5b PE=1 SV=2	Eif5b_S137_ S139	2	66.6	103.9	116.5	113	1.559	1.405	1.242	0.00447332	0.00668587	0.158659	58	126.1	131	102.5	131	112.5	33.3	122.3	149.5	41.3	72.2	120.3
[K].KTEEVEVESEEDPILEHPPENPVK.[T]	1xPhospho [S9(100)]	O55091	0.00011232	0.000262574	12	2853.31	714.083	3.317e-05	3.668e-05	3.77	O55091 1xPhospho [S137(100)]	Protein IMPACT OS=Mus musculus OX=10090 GN=Impact PE=1 SV=2	Impact_S137	1	106.6	96.9	111.6	84.9	0.887	0.98	0.898	0.920323	0.827287	0.895903	113.1	91.2	114.6	105.1	81.7	98.2	106.7	83.6	86.1	118.5	93.1	108
[K].KSLLSHEFQDETDTEEETLYSSKH.[-]	2xPhospho [T12(100); T14(100)]	O89001	0.000232485	0.000262574	12	3013.24	754.067	3.317e-05	7.644e-05	3.42	O89001 2xPhospho [T1365(100); T1367(100)]	Carboxypeptidase D OS=Mus musculus OX=10090 GN=Cpd PE=1 SV=2	Cpd_T1365_ T1367	2	96.5	85.4	97.2	120.9	0.949	1.007	1.215	0.833425	0.674109	0.303961	49.4	95	139.3	82	83.5	113	118.2	100	123.7	82.3	94.4	119.1
[K].KSLDSDESEDEDDDYQQKR.[K]	2xPhospho [S5(100); S8(100)]	Q3UHX2	3.76776e-07	0.000262574	53	2461.89	821.302	3.317e-05	1.182e-07	7.29	Q3UHX2 2xPhospho [S60(100); S63(100)]	28 kDa heat- and acid-stable phosphoprotein OS=Mus musculus OX=10090 GN=Pdap1 PE=1 SV=1	Pdap1_S60_ S63	2	44.6	121.6	122.4	111.4	2.727	1.161	1.214	8.82465e-10	0.229196	0.219763	21.9	146.9	140.7	101	142.9	139.7	8.4	128	164.7	18.9	51.2	135.7
[K].KQQIENGSGAEDNGDSSHCSNASTHSNQEAGPSNK.[R]	1xCarbamidomethyl [C19]; 1xPhospho [S8(100)]	Q9CQJ4	4.3279e-05	0.000262574	18	3722.5	931.38	3.317e-05	1.4e-05	3.67	Q9CQJ4 1xPhospho [S168(100)]	E3 ubiquitin-protein ligase RING2 OS=Mus musculus OX=10090 GN=Rnf2 PE=1 SV=1	Rnf2_S168	1	117.4	96.8	79.8	106	1.008	0.952	1.207	0.557327	0.856009	0.314453	52.8	66	203.3	60.4	80.1	158.7	87.7	64.7	212.3		62	152.1
[R].KQSVFGASSLPAGVGVPEQLDR.[S]	1xPhospho [S3(100)]	P70227	1.49772e-05	0.000262574	12	2322.15	774.722	3.317e-05	4.814e-06	4.5	P70227 1xPhospho [S934(100)]	Inositol 1,4,5-trisphosphate receptor type 3 OS=Mus musculus OX=10090 GN=Itpr3 PE=1 SV=3	Itpr3_S934	1	100.5	84.2	90.4	124.8	0.978	0.931	1.241	0.748222	0.977588	0.230113	141.9	69.2	65	153.9	64.1	64.5	158	95.6	93.1	152.3	77	65.5
[R].KQVREESGSSEEEAVLQR.[A]	3xPhospho [S7(100); S9(100); S10(100)]	Q8BLH7	4.4087e-05	0.000262574	43	2300.92	767.646	3.317e-05	1.426e-05	5.64	Q8BLH7 3xPhospho [S205(100); S207(100); S208(100)]	HIRA-interacting protein 3 OS=Mus musculus OX=10090 GN=Hirip3 PE=1 SV=1	Hirip3_S205_ S207_ S208	2	50.2	108.9	113	127.9	2.168	1.93	2.546	1.18815e-05	7.31366e-06	5.73423e-07	12.3	217.3	120.7	81.4	116.3	199.8		112.1	166.4	7.4	53.6	112.6
[R].KRDSESESDETPTVPQLK.[E]	2xPhospho [S4(100); S6(100)]	Q9ESX5	0.000150915	0.000262574	93	2205.93	735.983	3.317e-05	4.931e-05	4.6	Q9ESX5 2xPhospho [S451(100); S453(100)]	H/ACA ribonucleoprotein complex subunit DKC1 OS=Mus musculus OX=10090 GN=Dkc1 PE=1 SV=4	Dkc1_S451_ S453	2	110.5	93	95.2	101.2	0.995	1.052	1.013	0.840514	0.673987	0.903231	88.7	90.5	125.6	86.8	88.5	118.8	77.9	96.3	125.5	76.9	105.1	119.4
[R].KRDSESESDETPTVPQLK.[E]	3xPhospho [S4(100); S6(100); S8(100)]	Q9ESX5	6.28017e-05	0.000262574	174	2285.9	572.23	3.317e-05	2.041e-05	6.1	Q9ESX5 3xPhospho [S451(100); S453(100); S455(100)]	H/ACA ribonucleoprotein complex subunit DKC1 OS=Mus musculus OX=10090 GN=Dkc1 PE=1 SV=4	Dkc1_S451_ S453_ S455	2	58.8	112.7	135.1	93.4	1.736	1.648	1.502	0.000514015	6.68903e-05	0.0113699	31	187.4	135.2	88.4	129.5	112.8	27.9	93.5	170.9	51	58.8	113.7
[R].KRKPSPSPPPPTATESR.[K]	2xPhospho [S5(100); S7(100)]	P97496	1.13712e-05	0.000262574	7	1992.93	664.981	3.317e-05	3.65e-06	5.28	P97496 2xPhospho [S327(100); S329(100)]	SWI/SNF complex subunit SMARCC1 OS=Mus musculus OX=10090 GN=Smarcc1 PE=1 SV=2	Smarcc1_S327_ S329	2	107.1	90.1	98.5	104.3	0.841	0.919	0.915	0.736383	0.979918	0.927413	147.8	88.3	95.8	103.4	77.4	87.7	106.1	101.4	73.4	116	104.2	98.5
[R].KRPTSASSSPEPPEFSTFR.[A]	2xPhospho [S7(99.5); S9(99.5)]	Q75VT8	0.000131078	0.000262574	26	2267.97	756.663	3.317e-05	4.279e-05	3.24	Q75VT8 2xPhospho [S207(99.5); S209(99.5)]	Protein HIDE1 OS=Mus musculus OX=10090 GN=Hide1 PE=1 SV=1	Hide1_S207_ S209	1	100.8	88.8	97.3	113	0.881	0.965	1.24	0.863426	0.944859	0.166775	97.8	85.4	107.4	96.8	74.2	89.3	129.6	113.6	111.2	101.3	104.5	88.7
[R].KRPTSASSSPEPPEFSTFR.[A]	3xPhospho [S5(99.4); S7(100); S8(99.4)]	Q75VT8	2.96514e-05	0.000262574	27	2347.94	783.318	3.317e-05	9.574e-06	4.18	Q75VT8 3xPhospho [S205(99.4); S207(100); S208(99.4)]	Protein HIDE1 OS=Mus musculus OX=10090 GN=Hide1 PE=1 SV=1	Hide1_S205_ S207_ S208	1	102.9	104.3	104.1	88.7	1.013	0.779	0.698	0.612793	0.170163	0.100675	62	105.8	117	119.1	100.4	106	46.6	90.1	104.9	93.2	104.6	150.2
[R].KRSLAVSDEEEAEEEAEK.[R]	2xPhospho [S3(100); S7(100)]	Q69ZX6	1.47411e-05	0.000262574	30	2208.89	736.969	3.317e-05	4.741e-06	5.6	Q69ZX6 2xPhospho [S737(100); S741(100)]	ATPase MORC2A OS=Mus musculus OX=10090 GN=Morc2a PE=1 SV=2	Morc2a_S737_ S741	2	147.9	97.4	73	81.8	0.659	0.545	0.579	0.0462915	5.73507e-05	0.00472039	103.8	69.1	70.7	124	72.3	94.3	99.1	73.4	79.2	144.2	143.2	126.6
[K].KRSMEEFLAVQGSSQDLPMQANLSQSNEGPLLAGR.[D]	2xOxidation [M4; M19]; 1xPhospho [S3(100)]	Q6PIU9	5.33057e-06	0.000262574	23	3900.83	975.963	3.317e-05	1.704e-06	4.42	Q6PIU9 1xPhospho [S174(100)]	Uncharacterized protein FLJ45252 homolog OS=Mus musculus OX=10090 PE=1 SV=2	Uncharacterized protein FLJ45252 homolog_S174	2	114.8	85.8	90.3	109.1	0.747	0.792	0.95	0.238136	0.202525	0.988956	115.1	91	63.6	108.6	86.4	75.7	149.5	109.8	65.8	115.6	145.3	73.5
[R].KRSPSPSPTPEAK.[K]	2xPhospho [S3(100); S5(100)]	Q6PDG5	0.00032677	0.000262574	27	1541.68	514.564	3.317e-05	0.0001078	4.55	Q6PDG5 2xPhospho [S302(100); S304(100)]	SWI/SNF complex subunit SMARCC2 OS=Mus musculus OX=10090 GN=Smarcc2 PE=1 SV=2	Smarcc2_S302_ S304	2	94.1	96.8	94.8	114.3	1.029	1.007	1.127	0.691129	0.937714	0.439734	124.7	95.3	82.6	102.7	93.1	97.3	114.9	121.1	83.5	94.6	107.5	82.8
[R].KTGSYGALAEISASK.[E]	1xPhospho [S4(99.7)]	Q9DBR7	0.000209759	0.000262574	13	1562.75	521.587	3.317e-05	6.883e-05	3.57	Q9DBR7 1xPhospho [S445(99.7)]	Protein phosphatase 1 regulatory subunit 12A OS=Mus musculus OX=10090 GN=Ppp1r12a PE=1 SV=2	Ppp1r12a_S445	1	118.9	83.8	103.7	93.7	0.749	0.872	0.818	0.28021	0.603882	0.436531	124.6	93.9	80.1	120.4	75.7	75.8	131.5	84.8	68.8	160.8	107.6	75.9	NuaK1
[K].KRSQSPEDLSGVQEVFQTSGHNK.[D]	2xPhospho [S3(100); S5(100)]	E9PVX6	0.000123103	0.000262574	12	2718.19	544.444	3.317e-05	4.018e-05	4.24	E9PVX6 2xPhospho [S2390(100); S2392(100)]	Proliferation marker protein Ki-67 OS=Mus musculus OX=10090 GN=Mki67 PE=1 SV=1	Mki67_S2390_ S2392	2	98.8	84.4	116.1	100.7	0.83	1.149	0.955	0.702655	0.351752	0.914652	130.8	81.8	118.4	86	80.3	88.4	102.6	91.7	108.7	100.7	113.8	96.7
[R].KRSSSEDDDLDVESDFDDASINSYSVSDGSTSR.[S]	3xPhospho [S3(100); S4(100); S5(100)]	Q6PDQ2	2.74884e-07	0.000262574	124	3825.42	957.11	3.317e-05	8.608e-08	7.32	Q6PDQ2 3xPhospho [S301(100); S302(100); S303(100)]	Chromodomain-helicase-DNA-binding protein 4 OS=Mus musculus OX=10090 GN=Chd4 PE=1 SV=1	Chd4_S301_ S302_ S303	2	66.6	156.1	98.7	78.5	2.3	1.055	1.271	4.40883e-07	0.537821	0.145668	33.6	115	100	73.3	158.2	179.1	40.5	79.6	196.2	67.5	31.9	125.1	CK2A1		CK2A1
[K].KSAEPLANTVLASETEEEGNAQALGPTAK.[S]	2xPhospho [S13(100); T15(100)]	O08784	9.96071e-06	0.000262574	30	3086.4	772.355	3.317e-05	3.195e-06	6.11	O08784 2xPhospho [S169(100); T171(100)]	Treacle protein OS=Mus musculus OX=10090 GN=Tcof1 PE=1 SV=1	Tcof1_S169_ T171	1	113	85.9	94.1	107	0.76	0.972	1.044	0.173932	0.908979	0.70869	89.1	92.9	111.6	89.3	63.5	84.9	92.1	105.6	156.2	111.6	88.3	114.8
[K].KSAEPLANTVLASETEEEGNAQALGPTAK.[S]	1xDeamidated [N/Q]; 2xPhospho [T9(99.3); T15(99.3)]	O08784	0.000325951	0.000262574	13	3087.38	772.602	3.317e-05	0.0001077	3.1	O08784 2xPhospho [T165(99.3); T171(99.3)]	Treacle protein OS=Mus musculus OX=10090 GN=Tcof1 PE=1 SV=1	Tcof1_T165_ T171	1	104.2	70.6	111.7	113.5	0.678	1.072	1.134	0.330995	0.444594	0.48183	128.6	86.9	109.1	69	82.5	60.3	110.8	100.8	151.5	101.7	88.9	109.9
[K].KSGAAEEDDSGVEVYYREGEDEVGEPK.[L]	1xPhospho [S10(100)]	Q6NS46	0.000255579	0.000262574	9	3024.26	756.821	3.317e-05	8.416e-05	3.95	Q6NS46 1xPhospho [S1490(100)]	Protein RRP5 homolog OS=Mus musculus OX=10090 GN=Pdcd11 PE=1 SV=2	Pdcd11_S1490	2	133.9	91.2	99.7	75.2	0.682	0.745	0.648	0.226706	0.29654	0.0996889	120	21.4	104.8	124.6	50.9	95.9	122.5	79.1	73.3	153.6	113	140.8
[K].KSGDPSAGPDAGLSPGSQGDSK.[S]	1xPhospho [S14(100)]	Q9QY06	0.000390955	0.000262574	5	2094.9	698.971	3.317e-05	0.0001294	3.96	Q9QY06 1xPhospho [S1371(100)]	Unconventional myosin-IXb OS=Mus musculus OX=10090 GN=Myo9b PE=1 SV=2	Myo9b_S1371	1	120.2	120.9	76.8	82.1	1.006	0.639	0.893	0.579292	0.114633	0.917625	78.3	89.9	56.3	124.3	123.3	107.4	118.8	81.1	83.7	123.6	122.5	90.9
[K].KSLDSDESEDEDDDYQQK.[R]	1xPhospho [S5(99.6)]	Q3UHX2	0.000219145	0.000262574	29	2225.82	742.613	3.317e-05	7.198e-05	4.08	Q3UHX2 1xPhospho [S60(99.6)]	28 kDa heat- and acid-stable phosphoprotein OS=Mus musculus OX=10090 GN=Pdap1 PE=1 SV=1	Pdap1_S60	1	80.3	137.9	95	86.8	1.941	1.256	1.191	3.60342e-05	0.0596248	0.24389	93.2	82.3	103.7	160.1	135.4	131	98.2	85.2	84	65.6	78.9	82.5
[K].KSLDSDESEDEDDDYQQK.[R]	2xPhospho [S5(100); S8(100)]	Q3UHX2	0.000119923	0.000262574	110	2305.79	769.268	3.317e-05	3.919e-05	4.91	Q3UHX2 2xPhospho [S60(100); S63(100)]	28 kDa heat- and acid-stable phosphoprotein OS=Mus musculus OX=10090 GN=Pdap1 PE=1 SV=1	Pdap1_S60_ S63	1	72.6	104.9	114.9	107.5	1.445	1.026	1.2	0.0166961	0.825653	0.246407	46.5	127.5	129.1	101.7	116.4	127.4	28	119.3	151.1	46.5	80.6	125.9
[K].KTSFDENDSEELEDKDSK.[S]	1xPhospho [S9(100)]	Q05D44	8.28182e-05	0.000262574	38	2195.89	732.634	3.317e-05	2.693e-05	3.55	Q05D44 1xPhospho [S114(100)]	Eukaryotic translation initiation factor 5B OS=Mus musculus OX=10090 GN=Eif5b PE=1 SV=2	Eif5b_S114	2	98.1	103.1	96.8	102	1.037	0.988	1.04	0.605296	0.892626	0.639991	104.3	91.2	98.1	109.4	104.4	82.4	126.4	103.3	86.1	99.4	105.6	89.4
[K].KTSFDENDSEELEDKDSK.[S]	2xPhospho [T2(99.5); S9(100)]	Q05D44	5.38886e-05	0.000262574	42	2275.85	759.29	3.317e-05	1.748e-05	5.33	Q05D44 2xPhospho [T107(99.5); S114(100)]	Eukaryotic translation initiation factor 5B OS=Mus musculus OX=10090 GN=Eif5b PE=1 SV=2	Eif5b_T107_ S114	2	96.5	118.7	91.2	93.6	1.231	1.006	0.971	0.14685	0.944008	0.889548	80.6	116.8	89.9	117.1	130.2	102.2	72.9	115.4	92.4	80.1	107.2	95.2
[R].KVAQVLSCEGEDEDEAPGTPK.[V]	1xCarbamidomethyl [C8]; 1xPhospho [T19(100)]	P37913	5.65111e-05	0.000262574	21	2339.01	780.343	3.317e-05	1.833e-05	5.4	P37913 1xPhospho [T77(100)]	DNA ligase 1 OS=Mus musculus OX=10090 GN=Lig1 PE=1 SV=2	Lig1_T77	1	125.3	90.4	91.8	92.4	0.827	0.733	0.737	0.513485	0.052512	0.165429	132.4	84.5	64.5	120.4	83.2	78.4	138.4	85	63	145.6	115.3	89.3
[K].LCDFGSASHVADNDITPYLVSR.[F]	1xCarbamidomethyl [C2]; 1xPhospho [Y18(100)]	Q61136	8.95929e-06	0.000262574	24	2517.11	839.71	3.317e-05	2.873e-06	3.74	Q61136 1xPhospho [Y849(100)]	Serine/threonine-protein kinase PRP4 homolog OS=Mus musculus OX=10090 GN=Prpf4b PE=1 SV=3	Prpf4b_Y849	0	144.8	87.2	77.6	90.4	0.707	0.831	0.741	0.161142	0.370104	0.201395	133.1	72	69.4	113.3	79.3	81	118.6	83.9	73	160.1	134.4	82
[K].IDASKNEEDEGHSNSSPR.[H]	1xPhospho [S13(100)]	Q60668	8.52503e-05	0.000262574	43	2051.83	684.615	3.317e-05	2.776e-05	4.69	Q60668 1xPhospho [S80(100)]	Heterogeneous nuclear ribonucleoprotein D0 OS=Mus musculus OX=10090 GN=Hnrnpd PE=1 SV=2	Hnrnpd_S80	1	101.8	106.1	99.2	92.9	1.043	1.026	0.957	0.633912	0.822039	0.821349	117.7	91.8	94.1	102.9	100.7	95.4	126.8	88.2	83.8	96.6	114.7	87.5
[R].LDELQDKSESLSDNATAFSNR.[S]	1xPhospho [S8(100)]	O70480	3.26142e-05	0.000262574	26	2420.06	807.357	3.317e-05	1.053e-05	4.03	O70480 1xPhospho [S88(100)]	Vesicle-associated membrane protein 4 OS=Mus musculus OX=10090 GN=Vamp4 PE=1 SV=1	Vamp4_S88	1	80.5	62.3	58.9	198.3	0.653	0.732	1.506	0.0807488	0.129181	0.0171489	145.1	55.4	44.4	68	58.6	41.5	247.8	186.5	48.8	75.7	63.6	164.5
[R].LDELQDKSESLSDNATAFSNR.[S]	2xPhospho [S8(100); S10(100)]	O70480	2.69573e-05	0.000262574	38	2500.03	834.014	3.317e-05	8.693e-06	4.95	O70480 2xPhospho [S88(100); S90(100)]	Vesicle-associated membrane protein 4 OS=Mus musculus OX=10090 GN=Vamp4 PE=1 SV=1	Vamp4_S88_ S90	1	94.3	99.6	89.4	116.7	1.056	1.045	1.192	0.579061	0.576441	0.222428	110.2	93.5	85.7	114.9	104.2	79.4	125.7	122.1	82.2	105.5	98.6	78.1
[K].LDHLSSSAPGSPPDLLESAPK.[S]	1xPhospho [S11(99.5)]	Q4VGL6	5.65111e-05	0.000262574	15	2198.04	733.351	3.317e-05	1.831e-05	4.15	Q4VGL6 1xPhospho [S535(99.5)]	Roquin-1 OS=Mus musculus OX=10090 GN=Rc3h1 PE=1 SV=1	Rc3h1_S535	0	112.1	92.1	92.9	102.9	0.832	0.947	0.919	0.681375	0.898963	0.984908	131.5	92.6	77.8	106.9	79.2	91.8	138	102.6	57.4	128.4	111.7	82.2	mTOR
[R].IDLNLDISPQRPRPTLQLPLANDGGSR.[S]	1xPhospho [S8(99.4)]	Q8CE90-8	3.82225e-05	0.000262574	11	3036.56	759.899	3.317e-05	1.237e-05	4.26	Q8CE90-8 1xPhospho [S35(99.4)]	Isoform 8 of Dual specificity mitogen-activated protein kinase kinase 7 OS=Mus musculus OX=10090 GN=Map2k7	Map2k7_S35	0	139.1	128.8	59.2	72.9	0.926	0.426	0.524	0.939287	9.26006e-05	0.0199376	57.5	78.1	53.7	32.6	125.1	188.8	70.9	30.3	151.9	202.9	72.9	135.2
[R].LDNEFDRLSVPEPDADFDAR.[W]	1xPhospho [S9(100)]	Q8K482	6.5164e-05	0.000262574	7	2401.03	801.016	3.317e-05	2.116e-05	3.17	Q8K482 1xPhospho [S443(100)]	EMILIN-2 OS=Mus musculus OX=10090 GN=Emilin2 PE=1 SV=1	Emilin2_S443	1	106.9	103.6	94.9	94.6	0.97	0.888	0.954	0.708678	0.803281	0.93484	132.3	131.3		161.8	128		161.4	106.9		192.8	148.4	37
[K].LDSAVYKSDDSSDEGSLHIDTDTKPGR.[N]	3xPhospho [S8(95.9); S11(95.9); S12(95.9)]	Q9WTU0	8.32553e-05	0.000262574	7	3148.24	630.455	3.317e-05	2.712e-05	2.81	Q9WTU0 3xPhospho [S726(95.9); S729(95.9); S730(95.9)]	Lysine-specific demethylase PHF2 OS=Mus musculus OX=10090 GN=Phf2 PE=1 SV=2	Phf2_S726_ S729_ S730	1	58.3	109.8	125.6	106.3	1.981	2.153	1.823	0.000152657	0.000238219	0.0129384		207.8	118	136.8	164.8	125.9		115.3	152.4		37.3	141.7
[K].IDSDDDEEKEGDEEK.[V]	1xPhospho [S3(100)]	Q8C1D8	0.000123426	0.000262574	12	1832.66	611.558	3.317e-05	4.026e-05	2.97	Q8C1D8 1xPhospho [S321(100)]	Protein IWS1 homolog OS=Mus musculus OX=10090 GN=Iws1 PE=1 SV=1	Iws1_S321	1	66.6	136.9	80.5	116	2.056	1.252	1.435	2.52063e-05	0.109817	0.0324751	58.8	134.2	82.4	140	127.7	147	44.6	136.6	118.6	46.9	68.1	95.2
[K].IEDVGSDEEDDSGKDK.[K]	1xPhospho [S6(100)]	P11499	0.000314673	0.000262574	212	1817.7	606.571	3.317e-05	0.000104	4.1	P11499 1xPhospho [S255(100)]	Heat shock protein HSP 90-beta OS=Mus musculus OX=10090 GN=Hsp90ab1 PE=1 SV=3	Hsp90ab1_S255	1	97.9	99.5	105.3	97.3	1.075	1.042	1.049	0.511532	0.729026	0.738974	105.9	88.4	105.5	123.6	91.3	99.7	90	97.5	110.2	84.9	98	105.1	CK2A1,AurB
[K].IEDVGSDEEDDSGKDKK.[K]	1xPhospho [S6(100)]	P11499	7.07132e-05	0.000262574	380	1945.79	649.269	3.317e-05	2.297e-05	4.49	P11499 1xPhospho [S255(100)]	Heat shock protein HSP 90-beta OS=Mus musculus OX=10090 GN=Hsp90ab1 PE=1 SV=3	Hsp90ab1_S255	2	97	103.6	97.5	101.9	1.038	1.005	0.994	0.654149	0.952873	0.993225	97.4	105.3	90.7	103.6	89.4	116.5	107.5	101.9	89	96.9	89.5	112.3	CK2A1,AurB
[K].LEGDSDDLLEDSDSEEHSR.[S]	1xPhospho [S12(100)]	O88738	0.000268948	0.000262574	22	2227.85	743.289	3.317e-05	8.845e-05	3.91	O88738 1xPhospho [S483(100)]	Baculoviral IAP repeat-containing protein 6 OS=Mus musculus OX=10090 GN=Birc6 PE=1 SV=2	Birc6_S483	0	104	103.2	98.5	94.3	0.992	0.948	0.907	0.852506	0.795534	0.680653	86.9	101.4	100.3	105	95.3	114	107.2	96	85.8	106.3	105.8	96
[K].LEGDSDDLLEDSDSEEHSR.[S]	2xPhospho [S5(100); S12(100)]	O88738	0.000175023	0.000262574	20	2307.82	769.947	3.317e-05	5.739e-05	4.29	O88738 2xPhospho [S476(100); S483(100)]	Baculoviral IAP repeat-containing protein 6 OS=Mus musculus OX=10090 GN=Birc6 PE=1 SV=2	Birc6_S476_ S483	0	72.2	118.5	91.8	117.6	1.641	1.271	1.458	0.00375178	0.135168	0.0264517	43.7	144.6	102.3	114.7	144.5	132.1	25.9	131	143.9	38.2	80.5	98.7
[K].LELGLHEGSLPTSPLGSIATR.[F]	2xPhospho [S9(100); S13(100)]	Q3UPP8-3	0.000156111	0.000262574	12	2308.1	770.038	3.317e-05	5.103e-05	3.17	Q3UPP8-3 2xPhospho [S488(100); S492(100)]	Isoform 3 of Centrosomal protein of 63 kDa OS=Mus musculus OX=10090 GN=Cep63	Cep63_S488_ S492	0	132.4	95.2	87.4	85	0.719	0.66	0.642	0.310616	0.0828871	0.122931	74.8	103.7	81.2	88.4	144.2	76.2	85.5	73.1	78.9	164.4	106.6	122.9
[K].LEMQSDEECDRQPLSR.[E]	1xCarbamidomethyl [C9]; 1xOxidation [M3]; 1xPhospho [S5(100)]	P81183	0.000300703	0.000262574	31	2088.84	522.964	3.317e-05	9.905e-05	2.58	P81183 1xPhospho [S56(100)]	Zinc finger protein Helios OS=Mus musculus OX=10090 GN=Ikzf2 PE=1 SV=2	Ikzf2_S56	1	117.7	94.6	93.4	94.2	0.836	0.938	0.9	0.410469	0.62579	0.550082	122.8	92.7	79.7	109.4	94	79.8	119.2	93.5	76.3	116.9	130.9	84.7
[K].LENEGSDEDIETDVLYSPQMALK.[L]	1xOxidation [M20]; 1xPhospho [S6(100)]	Q9EQQ9	3.56829e-05	0.000262574	24	2692.16	898.059	3.317e-05	1.154e-05	5.15	Q9EQQ9 1xPhospho [S364(100)]	Protein O-GlcNAcase OS=Mus musculus OX=10090 GN=Oga PE=1 SV=2	Oga_S364	0	98.7	149.3	81.8	70.2	0.856	0.606	0.544	0.629262	0.00411898	0.00941659	83.9	80.5	57.3	146.8	81	147.5	69.1	46.8	104.1	191.2	97.1	94.6
[R].IEPDSESQEEIIHNIAR.[H]	1xPhospho [S7(99.6)]	P70444	0.000216343	0.000262574	5	2059.93	687.315	3.317e-05	7.113e-05	2.77	P70444 1xPhospho [S78(99.6)]	BH3-interacting domain death agonist OS=Mus musculus OX=10090 GN=Bid PE=1 SV=2	Bid_S78	0	115.3	91.6	99	94.1	1.047	0.858	0.99	0.468252	0.886439	0.732552	98.9	97.2	76.8	134.4	90	78.8	143.2	92.4	74.5	125.3	113.3	75.2
[R].LEPTHEEESNSESASNSAAR.[H]	1xPhospho [S9(99.6)]	Q62187	0.000191634	0.000262574	12	2224.9	742.305	3.317e-05	6.283e-05	2.95	Q62187 1xPhospho [S437(99.6)]	Transcription termination factor 1 OS=Mus musculus OX=10090 GN=Ttf1 PE=1 SV=2	Ttf1_S437	0	104	103.2	97.7	95.1	0.986	0.939	0.915	0.69749	0.902223	0.994043	102.9	90.1	95.8	107.9	95.3	101.1	113.5	93.2	89.9	109.5	98.8	101.9
[K].LEPVSPPSPPHADPELELAPSR.[L]	2xPhospho [S5(100); S8(100)]	Q9WU42	1.33344e-06	0.000262574	37	2495.13	832.38	3.317e-05	4.22e-07	5.26	Q9WU42 2xPhospho [S149(100); S152(100)]	Nuclear receptor corepressor 2 OS=Mus musculus OX=10090 GN=Ncor2 PE=1 SV=3	Ncor2_S149_ S152	0	98.3	102.3	92.1	107.3	0.893	0.937	0.848	0.874814	0.98793	0.545471	145.6	66.5	91.2	72	101.4	114.7	106.3	68.3	116.3	139.5	97.4	80.6
[R].IEDSEPHIPLIDDTDAEDDAPTKR.[N]	2xPhospho [S4(100); T14(100)]	G5E829	0.000349625	0.000262574	4	2852.19	713.804	3.317e-05	0.0001156	3.36	G5E829 2xPhospho [S1155(100); T1165(100)]	Plasma membrane calcium-transporting ATPase 1 OS=Mus musculus OX=10090 GN=Atp2b1 PE=1 SV=1	Atp2b1_S1155_ T1165	1	86.1	90.1	112.2	111.7	0.968	1.515	1.806	0.585434	0.0475918	0.063402	109.6	81.2	147.8	91.2	51.9	88.1	109.2	96.8	189.4	84.1	53.6	97
[R].KQQGLDDAEQGSLSDDAASVSQIQSQTQSPQSVPER.[L]	2xPhospho [S12(100); S14(100)]	Q9QYB5	0.000189171	0.000262574	14	3974.73	795.751	3.317e-05	6.197e-05	2.79	Q9QYB5 2xPhospho [S583(100); S585(100)]	Gamma-adducin OS=Mus musculus OX=10090 GN=Add3 PE=1 SV=2	Add3_S583_ S585	1	95.1	112.3	101.7	90.9	1.265	1.07	0.956	0.183619	0.507733	0.90018	53	134.6	102.7	113.5	145.9	88.9	37	164.2	91.8	96	57	115.3
[K].LASEDAALVDDDEESDTPAQAPLAK.[K]	1xPhospho [S15(100)]	Q8BRN9	0.000170096	0.000262574	14	2651.16	884.392	3.317e-05	5.571e-05	2.98	Q8BRN9 1xPhospho [S484(100)]	Coiled-coil and C2 domain-containing protein 1B OS=Mus musculus OX=10090 GN=Cc2d1b PE=1 SV=1	Cc2d1b_S484	0	109.8	98.9	90.1	101.2	0.911	0.918	0.922	0.973631	0.880407	0.866405	113.5	85.1	90.2	103.8	86.3	99	120.4	101.2	84	114	109.9	92.7
[R].LANHDEGSDDEEEETPKK.[Q]	1xPhospho [S8(100)]	Q8K1A6	0.000187222	0.000262574	23	2122.84	708.289	3.317e-05	6.136e-05	4.35	Q8K1A6 1xPhospho [S435(100)]	Coiled-coil and C2 domain-containing protein 1A OS=Mus musculus OX=10090 GN=Cc2d1a PE=1 SV=2	Cc2d1a_S435	1	97.8	107.4	103.8	91	1.102	1.041	0.93	0.367169	0.674389	0.889964	104.1	94.6	104.4	115	100.1	107.7	91.3	109.9	83.1	90.8	98.1	101
[K].KVEEEQEADEEDVSEEEAEDR.[E]	1xPhospho [S14(100)]	Q8VBT0	9.87698e-05	0.000262574	27	2573.99	858.67	3.317e-05	3.218e-05	5.28	Q8VBT0 1xPhospho [S245(100)]	Thioredoxin-related transmembrane protein 1 OS=Mus musculus OX=10090 GN=Tmx1 PE=1 SV=1	Tmx1_S245	1	111.6	95.2	100.6	92.6	0.947	0.997	0.86	0.926984	0.997544	0.379213	118	101.5	84	112	96.2	84.7	124.4	93.5	71.5	118.3	112.7	83.2
[K].KVEEEQEADEEDVSEEEAEDREGASK.[A]	1xPhospho [S14(100)]	Q8VBT0	7.58409e-08	0.000262574	36	3046.22	762.311	3.317e-05	2.359e-08	8.18	Q8VBT0 1xPhospho [S245(100)]	Thioredoxin-related transmembrane protein 1 OS=Mus musculus OX=10090 GN=Tmx1 PE=1 SV=1	Tmx1_S245	2	126	105.9	96.6	71.5	0.856	0.766	0.743	0.492853	0.035969	0.076457	129.1	91.4	58.6	119.3	100.2	85.4	139.1	64.2	67.7	119.2	139.4	86.3
[R].KVELSESEEDKGSK.[M]	1xPhospho [S5(99.6)]	Q52KI8	0.000275877	0.000262574	12	1644.74	548.917	3.317e-05	9.097e-05	4.7	Q52KI8 1xPhospho [S461(99.6)]	Serine/arginine repetitive matrix protein 1 OS=Mus musculus OX=10090 GN=Srrm1 PE=1 SV=2	Srrm1_S461	2	103.1	97.8	105.7	93.4	1.005	1.024	0.906	0.797106	0.832755	0.574283	118	106.8	79.1	112.3	98.9	90.1	123.4	94.5	71.3	104.3	111.8	89.5
[R].KVELSESEEDKGSK.[M]	2xPhospho [S5(100); S7(100)]	Q52KI8	0.000136673	0.000262574	185	1724.7	575.573	3.317e-05	4.464e-05	5.6	Q52KI8 2xPhospho [S461(100); S463(100)]	Serine/arginine repetitive matrix protein 1 OS=Mus musculus OX=10090 GN=Srrm1 PE=1 SV=2	Srrm1_S461_ S463	2	29.6	123.3	143.4	103.7	4.169	1.831	1.574	1e-17	1.40714e-06	0.00487817	28.8	180.4	151.7	76.1	153.2	130.6	13.5	109.8	188.8	15.8	31.3	119.9
[R].KVLLPSSNPVSPETTQHSSNQNPAGLTTK.[Q]	1xPhospho [S11(100)]	O09053	0.000137748	0.000262574	11	3112.53	778.89	3.317e-05	4.498e-05	3.63	O09053 1xPhospho [S1049(100)]	Werner syndrome ATP-dependent helicase homolog OS=Mus musculus OX=10090 GN=Wrn PE=1 SV=3	Wrn_S1049	1	106.5	89.3	107.9	96.2	0.839	0.969	0.805	0.754764	0.785447	0.626226	113.5	89.7	121.6	93.9	94.5	88.7	109.3	101.1	47.4	92.5	135.8	112
[K].KVLSDSEEEEKDADVPGTSTR.[K]	2xPhospho [S4(100); S6(100)]	Q8VDD9	1.857e-06	0.000262574	31	2452.02	818.011	3.317e-05	5.889e-07	5.31	Q8VDD9 2xPhospho [S1281(100); S1283(100)]	PH-interacting protein OS=Mus musculus OX=10090 GN=Phip PE=1 SV=2	Phip_S1281_ S1283	2	76.8	104.7	110	108.5	1.365	1.071	1.046	0.0395539	0.55486	0.752128	63.2	123.3	121.3	107.1	123.6	115.6	46.4	119.7	120.4	59.5	84.7	115.1
[K].KVQIPVSHPDPEPVSDNEDDSYDEEVHDPR.[A]	1xPhospho [S15(100)]	P39447	1.37967e-05	0.000262574	13	3524.51	881.884	3.317e-05	4.438e-06	4.16	P39447 1xPhospho [S125(100)]	Tight junction protein ZO-1 OS=Mus musculus OX=10090 GN=Tjp1 PE=1 SV=2	Tjp1_S125	1	84	109.2	102.5	104.2	1.323	1.269	1.326	0.0703193	0.142963	0.141292	149.1	82.1	86.6	135.9	86.1	92.3	155.9	88	85.8	102.7	64.7	71
[K].KVQIPVSHPDPEPVSDNEDDSYDEEVHDPR.[A]	2xPhospho [S15(100); S21(100)]	P39447	2.47029e-05	0.000262574	82	3604.48	901.875	3.317e-05	7.965e-06	4.61	P39447 2xPhospho [S125(100); S131(100)]	Tight junction protein ZO-1 OS=Mus musculus OX=10090 GN=Tjp1 PE=1 SV=2	Tjp1_S125_ S131	1	101.1	94.1	97.7	107.2	0.882	0.966	1.041	0.61166	0.798649	0.771967	97	87.7	120.4	94.3	85.2	93.5	99.1	106.5	111.3	97.7	106.9	100.5
[K].KVQIPVSHPDPEPVSDNEDDSYDEEVHDPR.[A]	1xDeamidated [N/Q]; 2xPhospho [S15(100); S21(100)]	P39447	0.000156518	0.000262574	8	3605.46	902.12	3.317e-05	5.116e-05	3.43	P39447 2xPhospho [S125(100); S131(100)]	Tight junction protein ZO-1 OS=Mus musculus OX=10090 GN=Tjp1 PE=1 SV=2	Tjp1_S125_ S131	1	102.4	109.5	113.7	74.5	1.069	1.11	0.816	0.458584	0.468848	0.589466		133.3	142.2	132.6	132.6		86.3	120.4	90.2	124.1	132.8	105.7
[R].KVQVAPLQGSPPLSHDDR.[G]	1xPhospho [S10(100)]	Q9Z0U1	1.16148e-05	0.000262574	25	2024	675.337	3.317e-05	3.726e-06	5.03	Q9Z0U1 1xPhospho [S107(100)]	Tight junction protein ZO-2 OS=Mus musculus OX=10090 GN=Tjp2 PE=1 SV=2	Tjp2_S107	1	113.2	90.1	103	93.8	0.796	0.91	0.829	0.439387	0.697694	0.466747	203.5	80.8	87.7	108.5	66.7	76.7	118.6	67.2	79.9	118.9	96.4	95
[R].KVQVAPLQGSPPLSHDDRGFEVIEEFDGR.[S]	1xPhospho [S10(100)]	Q9Z0U1	3.88337e-05	0.000262574	25	3302.58	661.321	3.317e-05	1.255e-05	3.4	Q9Z0U1 1xPhospho [S107(100)]	Tight junction protein ZO-2 OS=Mus musculus OX=10090 GN=Tjp2 PE=1 SV=2	Tjp2_S107	2	105.8	90.9	89.1	114.1	0.859	0.866	1.078	0.718448	0.562653	0.543377	149.4	73.5	83.9	85.6	60.7	94.6	130.8	107.3	74.1	172.6	67.8	99.6
[R].KVVDYSQFQESDDADEDYGR.[D]	1xPhospho [S11(100)]	Q80XU3	4.77239e-05	0.000262574	401	2445.97	815.995	3.317e-05	1.545e-05	3.94	Q80XU3 1xPhospho [S19(100)]	Nuclear ubiquitous casein and cyclin-dependent kinase substrate 1 OS=Mus musculus OX=10090 GN=Nucks1 PE=1 SV=1	Nucks1_S19	1	115.4	81.5	100.6	102.4	0.724	0.872	0.897	0.0948199	0.283365	0.534481	103.1	92.1	94.1	105.3	69.5	76.3	128.3	95.8	88.6	143	96	108
[R].KVVDYSQFQESDDADEDYGR.[D]	1xDeamidated [Q]; 1xPhospho [S11(100)]	Q80XU3	0.000316262	0.000262574	44	2446.96	816.329	3.317e-05	0.0001045	3.02	Q80XU3 1xPhospho [S19(100)]	Nuclear ubiquitous casein and cyclin-dependent kinase substrate 1 OS=Mus musculus OX=10090 GN=Nucks1 PE=1 SV=1	Nucks1_S19	1	74.7	103.6	103.8	117.9	1.395	1.178	1.345	0.0395469	0.171235	0.0534022	128.3	123.5	16.9	151.8	123.2	119.7	146.4	140.2	8.5	43.7	108.8	88.8
[R].KVVDYSQFQESDDADEDYGRDSGPPAK.[K]	1xPhospho [S11(100)]	Q80XU3	2.52538e-07	0.000262574	29	3098.29	775.327	3.317e-05	7.908e-08	7.03	Q80XU3 1xPhospho [S19(100)]	Nuclear ubiquitous casein and cyclin-dependent kinase substrate 1 OS=Mus musculus OX=10090 GN=Nucks1 PE=1 SV=1	Nucks1_S19	2	122.4	80.8	94.4	102.4	0.661	0.843	0.837	0.0273059	0.20107	0.29521	113.1	92.5	91.6	102.5	67.4	79.2	121.7	100.3	78.3	125	119.9	108.7
[R].KVVDYSQFQESDDADEDYGRDSGPPAK.[K]	2xPhospho [S11(100); S22(100)]	Q80XU3	0.000252336	0.000262574	16	3178.26	795.32	3.317e-05	8.296e-05	4.51	Q80XU3 2xPhospho [S19(100); S30(100)]	Nuclear ubiquitous casein and cyclin-dependent kinase substrate 1 OS=Mus musculus OX=10090 GN=Nucks1 PE=1 SV=1	Nucks1_S19_ S30	2	130.5	83.5	86.7	99.3	0.64	0.781	0.761	0.0989055	0.258576	0.402783	84.7	85.4	126.9	82.3	63.2	88	96.9	97.9	102.1	135.2	108.6	128.6
[R].LAALKDEPQTVPDVPSFGDSPPLSPIDMDTQER.[I]	1xOxidation [M28]; 2xPhospho [S20(99.2); S24(100)]	P15066	0.000161482	0.000262574	18	3741.66	936.171	3.317e-05	5.288e-05	3.69	P15066 2xPhospho [S249(99.2); S253(100)]	Transcription factor jun-D OS=Mus musculus OX=10090 GN=Jund PE=1 SV=1	Jund_S249_ S253	1	142.2	95.3	91.2	71.3	0.563	0.641	0.502	0.0153066	0.00919443	0.00139123	120.9	84.8	55.5	88.6	95	49.4	166.8	66.4	55.6	168.6	116.1	132.3
[R].IACDEEFSDSEDEGEGGR.[R]	1xCarbamidomethyl [C3]; 2xPhospho [S8(100); S10(100)]	P70288	0.000185293	0.000262574	31	2161.69	721.236	3.317e-05	6.068e-05	3.86	P70288 2xPhospho [S422(100); S424(100)]	Histone deacetylase 2 OS=Mus musculus OX=10090 GN=Hdac2 PE=1 SV=1	Hdac2_S422_ S424	0	53.4	116.9	136.7	93	1.551	1.338	1.74	0.0070837	0.0351	0.00214265	48	139	149.6	75	118.8	121	26.6	94.5	213.1	48.4	54.3	111.8
[R].IACDEEFSDSEDEGEGGRR.[N]	1xCarbamidomethyl [C3]; 2xPhospho [S8(100); S10(100)]	P70288	0.000259522	0.000262574	15	2317.8	773.27	3.317e-05	8.547e-05	3.42	P70288 2xPhospho [S422(100); S424(100)]	Histone deacetylase 2 OS=Mus musculus OX=10090 GN=Hdac2 PE=1 SV=1	Hdac2_S422_ S424	1	85.9	115	96.1	103	1.397	1.119	1.2	0.0408358	0.283903	0.262126	26.5	143.9	112.4	134.5	148.5	130.4	20.9	120.5	128	27.8	100.4	106.3
[R].IACEEEFSDSDEEGEGGR.[K]	1xCarbamidomethyl [C3]; 2xPhospho [S8(100); S10(100)]	O09106	0.000109414	0.000262574	53	2175.71	725.91	3.317e-05	3.566e-05	3.8	O09106 2xPhospho [S421(100); S423(100)]	Histone deacetylase 1 OS=Mus musculus OX=10090 GN=Hdac1 PE=1 SV=1	Hdac1_S421_ S423	0	55.9	117.5	134.7	92	1.888	1.307	1.411	0.000170873	0.0349801	0.0358863	37.7	149.4	139	87.2	151	121.3	39.9	94.9	161.3	46.2	57.7	114.3
[K].LAELEQRSDQLLDMSSAFSK.[T]	1xOxidation [M14]; 1xPhospho [S8(100)]	Q9Z2P8	0.000308392	0.000262574	12	2364.08	788.699	3.317e-05	0.0001018	3.51	Q9Z2P8 1xPhospho [S41(100)]	Vesicle-associated membrane protein 5 OS=Mus musculus OX=10090 GN=Vamp5 PE=1 SV=1	Vamp5_S41	1	112	90.4	79.4	118.2	0.916	0.936	1.055	0.974224	0.981539	0.579081	125.6	81.3	69.6	110.6	92.5	69.2	146.4	121	74	114.6	120.8	74.4
[K].IALNLEGCALSPTSQEPR.[E]	1xCarbamidomethyl [C8]; 1xPhospho [S11(100)]	Q99PG2	0.000206007	0.000262574	12	2035.95	679.322	3.317e-05	6.77e-05	3.44	Q99PG2 1xPhospho [S403(100)]	Opioid growth factor receptor OS=Mus musculus OX=10090 GN=Ogfr PE=1 SV=1	Ogfr_S403	0	118.7	96.3	91.1	93.9	0.811	0.71	0.791	0.673421	0.169389	0.552574	112.3	65.4	82.7	114.8	87	87.4	116.4	85.1	85.2	158.2	107.8	97.6
[R].KVQVAPLQGSPPLSHDDRGFEVIEEFDGR.[S]	2xPhospho [S10(100); S14(100)]	Q9Z0U1	7.6529e-05	0.000262574	10	3382.55	846.393	3.317e-05	2.487e-05	3.93	Q9Z0U1 2xPhospho [S107(100); S111(100)]	Tight junction protein ZO-2 OS=Mus musculus OX=10090 GN=Tjp2 PE=1 SV=2	Tjp2_S107_ S111	2	166.7	72.4	53.7	107.1	0.434	0.368	0.643	0.000428889	8.21965e-05	0.130172		73.4	47.5	73.1	79.6	90.3	158	45	117.8	183.3	123	209.1
[R].LEREDSSEEEEEEIDDEEIER.[R]	2xPhospho [S6(100); S7(100)]	C0HKD9	3.5733e-07	0.000262574	121	2769.02	923.677	3.317e-05	1.122e-07	8.27	C0HKD9 2xPhospho [S132(100); S133(100)]	Microfibrillar-associated protein 1B OS=Mus musculus OX=10090 GN=Mfap1b PE=1 SV=1	Mfap1b_S132_ S133	1	60.5	110.4	127.3	101.8	1.826	0.998	1.079	0.000163344	0.997544	0.612724	33.2	136	136.9	109.3	118	125.2	31.4	108.8	148	51.3	64.6	137.2
[R].KQNETADEATTPQAK.[K]	1xPhospho [T5(100)]	E9Q5C9	0.000258201	0.000262574	23	1711.75	571.256	3.317e-05	8.493e-05	3.86	E9Q5C9 1xPhospho [T594(100)]	Nucleolar and coiled-body phosphoprotein 1 OS=Mus musculus OX=10090 GN=Nolc1 PE=1 SV=1	Nolc1_T594	1	115	91.2	99.2	94.7	0.903	0.863	0.824	0.816264	0.369056	0.391509	93.5	82.6	116.7	81.4	85.9	129.6	86.1	89.3	99.3	90.1	108.4	137
[K].KEQKPFTPASPVQSTPSKPSDK.[S]	1xPhospho [S10(100)]	P51125	0.000106862	0.000262574	13	2464.21	616.808	3.317e-05	3.48e-05	4.98	P51125 1xPhospho [S219(100)]	Calpastatin OS=Mus musculus OX=10090 GN=Cast PE=1 SV=2	Cast_S219	1	105.2	109.7	84.5	100.7	0.812	0.803	0.85	0.561524	0.277734	0.538073	115.1	72.3	82.1	106.6	113.4	77.8	115.1	81.4	97.9	102.3	140.2	95.8
[K].KESLPLDLSDDQSNSKK.[Q]	1xPhospho [S9(100)]	Q9DBY8	0.00016317	0.000262574	12	1983.93	661.981	3.317e-05	5.336e-05	4.98	Q9DBY8 1xPhospho [S190(100)]	Nuclear valosin-containing protein-like OS=Mus musculus OX=10090 GN=Nvl PE=1 SV=1	Nvl_S190	2	105.8	101.6	80.3	112.4	0.889	0.786	1.062	0.857546	0.23328	0.605094	75.6	74.3	142.5	95.5	81.3	101.3	105.7	89.8	126	94.5	114	99.5
[R].KETESEAEDDNLDDLER.[H]	1xPhospho [S5(100)]	Q52KI8	1.03919e-05	0.000262574	43	2087.83	696.614	3.317e-05	3.333e-06	5.82	Q52KI8 1xPhospho [S915(100)]	Serine/arginine repetitive matrix protein 1 OS=Mus musculus OX=10090 GN=Srrm1 PE=1 SV=2	Srrm1_S915	1	119.7	96	91.1	93.2	0.915	0.908	0.804	0.769906	0.455921	0.197463	114.8	89.8	82.5	115.7	94.6	86.7	127.4	91.9	67.7	126.4	118.1	84.2
[R].KETESEAEDDNLDDLER.[H]	2xPhospho [T3(100); S5(100)]	Q52KI8	2.92908e-06	0.000262574	135	2167.8	723.271	3.317e-05	9.313e-07	6.54	Q52KI8 2xPhospho [T913(100); S915(100)]	Serine/arginine repetitive matrix protein 1 OS=Mus musculus OX=10090 GN=Srrm1 PE=1 SV=2	Srrm1_T913_ S915	1	96.9	100.4	82.1	120.6	1.049	0.847	1.187	0.608255	0.194419	0.275462	86.6	2.9	120.2	104.3	106	120.2	91.7	127.3	129.8	99.4	102.3	109.4
[R].KETTSGTTAEPVKNNSPAPPQPAPVK.[A]	1xPhospho [S16(100)]	Q14AX6-3	8.82158e-05	0.000262574	12	2726.34	682.341	3.317e-05	2.874e-05	4.4	Q14AX6-3 1xPhospho [S1079(100)]	Isoform 3 of Cyclin-dependent kinase 12 OS=Mus musculus OX=10090 GN=Cdk12	Cdk12_S1079	2	110.5	108	86.2	95.3	0.977	0.859	0.904	0.82927	0.374185	0.751229	125.6	77.3	80.4	119.9	100.7	78	146.2	88.9	81.4	108.5	103.1	90
[K].KGAAEEADSEDSDAEEKPVK.[Q]	2xPhospho [S9(100); S12(100)]	Q9ERA6	6.81513e-05	0.000262574	8	2264.88	755.633	3.317e-05	2.216e-05	4.91	Q9ERA6 2xPhospho [S96(100); S99(100)]	Tuftelin-interacting protein 11 OS=Mus musculus OX=10090 GN=Tfip11 PE=1 SV=1	Tfip11_S96_ S99	1	32.3	110.3	129.1	128.3	2.53	4.002	3.978	1.75622e-06	2.06501e-14	7.92145e-08		170.2	170.5	79	145.5	146.8		121.9	235.3		15.7	115.1
[K].KGAAEEADSEDSDAEEKPVKQEDFPK.[D]	1xPhospho [S12(100)]	Q9ERA6	2.38042e-05	0.000262574	2	2929.26	733.074	3.317e-05	7.682e-06	4.79	Q9ERA6 1xPhospho [S99(100)]	Tuftelin-interacting protein 11 OS=Mus musculus OX=10090 GN=Tfip11 PE=1 SV=1	Tfip11_S99	2	63.8	148.9	74.5	112.8	1.923	1.167	1.769	0.00247097	0.268013	0.017664	211.2	31.5	63	94.8	126.3	125.9	187.5	95.4	62.5	53.9	98.7	49.3
[K].KGAAEEADSEDSDAEEKPVKQEDFPK.[D]	2xPhospho [S9(100); S12(100)]	Q9ERA6	2.1428e-07	0.000262574	56	3009.23	753.063	3.317e-05	6.708e-08	7.17	Q9ERA6 2xPhospho [S96(100); S99(100)]	Tuftelin-interacting protein 11 OS=Mus musculus OX=10090 GN=Tfip11 PE=1 SV=1	Tfip11_S96_ S99	2	85.8	102.2	113.2	98.8	1.191	1.123	1.151	0.20777	0.347546	0.365777	70	119	129.8	102.2	109.9	107.5	54.7	103.9	134.3	62.4	90.2	116.2
[K].KGDVEGSQSQDEGEGSGESER.[G]	1xPhospho [S9(100)]	Q9CW03	9.90808e-06	0.000262574	29	2246.87	749.628	3.317e-05	3.18e-06	5.52	Q9CW03 1xPhospho [S1067(100)]	Structural maintenance of chromosomes protein 3 OS=Mus musculus OX=10090 GN=Smc3 PE=1 SV=2	Smc3_S1067	1	91.9	94.8	103.1	110.2	1.031	1.121	1.145	0.68121	0.353093	0.383204	118.8	95.4	103	107.4	91.5	94.8	110.2	121.3	72.3	87.5	105.9	91.9	CK2A1,CK2A2
[K].KGDVEGSQSQDEGEGSGESER.[G]	2xPhospho [S7(100); S9(100)]	Q9CW03	2.55e-05	0.000262574	4	2326.83	776.283	3.317e-05	8.233e-06	4.12	Q9CW03 2xPhospho [S1065(100); S1067(100)]	Structural maintenance of chromosomes protein 3 OS=Mus musculus OX=10090 GN=Smc3 PE=1 SV=2	Smc3_S1065_ S1067	1	46.8	126.2	90.1	136.9	2.156	1.62	2.922	0.000164957	0.0328817	0.000144263	25.6	222.3	104.4	76.4	178.8	146.1		134.7	186.4		31.3	94		CK2A1
[K].KGGEFDEFVNDDTDDDLPVSK.[K]	1xPhospho [T13(100)]	Q62018	0.000169215	0.000262574	64	2422	808.005	3.317e-05	5.537e-05	4.51	Q62018 1xPhospho [T925(100)]	RNA polymerase-associated protein CTR9 homolog OS=Mus musculus OX=10090 GN=Ctr9 PE=1 SV=2	Ctr9_T925	1	111.2	93	94.9	100.9	0.929	0.922	1.007	0.837437	0.532196	0.931064	104.6	85.3	93.8	105.3	91.9	90.1	129.4	99.7	88.6	109.9	113.4	88
[K].KGGEFDEFVNDDTDDDLPVSKK.[K]	1xPhospho [T13(100)]	Q62018	0.000314673	0.000262574	18	2550.09	638.279	3.317e-05	0.0001039	3.41	Q62018 1xPhospho [T925(100)]	RNA polymerase-associated protein CTR9 homolog OS=Mus musculus OX=10090 GN=Ctr9 PE=1 SV=2	Ctr9_T925	2	123.3	95.9	86.6	94.1	0.819	0.971	0.814	0.533695	0.953238	0.49971	128.3	82.6	79.3	105.8	85.6	91.5	142.4	89.7	66.5	129.1	117.6	81.6
[K].KGLVAASGSDSEDEDSMDSPLDLSSSAASGK.[R]	1xOxidation [M17]; 2xPhospho [S9(99.4); S11(99.4)]	P70284	0.000121185	0.000262574	5	3189.27	798.074	3.317e-05	3.96e-05	3.19	P70284 2xPhospho [S13(99.4); S15(99.4)]	Homeobox protein TGIF1 OS=Mus musculus OX=10090 GN=Tgif1 PE=1 SV=2	Tgif1_S13_ S15	1	61.7	103.6	106.6	128.1	1.679	1.889	2.42	0.0189121	0.00710757	0.00858818		122.2	157.3	68.5	134.9	145.2		121.2	229.1	54.9	80.3	86.3
[K].KGPRTPSPPPPILEDIILGK.[K]	2xPhospho [T5(100); S7(100)]	E9Q784	8.75004e-07	0.000262574	31	2285.17	762.395	3.317e-05	2.761e-07	5.92	E9Q784 2xPhospho [T263(100); S265(100)]	Zinc finger CCCH domain-containing protein 13 OS=Mus musculus OX=10090 GN=Zc3h13 PE=1 SV=1	Zc3h13_T263_ S265	2	120.8	91.8	100.8	86.7	0.76	0.791	0.718	0.336907	0.263084	0.147253	98.6	105.9	71.8	89.8	120.7	78.2	120.3	84.8	62.9	133.9	118.2	114.9
[K].KGSAEGSSDEEGKLVIDEPAK.[E]	2xPhospho [S7(100); S8(100)]	P51859	2.52983e-05	0.000262574	55	2305.98	577.252	3.317e-05	8.164e-06	5.92	P51859 2xPhospho [S132(100); S133(100)]	Hepatoma-derived growth factor OS=Mus musculus OX=10090 GN=Hdgf PE=1 SV=2	Hdgf_S132_ S133	2	88.5	103.2	105.4	102.8	1.166	1.136	1.162	0.256772	0.302238	0.337912	74.5	118.2	113	99.8	113	110.7	56.5	110.3	131.6	73.4	94.9	104.1
[K].KGSAEGSSDEEGKLVIDEPAK.[E]	3xPhospho [S3(100); S7(100); S8(100)]	P51859	0.000193126	0.000262574	11	2385.95	597.243	3.317e-05	6.328e-05	3.75	P51859 3xPhospho [S128(100); S132(100); S133(100)]	Hepatoma-derived growth factor OS=Mus musculus OX=10090 GN=Hdgf PE=1 SV=2	Hdgf_S128_ S132_ S133	2	85.1	92.6	113.5	108.7	1.089	1.335	1.278	0.431577	0.099903	0.200311		198.8	142.9	137.5	153	114.6		137.4	189.6			126.3
[R].KGSFNPGDASGPEAAGSPPEEGGTSEAAPNKDHR.[G]	1xPhospho [S3(100)]	Q3TBD2	1.02314e-07	0.000262574	16	3401.47	681.101	3.317e-05	3.185e-08	5.84	Q3TBD2 1xPhospho [S577(100)]	Rho GTPase-activating protein 45 OS=Mus musculus OX=10090 GN=Arhgap45 PE=1 SV=2	Arhgap45_S577	2	129.6	90.9	91.3	88.2	0.803	0.807	0.826	0.490043	0.292344	0.456205	142.6	72.4	81.5	116.3	72.1	81.1	142.8	74.1	78.8	132.8	89.7	115.7
[R].KGSGSEQEGEEEEGGERK.[K]	2xPhospho [S3(100); S5(100)]	Q62018	3.64952e-06	0.000262574	9	2081.77	694.594	3.317e-05	1.161e-06	5.99	Q62018 2xPhospho [S941(100); S943(100)]	RNA polymerase-associated protein CTR9 homolog OS=Mus musculus OX=10090 GN=Ctr9 PE=1 SV=2	Ctr9_S941_ S943	2	65.8	110.1	111.7	112.4	1.674	1.698	1.282	0.00585484	0.00306618	0.209337	66	138.8	127.3	96	125.5	133.8	30.6	143.3	128.2	23.9	75	111.7
[R].KGTENGVNGTVTSNGADSPR.[N]	1xPhospho [S18(100)]	Q91V04	2.02547e-05	0.000262574	12	2040.9	680.971	3.317e-05	6.517e-06	4.85	Q91V04 1xPhospho [S365(100)]	Translocating chain-associated membrane protein 1 OS=Mus musculus OX=10090 GN=Tram1 PE=1 SV=3	Tram1_S365	1	87.7	92.8	116.2	103.3	1.058	1.098	1.178	0.539475	0.468995	0.337348	113.9	70.8	127	90.9	82.5	130.5	101.2	87.1	121.1	85.9	64.5	124.5
[R].KGTENGVNGTVTSNGADSPR.[N]	1xDeamidated [N]; 1xPhospho [S18(100)]	Q91V04	3.06079e-05	0.000262574	64	2041.88	681.299	3.317e-05	9.884e-06	5.08	Q91V04 1xPhospho [S365(100)]	Translocating chain-associated membrane protein 1 OS=Mus musculus OX=10090 GN=Tram1 PE=1 SV=3	Tram1_S365	1	88.2	101.5	115.1	95.3	1.109	0.995	1.049	0.402641	0.927944	0.662025	116.5	78.1	117.1	89.2	102.8	124.8	96.5	84.4	103.1	80.5	89.3	117.7
[R].KGTENGVNGTVTSNGADSPR.[N]	2xDeamidated [N5; N8]; 1xPhospho [S18(100)]	Q91V04	1.50568e-05	0.000262574	42	2042.87	681.627	3.317e-05	4.837e-06	5.25	Q91V04 1xPhospho [S365(100)]	Translocating chain-associated membrane protein 1 OS=Mus musculus OX=10090 GN=Tram1 PE=1 SV=3	Tram1_S365	1	95.7	95.4	104.9	103.9	0.997	1.142	1.086	0.832657	0.248626	0.527626	96.7	101.3	128.1	92.1	82.5	112.2	100.4	96.1	106	84.7	92.4	107.4
[K].KEPAISSQNSPEAR.[E]	1xPhospho [S10(100)]	P10711	0.000302991	0.000262574	23	1593.73	531.913	3.317e-05	9.998e-05	4.25	P10711 1xPhospho [S100(100)]	Transcription elongation factor A protein 1 OS=Mus musculus OX=10090 GN=Tcea1 PE=1 SV=2	Tcea1_S100	1	92.8	97.3	108.2	101.7	1.048	1.153	1.096	0.611772	0.24935	0.546575	105.4	82.4	124.2	103.5	94.4	94.8	96.9	99.1	113.9	87.1	107.7	90.4
[K].KELNSNHDGADETSEKEQQEAIEHIDEVQNEIDR.[L]	1xDeamidated [N/Q]; 1xPhospho [S14(99.5)]	Q9EQU5-2	3.64985e-07	0.000262574	17	4030.74	806.957	3.317e-05	1.147e-07	5.37	Q9EQU5-2 1xPhospho [S24(99.5)]	Isoform 2 of Protein SET OS=Mus musculus OX=10090 GN=Set	Set_S24	2	39	36.3	287.8	36.9	0.931	7.087	1.123	0.834003	1e-17	0.467851	397	357.4	72.3	52.2	17.7	45.1	30	45.8	62.9	56	15.1	48.5
[K].KELNSNHDGADETSEKEQQEAIEHIDEVQNEIDR.[L]	1xPhospho [T13(99.6)]	Q9EQU5-2	1.04775e-06	0.000262574	15	4029.76	806.757	3.317e-05	3.309e-07	4.97	Q9EQU5-2 1xPhospho [T23(99.6)]	Isoform 2 of Protein SET OS=Mus musculus OX=10090 GN=Set	Set_T23	2	103.7	97.3	63.5	135.5	0.797	0.613	0.966	0.477132	0.00608066	0.89656	58.9	45.3	146.8	90.2	76.3	104.5	125.6	92.6	129.4	138.5	95.8	96.1
[K].KEGVILTNENAASPEQPGDEDAK.[Q]	1xDeamidated [N/Q]; 1xPhospho [S13(100)]	Q1HFZ0	5.60653e-05	0.000262574	62	2493.1	831.707	3.317e-05	1.82e-05	3.64	Q1HFZ0 1xPhospho [S723(100)]	RNA cytosine C(5)-methyltransferase NSUN2 OS=Mus musculus OX=10090 GN=Nsun2 PE=1 SV=2	Nsun2_S723	1	95.4	95.3	103.2	106	0.962	1.123	1.124	0.818015	0.392322	0.384942	100	100.5	116.4	93.9	92.8	83.9	98	103.2	127.7	92.9	103.6	87.2
[K].KAVESTDEDHQTDLDAK.[M]	3xPhospho [S5(100); T6(100); T12(100)]	Q8BLH7	2.9495e-05	0.000262574	16	2141.77	714.595	3.317e-05	9.515e-06	6.77	Q8BLH7 3xPhospho [S134(100); T135(100); T141(100)]	HIRA-interacting protein 3 OS=Mus musculus OX=10090 GN=Hirip3 PE=1 SV=1	Hirip3_S134_ T135_ T141	1	99.1	46.3	141.7	112.9	0.467	1.429	1.139	0.000674389	0.0104811	0.352825		195.8	189.4	29.8	103	63		54.8	429.5			134.7
[K].KDDAKDADSLSDEVTHNSNQNNSNCSSPSR.[M]	1xCarbamidomethyl [C25]; 1xPhospho [S9(100)]	Q80TH2-2	4.29372e-05	0.000262574	26	3372.37	843.846	3.317e-05	1.391e-05	3.9	Q80TH2-2 1xPhospho [S639(100)]	Isoform 2 of Erbin OS=Mus musculus OX=10090 GN=Erbin	Erbin_S639	2	103.5	106.5	92.5	97.5	1.035	0.904	0.942	0.466837	0.994943	0.867046	119.1	85	91.8	111.9	105.7	102.5	96.8	102.9	79.2	94	102.8	108.2
[K].KDDSHSAEDSEDEKDDHK.[N]	2xPhospho [S4(99.5); S10(100)]	Q80XU3	5.63554e-06	0.000262574	14	2246.78	749.595	3.317e-05	1.8e-06	7.46	Q80XU3 2xPhospho [S73(99.5); S79(100)]	Nuclear ubiquitous casein and cyclin-dependent kinase substrate 1 OS=Mus musculus OX=10090 GN=Nucks1 PE=1 SV=1	Nucks1_S73_ S79	2	33.1	147.5	75.1	144.2	5.562	6.619	8.72	1e-17	1e-17	1e-17	25.8	308	50.8	99.8	56.8	172.5	61	270.4	97.5	31	3.9	22.4
[K].KDDSHSAEDSEDEKDDHK.[N]	3xPhospho [S4(100); S6(100); S10(100)]	Q80XU3	8.25296e-06	0.000262574	12	2326.74	776.251	3.317e-05	2.644e-06	7.25	Q80XU3 3xPhospho [S73(100); S75(100); S79(100)]	Nuclear ubiquitous casein and cyclin-dependent kinase substrate 1 OS=Mus musculus OX=10090 GN=Nucks1 PE=1 SV=1	Nucks1_S73_ S75_ S79	2	0.1	37.2	199.5	163.2	100	100	7.806	1e-17	1e-17	1e-17		284.8	186.1	15.8	43	243.1	0.1	188.3	211.6	0.1	0	27.1
[K].KDEGSDIDDEDMEELLNDTR.[L]	1xOxidation [M12]; 1xPhospho [S5(100)]	Q6ZPL9	9.59569e-05	0.000262574	12	2434.94	812.321	3.317e-05	3.122e-05	3.82	Q6ZPL9 1xPhospho [S544(100)]	ATP-dependent RNA helicase DDX55 OS=Mus musculus OX=10090 GN=Ddx55 PE=1 SV=2	Ddx55_S544	1	100.6	98.7	91.6	109.2	0.981	0.959	1.084	0.733141	0.87157	0.558791	88.7	91.4	103.1	111.5	88.5	98.5	109	100.2	110	100.4	106.2	92.4
[K].KDIDHETVVEEQIIGENSPPDYSEYMTGK.[K]	1xOxidation [M26]; 1xPhospho [S18(100)]	Q00899	2.36979e-07	0.000262574	35	3419.49	855.63	3.317e-05	7.413e-08	7.32	Q00899 1xPhospho [S247(100)]	Transcriptional repressor protein YY1 OS=Mus musculus OX=10090 GN=Yy1 PE=1 SV=1	Yy1_S247	1	127.3	87.2	89.2	96.3	0.711	0.7	0.878	0.150385	0.0372102	0.661578	109.5	79.4	80.1	112.5	76.2	78.4	142.4	86.5	76	158.1	114.4	86.6
[R].KDSEEEVSLLGNQDIEEGNSR.[M]	1xPhospho [S3(100)]	P15920	4.05753e-06	0.000262574	34	2428.05	810.023	3.317e-05	1.293e-06	4.88	P15920 1xPhospho [S695(100)]	V-type proton ATPase 116 kDa subunit a2 OS=Mus musculus OX=10090 GN=Atp6v0a2 PE=1 SV=2	Atp6v0a2_S695	1	109.4	100.1	96.7	93.9	1.02	0.986	0.89	0.729712	0.97516	0.618198	113.5	85	91.7	124.7	87.9	94.9	134.4	89	76.7	112.3	103.8	86.2
[R].KDSEEEVSLLGNQDIEEGNSR.[M]	2xPhospho [S3(100); S8(100)]	P15920	8.28182e-05	0.000262574	11	2508.02	836.677	3.317e-05	2.695e-05	3.65	P15920 2xPhospho [S695(100); S700(100)]	V-type proton ATPase 116 kDa subunit a2 OS=Mus musculus OX=10090 GN=Atp6v0a2 PE=1 SV=2	Atp6v0a2_S695_ S700	1	103.6	89.1	86	121.2	0.919	0.919	1.17	0.885235	0.982778	0.28155	130.8	72.2	78.4	118	72.6	81.2	138	96.8	110.5	128.4	78.6	94.5
[R].KDSEEGEESFSSVQDDLSK.[A]	1xPhospho [S3(100)]	P35601	1.72339e-05	0.000262574	25	2195.89	732.634	3.317e-05	5.538e-06	5.95	P35601 1xPhospho [S244(100)]	Replication factor C subunit 1 OS=Mus musculus OX=10090 GN=Rfc1 PE=1 SV=2	Rfc1_S244	1	119.7	96.1	94	90.2	0.907	0.809	0.753	0.729283	0.0950219	0.0915005	103.8	93.3	82.9	108.4	95.3	93.4	120.7	89.5	71.9	119.6	118.8	102.5
[R].KDSEEGEESFSSVQDDLSK.[A]	2xPhospho [S3(100); S9(100)]	P35601	8.59258e-05	0.000262574	20	2275.85	759.289	3.317e-05	2.8e-05	4.51	P35601 2xPhospho [S244(100); S250(100)]	Replication factor C subunit 1 OS=Mus musculus OX=10090 GN=Rfc1 PE=1 SV=2	Rfc1_S244_ S250	1	115.5	85.9	98.7	99.9	0.743	0.854	0.865	0.273544	0.453335	0.66332	95.3	83.8	117.2	83	73.2	104.1	95	96.5	113.7	115.4	111.1	111.6
[R].KGTENGVNGTVTSNGADSPR.[N]	3xDeamidated [N5; N8; N14]; 1xPhospho [S18(100)]	Q91V04	0.000130736	0.000262574	9	2043.85	681.955	3.317e-05	4.27e-05	4.49	Q91V04 1xPhospho [S365(100)]	Translocating chain-associated membrane protein 1 OS=Mus musculus OX=10090 GN=Tram1 PE=1 SV=3	Tram1_S365	1	104.4	99.9	96.5	99.2	0.957	0.99	0.953	0.838867	0.781301	0.936851	96.6	93.9	110	100	81.6	112.4	92.9	105.8	99.3	92	111	104.6
[K].KDSQENSDAELSSSEYIR.[A]	1xPhospho [S7(100)]	Q8K327	3.72251e-05	0.000262574	12	2137.89	713.303	3.317e-05	1.205e-05	4.35	Q8K327 1xPhospho [S617(100)]	Chromosome alignment-maintaining phosphoprotein 1 OS=Mus musculus OX=10090 GN=Champ1 PE=1 SV=1	Champ1_S617	1	101.3	86.2	112	100.5	0.831	1.105	0.93	0.716427	0.493376	0.987715	109.8	88.8	131.9	80.1	84.5	97.7	101.5	98.6	91.7	98.6	117.6	99.3
[K].KEANELSDSAGEDHPAELR.[K]	1xPhospho [S7(100)]	Q69ZX6	1.32639e-06	0.000262574	23	2147.92	716.646	3.317e-05	4.196e-07	5.13	Q69ZX6 1xPhospho [S775(100)]	ATPase MORC2A OS=Mus musculus OX=10090 GN=Morc2a PE=1 SV=2	Morc2a_S775	1	111.8	109.2	95.6	83.4	0.921	0.855	0.745	0.97302	0.452906	0.19054	111	94.9	56.5	111	99.2	108.4	122.7	69.9	82.8	111	125	107.7
[K].KEANELSDSAGEDHPAELR.[K]	2xPhospho [S7(100); S9(100)]	Q69ZX6	4.41653e-06	0.000262574	52	2227.89	743.302	3.317e-05	1.409e-06	5.59	Q69ZX6 2xPhospho [S775(100); S777(100)]	ATPase MORC2A OS=Mus musculus OX=10090 GN=Morc2a PE=1 SV=2	Morc2a_S775_ S777	1	70.9	113.1	114.5	101.5	1.597	1.195	1.133	0.00285681	0.150953	0.419651	54.5	117.7	150.4	98	116.2	133.2	36.4	104.2	142.5	48.3	72.8	125.8
[K].KEANELSDSAGEDHPAELRK.[A]	2xPhospho [S7(100); S9(100)]	Q69ZX6	2.47029e-05	0.000262574	29	2355.99	786.001	3.317e-05	7.963e-06	4.12	Q69ZX6 2xPhospho [S775(100); S777(100)]	ATPase MORC2A OS=Mus musculus OX=10090 GN=Morc2a PE=1 SV=2	Morc2a_S775_ S777	2	41.8	117.6	132.7	107.9	2.817	1.269	1.274	1.20206e-08	0.0625799	0.143436	30.6	139.5	173.3	87.4	123.6	127.8	14.5	113.4	180.4	24.1	43.9	141.6
[K].KEDSDEDEDEEDEDDSDEDEDDEEEDEFEPPIVK.[G]	1xPhospho [S4(100)]	P09405	2.87526e-06	0.000262574	163	4140.44	1035.87	3.317e-05	9.155e-07	7.25	P09405 1xPhospho [S145(100)]	Nucleolin OS=Mus musculus OX=10090 GN=Ncl PE=1 SV=2	Ncl_S145	1	82.1	134.7	85	98.2	1.622	1.035	1.196	0.00210717	0.771068	0.254806	123.2	72.3	81.6	130.6	118.3	129.4	151.1	94.3	65.7	80.5	78.9	74.1
[K].KEDSDEDEDEEDEDDSDEDEDDEEEDEFEPPIVK.[G]	2xPhospho [S4(100); S16(100)]	P09405	4.57129e-06	0.000262574	730	4220.41	1055.86	3.317e-05	1.459e-06	7.23	P09405 2xPhospho [S145(100); S157(100)]	Nucleolin OS=Mus musculus OX=10090 GN=Ncl PE=1 SV=2	Ncl_S145_ S157	1	91.1	107.2	93	108.6	1.11	1.021	1.192	0.398718	0.854732	0.264922	91.9	89.6	97.8	88.6	105.9	121.1	100.1	107.3	115.1	109.1	83.5	90
[K].KEESEDSFTFGQSPVKR.[I]	1xPhospho [S13(100)]	Q497V5	0.000154092	0.000262574	23	2050.91	684.308	3.317e-05	5.038e-05	5.22	Q497V5 1xPhospho [S174(100)]	S1 RNA-binding domain-containing protein 1 OS=Mus musculus OX=10090 GN=Srbd1 PE=2 SV=3	Srbd1_S174	2	106.4	90.6	105.6	97.4	0.868	0.926	0.916	0.785296	0.804075	0.823924	106.1	83.3	110.5	91.1	86.4	103.5	114.7	81.6	97.9	98.7	107	119.3
[K].KEESEESDDDMGFGLFD.[-]	1xOxidation [M11]; 1xPhospho [S4(100)]	P99027	0.00030684	0.000262574	59	2045.72	682.578	3.317e-05	0.0001012	5.71	P99027 1xPhospho [S102(100)]	60S acidic ribosomal protein P2 OS=Mus musculus OX=10090 GN=Rplp2 PE=1 SV=3	Rplp2_S102	1	84.6	151.5	69	94.9	1.468	0.816	0.935	0.0127766	0.110881	0.713837	72.7	69.5	69.6	97.7	152.7	187.1	95.6	65.6	106.6	127.4	85.2	70.2	GRK2
[K].KEESEESDDDMGFGLFD.[-]	1xOxidation [M11]; 2xPhospho [S4(100); S7(100)]	P99027	0.000277988	0.000262574	389	2125.69	709.235	3.317e-05	9.169e-05	6.65	P99027 2xPhospho [S102(100); S105(100)]	60S acidic ribosomal protein P2 OS=Mus musculus OX=10090 GN=Rplp2 PE=1 SV=3	Rplp2_S102_ S105	1	108.1	113.2	91.7	87	0.887	0.801	0.77	0.634067	0.0811012	0.119401	93	106	73	114.7	117.3	76.5	96.6	83.9	88.1	132.3	109	109.6	GRK2	GRK2
[R].KEGGGDSSASSPTEEEQEQGEMSACSDEGTAQEGK.[A]	1xCarbamidomethyl [C25]; 1xOxidation [M22]; 1xPhospho [S26(100)]	P28667	8.41362e-05	0.000262574	12	3685.39	922.103	3.317e-05	2.736e-05	3.7	P28667 1xPhospho [S135(100)]	MARCKS-related protein OS=Mus musculus OX=10090 GN=Marcksl1 PE=1 SV=2	Marcksl1_S135	1	89	102.3	110	98.7	1.149	1.163	1.109	0.297542	0.285786	0.476804	113.1	106.4	92	98.9	99.2	98.6	122.2	95.5	94.3	114.7	86.1	79.1
[R].KEGGGDSSASSPTEEEQEQGEMSACSDEGTAQEGK.[A]	1xCarbamidomethyl [C25]; 1xOxidation [M22]; 2xPhospho [S8(98.6); S26(100)]	P28667	0.000177308	0.000262574	9	3765.36	942.094	3.317e-05	5.815e-05	3.19	P28667 2xPhospho [S117(98.6); S135(100)]	MARCKS-related protein OS=Mus musculus OX=10090 GN=Marcksl1 PE=1 SV=2	Marcksl1_S117_ S135	1	103.7	85.9	93.3	117.2	0.829	0.9	1.13	0.732716	0.937371	0.359445		119.4	176.9	104.5	133.9	136.6		164.2	203			161.5
[K].KEGVILTNENAASPEQPGDEDAK.[Q]	1xPhospho [S13(100)]	Q1HFZ0	7.54212e-06	0.000262574	33	2492.12	831.378	3.317e-05	2.414e-06	5.24	Q1HFZ0 1xPhospho [S723(100)]	RNA cytosine C(5)-methyltransferase NSUN2 OS=Mus musculus OX=10090 GN=Nsun2 PE=1 SV=2	Nsun2_S723	1	91.1	93.2	105.8	109.8	1.023	1.161	1.205	0.714933	0.2267	0.237275	104.5	91.9	122.8	92	94	84.6	108.4	86.2	144.6	82.6	98.5	89.9
[K].KDSQENSDAELSSSEYIR.[A]	2xPhospho [S3(100); S7(100)]	Q8K327	6.74364e-05	0.000262574	22	2217.86	739.959	3.317e-05	2.191e-05	3.72	Q8K327 2xPhospho [S613(100); S617(100)]	Chromosome alignment-maintaining phosphoprotein 1 OS=Mus musculus OX=10090 GN=Champ1 PE=1 SV=1	Champ1_S613_ S617	1	86	93.5	113.6	107	1.088	1.225	1.359	0.412057	0.19837	0.111768	107	82.6	126.9	85.7	88	97.6	98.8	100.7	155.6	80.9	72.7	103.6
[R].KGTGDCSDEEVDGKADGADAK.[A]	1xCarbamidomethyl [C6]; 1xPhospho [S7(99.7)]	Q8VDD5	4.44046e-07	0.000262574	73	2204.86	735.627	3.317e-05	1.395e-07	6.83	Q8VDD5 1xPhospho [S1943(99.7)]	Myosin-9 OS=Mus musculus OX=10090 GN=Myh9 PE=1 SV=4	Myh9_S1943	2	98.4	94.9	103.8	103	0.964	1.056	1.012	0.985958	0.653488	0.909054	123.7	106.2	81.1	116.6	97.1	82.3	106.6	105.4	79.8	95.1	105.4	100.6
[R].KGTGDCSDEEVDGKADGADAK.[A]	1xCarbamidomethyl [C6]; 2xPhospho [T3(100); S7(100)]	Q8VDD5	8.89026e-07	0.000262574	50	2284.83	762.281	3.317e-05	2.81e-07	5.95	Q8VDD5 2xPhospho [T1939(100); S1943(100)]	Myosin-9 OS=Mus musculus OX=10090 GN=Myh9 PE=1 SV=4	Myh9_T1939_ S1943	2	75.7	130.4	100.5	93.4	1.724	1.626	1.234	0.000597853	8.54658e-05	0.173961	39.3	184	95.5	119.4	162.7	123.9	13.5	165	88.7	23	71.9	113.1	CAMK2A,CAMK4,
[K].KHSDPHLLERNGILASPQSAPGNLDNSK.[S]	1xDeamidated [N11]; 1xPhospho [S3(100)]	Q8BTY2-2	0.000152099	0.000262574	13	3076.48	769.876	3.317e-05	4.98e-05	3.81	Q8BTY2-2 1xPhospho [S247(100)]	Isoform 2 of Sodium bicarbonate cotransporter 3 OS=Mus musculus OX=10090 GN=Slc4a7	Slc4a7_S247	2	124.1	102.1	64.6	109.2	0.809	0.762	0.852	0.552593	0.422408	0.715261	117.3	68.7	61.4	122.9	108.6	59.9	131.2	116.2	53.8	132	154	74
[K].KMSDDDEDDEEEYGKEEHEK.[E]	1xOxidation [M2]; 1xPhospho [S3(100)]	Q62383	1.40549e-05	0.000262574	23	2552.91	638.984	3.317e-05	4.522e-06	4.59	Q62383 1xPhospho [S125(100)]	Transcription elongation factor SPT6 OS=Mus musculus OX=10090 GN=Supt6h PE=1 SV=2	Supt6h_S125	2	101.5	96.5	104.4	97.6	0.972	1.119	1.02	0.829184	0.401331	0.746837	83.5	105.5	133.6	116.1	93.4	97.5	85.2	98.6	121.8	102.6	43	119.4
[R].KNLAKPGVTSTSDSEDEDDQEGEK.[K]	2xPhospho [S12(98.5); S14(100)]	Q99JF8	0.000113504	0.000262574	25	2739.09	913.701	3.317e-05	3.706e-05	4.01	Q99JF8 2xPhospho [S272(98.5); S274(100)]	PC4 and SFRS1-interacting protein OS=Mus musculus OX=10090 GN=Psip1 PE=1 SV=1	Psip1_S272_ S274	1	70.1	112	110.5	107.3	1.599	1.577	1.215	0.00578104	0.00150285	0.233347	54.9	174.2	108.9	93.6	155.1	110.4	29.9	105.7	131.6	58.4	69	108.3
[R].KNNPDEEANVVTPHTPVR.[T]	1xPhospho [T15(100)]	P13405	0.00024471	0.000262574	7	2096.98	699.662	3.317e-05	8.055e-05	3.84	P13405 1xPhospho [T367(100)]	Retinoblastoma-associated protein OS=Mus musculus OX=10090 GN=Rb1 PE=1 SV=2	Rb1_T367	1	118.3	100.7	88	93	0.851	0.961	0.815	0.85687	0.768956	0.755768	135.4	85.3	74.3	115.9	97.7	70.8	139.3	90.1	63	114.8	136.2	77.3
[R].KNTFTAWSEEDSDYEIDDRDVNK.[I]	2xPhospho [S8(100); S12(100)]	Q6ZQ58	5.98892e-05	0.000262574	12	2937.15	735.044	3.317e-05	1.945e-05	4.21	Q6ZQ58 2xPhospho [S604(100); S608(100)]	La-related protein 1 OS=Mus musculus OX=10090 GN=Larp1 PE=1 SV=3	Larp1_S604_ S608	2	102.3	79.4	101.7	116.6	0.776	0.908	1.139	0.556616	0.954339	0.410761	145.4	52.9	80	120.9	53.5	62.5	165.7	91.7	80.8	207.6	58.3	80.5
[K].KNTTKPETIPDMEDSPPVSDSEEQQESVR.[A]	1xOxidation [M12]; 1xPhospho [S19(100)]	Q8C9B9	1.50169e-05	0.000262574	5	3369.47	843.123	3.317e-05	4.83e-06	4.32	Q8C9B9 1xPhospho [S806(100)]	Death-inducer obliterator 1 OS=Mus musculus OX=10090 GN=Dido1 PE=1 SV=4	Dido1_S806	1	116.6	100.8	92.6	90	0.864	1.003	0.993	0.820056	0.655141	0.759	131.7	86.3	94.9	103.2	104.9	83.6	130.4	92.1	62.7	59.5	131.3	119.4
[K].KNTTKPETIPDMEDSPPVSDSEEQQESVR.[A]	1xOxidation [M12]; 2xPhospho [S15(100); S19(100)]	Q8C9B9	8.72689e-07	0.000262574	35	3449.43	863.114	3.317e-05	2.755e-07	6.87	Q8C9B9 2xPhospho [S802(100); S806(100)]	Death-inducer obliterator 1 OS=Mus musculus OX=10090 GN=Dido1 PE=1 SV=4	Dido1_S802_ S806	1	95.7	92.1	106.5	105.7	0.965	1.113	1.104	0.984891	0.389047	0.517621	120.1	95.9	104.8	88.8	90.6	100.2	107.5	103.9	103.2	94.2	103.8	86.9
[R].KPDYSSSEEELDDSPDVLDSR.[I]	3xPhospho [S5(100); S6(100); S7(100)]	E9Q6J5	2.45724e-05	0.000262574	48	2622.94	874.985	3.317e-05	7.921e-06	3.62	E9Q6J5 3xPhospho [S2714(100); S2715(100); S2716(100)]	Biorientation of chromosomes in cell division protein 1-like 1 OS=Mus musculus OX=10090 GN=Bod1l PE=1 SV=1	Bod1l_S2714_ S2715_ S2716	0	45	106.5	158.6	89.9	2.374	3.525	1.998	4.19405e-06	1.68656e-08	0.00253082		226	142	83.8	173.8	120.3		40.8	252.6	18.1		142.6
[R].KPINYSQFEDSGNDSDDDFISSSTPVNK.[S]	2xPhospho [S11(100); S15(100)]	Q8C551	0.000269634	0.000262574	17	3266.31	817.334	3.317e-05	8.879e-05	3.49	Q8C551 2xPhospho [S19(100); S23(100)]	RAD51-associated protein 1 OS=Mus musculus OX=10090 GN=Rad51ap1 PE=1 SV=2	Rad51ap1_S19_ S23	0	115.4	92.9	90.9	100.7	0.805	0.788	0.873	0.53677	0.170444	0.627039	66.2	86.9	141.1	88.8	69.2	96.6	66.6	96.2	152.5	110.3	84.3	141.4
[K].KPPAPPSPVQSQSPSTNWSPAVPAK.[K]	2xPhospho [S7(100); S13(99.5)]	Q52KI8	8.49698e-06	0.000262574	56	2715.26	905.758	3.317e-05	2.721e-06	5.24	Q52KI8 2xPhospho [S810(100); S816(99.5)]	Serine/arginine repetitive matrix protein 1 OS=Mus musculus OX=10090 GN=Srrm1 PE=1 SV=2	Srrm1_S810_ S816	0	151.8	95.4	74.8	78	0.699	0.803	0.668	0.0612555	0.12016	0.0291236	159.3	61.6	62.5	121.8	79.8	66.7	154.3	65.2	51.2	174.1	126.9	76.7
[K].KMEEFPDQDISPLPQPSSR.[N]	1xOxidation [M2]; 1xPhospho [S11(100)]	O09130	0.000147033	0.000262574	10	2297.02	766.343	3.317e-05	4.815e-05	3.83	O09130 1xPhospho [S191(100)]	NFATC2-interacting protein OS=Mus musculus OX=10090 GN=Nfatc2ip PE=1 SV=1	Nfatc2ip_S191	1	103.4	89.2	108.5	99	0.863	1.007	0.951	0.752074	0.720751	0.94248	107.5	80.9	116.7	88.3	74.5	112.6	98	110	94.3	99.2	102.4	115.8
[R].KPPPPASPGSSDSSAR.[S]	1xPhospho [S7(100)]	Q8C052	4.74724e-05	0.000262574	20	1617.73	539.914	3.317e-05	1.538e-05	3.65	Q8C052 1xPhospho [S684(100)]	Microtubule-associated protein 1S OS=Mus musculus OX=10090 GN=Map1s PE=1 SV=2	Map1s_S684	0	118.9	97	97.5	86.6	0.816	0.832	0.735	0.655209	0.661787	0.349114	104.6	90.6	96.9	96.5	87.1	116.4	91.6	86.1	80	108.9	118.2	123
[K].KPQKPVKEEQSGPVDEKGNDSDGEAESDDPEK.[K]	1xDeamidated [N/Q]; 1xPhospho [S21(100)]	P46467	1.55018e-05	0.000262574	24	3549.54	888.14	3.317e-05	4.981e-06	3.69	P46467 1xPhospho [S102(100)]	Vacuolar protein sorting-associated protein 4B OS=Mus musculus OX=10090 GN=Vps4b PE=1 SV=2	Vps4b_S102	2	99.5	119.5	105	76	1.122	0.871	0.764	0.390389	0.747866	0.363661	82.2	109.9	100.4	114.3	124.1	105.8	44.2	125.4	72.7	95.1	131.6	94.3
[R].KPSELNGEASKSQEMVHLVNKEPSETPDQCMTADETR.[N]	1xCarbamidomethyl [C30]; 2xOxidation [M15; M31]; 1xPhospho [S12(98.8)]	P15379	0.000108272	0.000262574	11	4284.87	857.782	3.317e-05	3.529e-05	3.5	P15379 1xPhospho [S742(98.8)]	CD44 antigen OS=Mus musculus OX=10090 GN=Cd44 PE=1 SV=3	Cd44_S742	2	106.9	105.9	86.2	101	0.99	0.806	1	0.737995	0.329375	0.83271	120.4	81.7	40.7	116.1	90.3	100.4	162.1	95.8	94.9	101.4	101.4	94.9	CAMK2A
[R].KPSELNGEASKSQEMVHLVNKEPSETPDQCMTADETR.[N]	1xCarbamidomethyl [C30]; 1xDeamidated [N/Q]; 2xOxidation [M15; M31]; 1xPhospho [S12(100)]	P15379	0.000124073	0.000262574	37	4285.86	857.98	3.317e-05	4.051e-05	3.42	P15379 1xPhospho [S742(100)]	CD44 antigen OS=Mus musculus OX=10090 GN=Cd44 PE=1 SV=3	Cd44_S742	2	94.1	83.9	118.7	103.3	0.774	1.048	1.088	0.325754	0.571289	0.439202	125.7	76.6	126.1	93.2	56.6	88.8	130.9	109.4	80.6	99.6	120.3	92.2	CAMK2A
[R].KPSPEPEGEVGPPK.[I]	1xPhospho [S3(100)]	E9Q1P8	8.32553e-05	0.000262574	30	1527.71	509.908	3.317e-05	2.706e-05	3.37	E9Q1P8 1xPhospho [S343(100)]	Interferon regulatory factor 2-binding protein 2 OS=Mus musculus OX=10090 GN=Irf2bp2 PE=1 SV=1	Irf2bp2_S343	0	79.2	82.7	131.6	106.4	1.044	1.578	1.305	0.547188	0.00355966	0.13076	87.5	137	135.6	85.2	151.2	65	113.3	72.9	109.6	81.6	86.8	74.2
[R].KQEFMSDTNLSEHAAIPAR.[V]	1xOxidation [M5]; 1xPhospho [S6(100)]	Q8C3J5	1.43613e-06	0.000262574	13	2241	747.671	3.317e-05	4.554e-07	4.97	Q8C3J5 1xPhospho [S1729(100)]	Dedicator of cytokinesis protein 2 OS=Mus musculus OX=10090 GN=Dock2 PE=1 SV=3	Dock2_S1729	1	113.2	68.3	117.6	100.8	0.664	1.039	0.89	0.10122	0.684921	0.720892	132.1	75.9	120.7	82.9	63.6	70.1	131.5	83.8	103.5	116.2	95.7	124.2
[K].KQETAAVCGETDEEAGESGGEGIFR.[E]	1xCarbamidomethyl [C8]; 2xPhospho [T11(100); S18(100)]	E9PYL2	0.000251049	0.000262574	30	2787.09	929.701	3.317e-05	8.26e-05	4.04	E9PYL2 2xPhospho [T1555(100); S1562(100)]	Proline-rich protein 12 OS=Mus musculus OX=10090 GN=Prr12 PE=1 SV=1	Prr12_T1555_ S1562	1	103.8	95	99.9	101.3	0.89	0.962	0.975	0.859985	0.95537	0.845063	126.5	84.1	96.7	106.2	73	91.9	96.5	98	111.7	119.4	100.4	95.8
[K].KQGEDNSHTQDTEDLEKDTR.[E]	1xPhospho [S7(99.6)]	Q80WJ7	7.75433e-05	0.000262574	17	2426.01	607.26	3.317e-05	2.519e-05	3.53	Q80WJ7 1xPhospho [S454(99.6)]	Protein LYRIC OS=Mus musculus OX=10090 GN=Mtdh PE=1 SV=1	Mtdh_S454	2	108.2	91.8	98.7	101.3	0.849	0.912	0.936	0.761846	0.999486	0.938072	121.1	72.4	95.1	108.4	88.5	72.5	136.6	97.6	87.6	115.2	104.2	100.8
[R].KQHRESGEGEEEVADSAR.[L]	1xPhospho [S6(100)]	Q505F5	1.40549e-05	0.000262574	23	2093.89	698.634	3.317e-05	4.522e-06	4.37	Q505F5 1xPhospho [S293(100)]	Leucine-rich repeat-containing protein 47 OS=Mus musculus OX=10090 GN=Lrrc47 PE=1 SV=1	Lrrc47_S293	2	118.7	92	115.7	73.5	0.775	0.878	0.719	0.424737	0.660075	0.282665	120.2	69.8	121.4	95.6	81.9	106.4	99.4	71.2	76.3	123.3	96.2	138.3
[K].KPQKPVKEEQSGPVDEKGNDSDGEAESDDPEK.[K]	1xPhospho [S21(100)]	P46467	7.134e-06	0.000262574	34	3548.55	887.894	3.317e-05	2.282e-06	4.62	P46467 1xPhospho [S102(100)]	Vacuolar protein sorting-associated protein 4B OS=Mus musculus OX=10090 GN=Vps4b PE=1 SV=2	Vps4b_S102	2	106.8	102.6	86.5	104	1.073	0.929	0.937	0.520454	0.623499	0.720824	107.3	84.9	87.1	123.8	101.4	103.3	108.1	104.7	65	107.5	115.4	91.4
[K].KIVETINSDSDSEFGIPK.[K]	2xPhospho [S8(100); S10(100)]	Q64511	0.000132455	0.000262574	133	2138.93	713.648	3.317e-05	4.331e-05	5.84	Q64511 2xPhospho [S1509(100); S1511(100)]	DNA topoisomerase 2-beta OS=Mus musculus OX=10090 GN=Top2b PE=1 SV=2	Top2b_S1509_ S1511	1	76.3	103	110.4	110.3	1.337	1.177	1.397	0.0524532	0.189153	0.0368093	59.8	118.9	120.5	95.4	112	110.9	65	118.7	143.1	71.3	82.1	102.4
[R].KKDEGSDIDDEDMEELLNDTR.[L]	1xOxidation [M13]; 1xPhospho [S6(100)]	Q6ZPL9	9.37143e-05	0.000262574	38	2563.04	641.515	3.317e-05	3.053e-05	4.13	Q6ZPL9 1xPhospho [S544(100)]	ATP-dependent RNA helicase DDX55 OS=Mus musculus OX=10090 GN=Ddx55 PE=1 SV=2	Ddx55_S544	2	110.7	97.3	98.6	93.3	0.879	0.891	0.843	0.596355	0.41803	0.337849	103.5	93.3	97	109.8	84.5	95.7	116.3	91.8	79.6	105.8	113.7	108.9
[R].KKEENSAEEQALEEQNAK.[R]	1xPhospho [S6(100)]	Q9JI13	0.000378586	0.000262574	16	2154.96	718.99	3.317e-05	0.0001254	3.35	Q9JI13 1xPhospho [S386(100)]	Something about silencing protein 10 OS=Mus musculus OX=10090 GN=Utp3 PE=1 SV=1	Utp3_S386	2	108	86.7	97.8	107.5	0.803	0.905	0.996	0.518263	0.738563	0.849022	128.7	93	69.2	110.4	82.4	81.8	117.6	102.2	89.1	102.7	138.6	84.3
[K].KKEGVILTNENAASPEQPGDEDAK.[Q]	1xPhospho [S14(100)]	Q1HFZ0	0.000112615	0.000262574	21	2620.21	655.809	3.317e-05	3.675e-05	4.41	Q1HFZ0 1xPhospho [S723(100)]	RNA cytosine C(5)-methyltransferase NSUN2 OS=Mus musculus OX=10090 GN=Nsun2 PE=1 SV=2	Nsun2_S723	2	114.7	93.6	90.6	101.2	1.035	0.903	0.883	0.667229	0.514044	0.581107	122.1	90.6	71.9	123.3	93.6	92.2	130.9	101.3	60.4	114.8	119.2	79.7
[K].KKEPAISSQNSPEAR.[E]	1xPhospho [S11(100)]	P10711	4.58696e-05	0.000262574	24	1721.82	574.613	3.317e-05	1.487e-05	5.12	P10711 1xPhospho [S100(100)]	Transcription elongation factor A protein 1 OS=Mus musculus OX=10090 GN=Tcea1 PE=1 SV=2	Tcea1_S100	2	116.6	100	88.2	95.3	0.876	0.779	0.817	0.582349	0.049853	0.233207	124.1	86.3	72.4	97.9	95.1	108.5	130.6	93.2	61	114.1	123.9	93
[K].KKEQKPFTPASPVQSTPSKPSDK.[S]	1xPhospho [S11(100)]	P51125	0.000195134	0.000262574	13	2592.31	648.832	3.317e-05	6.398e-05	3.67	P51125 1xPhospho [S219(100)]	Calpastatin OS=Mus musculus OX=10090 GN=Cast PE=1 SV=2	Cast_S219	2	130.3	94.7	84.2	90.8	0.647	0.647	0.697	0.109916	0.0490564	0.256758	154.8	71.8	71.1	71.3	80.7	82.1	145	77.4	57.2	111	167.3	110.2
[K].KLDESPVLKPEFIGHDGR.[E]	1xPhospho [S5(100)]	E9Q5F9	3.81766e-06	0.000262574	12	2117.04	530.016	3.317e-05	1.215e-06	4.41	E9Q5F9 1xPhospho [S633(100)]	Histone-lysine N-methyltransferase SETD2 OS=Mus musculus OX=10090 GN=Setd2 PE=1 SV=1	Setd2_S633	1	110.7	98.8	100	90.5	0.888	0.903	0.817	0.844586	0.764526	0.435239	117.6	86.9	92.2	98.4	91	83.8	141.1	83.3	71	138.2	102	94.4
[R].KIVEPEVVGESDSEVEGDAWR.[L]	2xPhospho [S11(100); S13(100)]	C0HKD9	0.00032924	0.000262574	13	2490.05	830.688	3.317e-05	0.0001086	2.96	C0HKD9 2xPhospho [S116(100); S118(100)]	Microfibrillar-associated protein 1B OS=Mus musculus OX=10090 GN=Mfap1b PE=1 SV=1	Mfap1b_S116_ S118	1	148.4	58.2	99.4	94	0.491	0.67	0.634	0.0107576	0.194095	0.153057	93.6	96.1	97.2	116.8	56.3	54.8	81.9	90.9	97.8	159.8	111.6	143.4	CDC7
[R].KLEVSPGDEQSNVETREESDEPK.[R]	1xPhospho [S5(100)]	Q8CI11	0.000111441	0.000262574	28	2682.18	671.301	3.317e-05	3.639e-05	4.04	Q8CI11 1xPhospho [S95(100)]	Guanine nucleotide-binding protein-like 3 OS=Mus musculus OX=10090 GN=Gnl3 PE=1 SV=2	Gnl3_S95	2	99.5	101.5	106.1	93	1.049	1.067	0.934	0.503006	0.588636	0.918433	120.2	87.6	100.6	116.7	96.1	93.4	133.4	88.1	80	94.3	100.7	89
[K].KLNSDEEGESSGK.[R]	1xPhospho [S4(100)]	Q5XJE5	0.000157335	0.000262574	24	1459.59	730.303	3.317e-05	5.148e-05	4.23	Q5XJE5 1xPhospho [S631(100)]	RNA polymerase-associated protein LEO1 OS=Mus musculus OX=10090 GN=Leo1 PE=1 SV=2	Leo1_S631	1	99.4	101.6	101.6	97.4	1.045	1.065	0.98	0.554248	0.497241	0.895215	102.9	98	108.7	111.6	96.2	102.9	101.8	98.7	85.6	92	101	100.6
[K].KLPPPPGSPLGHSPTASPPPTAR.[K]	2xPhospho [S8(100); S13(100)]	O88286	0.000314673	0.000262574	41	2419.16	807.057	3.317e-05	0.0001039	3.26	O88286 2xPhospho [S1179(100); S1184(100)]	Protein Wiz OS=Mus musculus OX=10090 GN=Wiz PE=1 SV=2	Wiz_S1179_ S1184	1	97.4	83.8	97.7	121.1	0.86	0.921	1.085	0.748481	0.750988	0.50014	92.1	82.4	111.2	76.2	79	118.1	91.6	114.2	130.9	91.8	91.8	120.7
[K].KIQPQLPDEDGNHSDKEDEQPQVVVLK.[K]	1xPhospho [S14(100)]	Q8K039	0.000276579	0.000262574	40	3165.51	792.135	3.317e-05	9.117e-05	3.98	Q8K039 1xPhospho [S50(100)]	Uncharacterized protein KIAA1143 homolog OS=Mus musculus OX=10090 PE=1 SV=1	Uncharacterized protein KIAA1143 homolog_S50	2	121.9	94.7	93.1	90.4	0.833	0.857	0.79	0.396984	0.225919	0.162161	124.2	84	86	105.2	81.6	87.5	144	83.5	77.4	112.6	115.9	98
[R].KLSGDLEAGAPK.[N]	1xPhospho [S3(100)]	O08784	0.000124724	0.000262574	12	1265.61	633.312	3.317e-05	4.071e-05	4.05	O08784 1xPhospho [S1191(100)]	Treacle protein OS=Mus musculus OX=10090 GN=Tcof1 PE=1 SV=1	Tcof1_S1191	1	110.8	98.4	99.2	91.6	0.911	0.888	0.827	0.918318	0.704886	0.627291	110.8	82.2	89.4	138.4	88.6	87.9	138.4	82.5	60.9	124.7	96.5	99.8
[K].KLSGSCAPSTGFASQPSSPR.[V]	1xCarbamidomethyl [C6]; 2xPhospho [S14(99.6); S18(100)]	Q6NVF4	0.00039289	0.000262574	2	2181.9	727.974	3.317e-05	0.0001301	4.62	Q6NVF4 2xPhospho [S942(99.6); S946(100)]	DNA helicase B OS=Mus musculus OX=10090 GN=Helb PE=1 SV=2	Helb_S942_ S946	1	88.1	66.1	125.2	120.5	0.751	1.234	1.368	0.311274	0.0993893	0.0607984	128.4	81.8	125.4	70.3	65.8	66.2	120.8	103.5	158.6	86.8	88.2	104.1
[R].KLSIGQYDNDAASQVTFSK.[C]	1xPhospho [S3(100)]	Q5SSZ5	8.91486e-05	0.000262574	6	2152	718.003	3.317e-05	2.9e-05	4.35	Q5SSZ5 1xPhospho [S769(100)]	Tensin-3 OS=Mus musculus OX=10090 GN=Tns3 PE=1 SV=1	Tns3_S769	1	125.5	74.5	109	91	0.594	0.869	0.725	0.0261477	0.550004	0.218808	136.9	53.8	104	108.4	54.3	71.1	160.5	64	86.7	145.8	94.8	119.7
[K].KLSSNCSGVEGDVTDEDEGAEMSQR.[M]	1xCarbamidomethyl [C6]; 1xOxidation [M22]; 1xPhospho [T14(100)]	Q8K394	0.000181023	0.000262574	12	2796.1	932.703	3.317e-05	5.932e-05	2.9	Q8K394 1xPhospho [T585(100)]	Inactive phospholipase C-like protein 2 OS=Mus musculus OX=10090 GN=Plcl2 PE=1 SV=2	Plcl2_T585	1	110.5	98	86.7	104.8	0.924	0.853	0.948	0.929089	0.641219	0.874541	128.1	81.5	74.5	124	92	80.7	131.9	98.5	81.9	115.7	103.9	87.3
[R].KISVSDLNDPIILSSDDDDDDDDRTK.[R]	2xPhospho [S14(100); S15(100)]	Q6P7W0	1.52637e-06	0.000262574	33	3066.27	767.323	3.317e-05	4.831e-07	6.56	Q6P7W0 2xPhospho [S355(100); S356(100)]	Sentrin-specific protease 6 OS=Mus musculus OX=10090 GN=Senp6 PE=1 SV=3	Senp6_S355_ S356	2	73	106	109.2	111.8	1.451	1.177	1.227	0.0172848	0.140732	0.163357	33.9	117	128.9	110.2	113.6	129.6	49.6	119.8	134.4	75.1	78.3	109.5
[R].KLEGSPEPPEEPGPNTQGDMLLSPELPAR.[E]	1xOxidation [M20]; 2xPhospho [S5(100); S23(100)]	Q8CFT2	0.000248495	0.000262574	15	3261.44	816.115	3.317e-05	8.17e-05	4.42	Q8CFT2 2xPhospho [S1283(100); S1301(100)]	Histone-lysine N-methyltransferase SETD1B OS=Mus musculus OX=10090 GN=Setd1b PE=1 SV=2	Setd1b_S1283_ S1301	1	101.4	94.4	95.7	108.5	0.945	1.109	1.122	0.90847	0.332732	0.449373	117.5	89.2	98.8	97.5	85.5	100.1	112	101.2	118.9	106	68.6	104.7
[R].QSGLYDGQTHQTVTNCAQDRESPDGSYTEEQSQESEHK.[V]	1xCarbamidomethyl [C16]; 1xPhospho [S2(100)]	Q80TY0	0.000348753	0.000262574	10	4406.8	882.165	3.317e-05	0.0001152	3.39	Q80TY0 1xPhospho [S496(100)]	Formin-binding protein 1 OS=Mus musculus OX=10090 GN=Fnbp1 PE=1 SV=2	Fnbp1_S496	1	127.8	85.6	83.1	103.6	0.861	1.079	0.992	0.737164	0.513486	0.852076	154.7	75.3	69.3	117.9	77.6	70.7	159.7	93.9	63.7	115.9	136.9	64.3
[K].QSNASSDVEVEEKETNVSK.[E]	1xPhospho [S2(100)]	Q99JF8	0.000177768	0.000262574	15	2159.93	720.651	3.317e-05	5.822e-05	3.62	Q99JF8 1xPhospho [S102(100)]	PC4 and SFRS1-interacting protein OS=Mus musculus OX=10090 GN=Psip1 PE=1 SV=1	Psip1_S102	1	111.5	97.1	92.5	98.9	0.918	1.002	0.888	0.990278	0.865407	0.696468	125.7	87	88.6	107.9	93	88.5	126.7	94.8	76.7	106.8	117.5	86.8
[K].QSNASSDVEVEEKETNVSKEDTDQEEK.[A]	1xPhospho [S18(100)]	Q99JF8	0.000113802	0.000262574	11	3134.32	784.334	3.317e-05	3.708e-05	4.41	Q99JF8 1xPhospho [S118(100)]	PC4 and SFRS1-interacting protein OS=Mus musculus OX=10090 GN=Psip1 PE=1 SV=1	Psip1_S118	2	104.4	98.1	98.3	99.1	0.927	0.942	0.949	0.965941	0.991647	0.986067	117.2	85	93.4	98.3	80.5	93.2	127.6	94.2	87.5	86.9	136.9	99.2
[R].SSSIDGSNVTVTPGPGEQTVDVEPR.[I]	1xPhospho [T10(97.6)]	Q8BXJ2-2	2.64625e-05	0.000262574	18	2608.18	870.066	3.317e-05	8.533e-06	4.04	Q8BXJ2-2 1xPhospho [T791(97.6)]	Isoform 2 of Transcriptional-regulating factor 1 OS=Mus musculus OX=10090 GN=Trerf1	Trerf1_T791	0	115.4	99.4	73.8	111.4	0.888	0.856	1.008	0.832391	0.529099	0.774465	134.1	72.3	68.1	108.8	97.4	87.9	123.5	109.2	83.3	122.5	113.1	79.6
[R].SSSIDGSNVTVTPGPGEQTVDVEPR.[I]	2xPhospho [T10(97.3); T12(100)]	Q8BXJ2-2	8.38518e-06	0.000262574	15	2688.14	896.719	3.317e-05	2.684e-06	3.94	Q8BXJ2-2 2xPhospho [T791(97.3); T793(100)]	Isoform 2 of Transcriptional-regulating factor 1 OS=Mus musculus OX=10090 GN=Trerf1	Trerf1_T791_ T793	0	116.8	101.5	74.7	107	0.701	0.611	0.799	0.369169	0.19509	0.633823	130.5	48.1	66.8	125.8	57.1	90.8	95.7	65.1	120.6	213.5	81.5	104.6
[R].SSSLGSTPHEELER.[L]	2xPhospho [S6(100); T7(100)]	Q9EST3	0.000109989	0.000262574	11	1688.66	563.557	3.317e-05	3.59e-05	3.91	Q9EST3 2xPhospho [S355(100); T356(100)]	Eukaryotic translation initiation factor 4E transporter OS=Mus musculus OX=10090 GN=Eif4enif1 PE=1 SV=2	Eif4enif1_S355_ T356	0	85.9	118.1	97.2	98.8	1.41	1.135	1.171	0.0379734	0.35569	0.401051	128.3	85	93.3	105.6	113.4	144.4	89.8	101.4	94.9	74.9	86.6	82.5
[R].SSSPVTELTARSPVK.[Q]	2xPhospho [S3(98.9); S12(100)]	Q8BTI8	0.000229521	0.000262574	24	1718.78	573.598	3.317e-05	7.543e-05	4.53	Q8BTI8 2xPhospho [S1068(98.9); S1077(100)]	Serine/arginine repetitive matrix protein 2 OS=Mus musculus OX=10090 GN=Srrm2 PE=1 SV=3	Srrm2_S1068_ S1077	1	97.4	94.8	103.8	104	0.973	1.066	1.068	0.945552	0.597045	0.657519	121	90.3	103.2	94.2	85.8	101.1	118.7	103.4	86.9	103.3	96.8	95.5	ERK1,ERK2,
[R].SSSSSQESLNRPFSSK.[W]	1xPhospho [S5(100)]	Q8BRT1	3.01259e-05	0.000262574	12	1807.79	603.267	3.317e-05	9.724e-06	3.74	Q8BRT1 1xPhospho [S333(100)]	CLIP-associating protein 2 OS=Mus musculus OX=10090 GN=Clasp2 PE=1 SV=1	Clasp2_S333	0	108.1	86.2	107.3	98.4	0.787	0.943	0.911	0.321053	0.804981	0.755266	108.3	99.3	110.1	87.1	76.7	91.9	115.7	99.3	78.1	116.7	109.1	107.7
[R].SSSSSQESLNRPLSAK.[R]	1xPhospho [S5(100)]	Q80TV8	3.0366e-05	0.000262574	12	1757.81	586.607	3.317e-05	9.801e-06	3.8	Q80TV8 1xPhospho [S559(100)]	CLIP-associating protein 1 OS=Mus musculus OX=10090 GN=Clasp1 PE=1 SV=2	Clasp1_S559	0	100.3	97	103.8	98.9	0.967	1.034	0.9	0.872382	0.632145	0.778848	100.2	107.4	110.8	86.2	100.5	105.7	102.4	103.5	77.7	103.9	115.3	86.3
[R].SSTNSEFSEGQHQTPSSDSSGHGEDQPQASPGPNKK.[S]	1xPhospho [S30(100)]	Q9R002	0.000239749	0.000262574	70	3806.58	762.122	3.317e-05	7.883e-05	4.89	Q9R002 1xPhospho [S37(100)]	Interferon-activable protein 202 OS=Mus musculus OX=10090 GN=Ifi202 PE=1 SV=3	Ifi202_S37	1	120	94.6	90.9	94.6	0.9	0.967	0.899	0.697028	0.805798	0.541512	132.3	88.8	74.6	110.8	92.4	75.4	146.7	92.4	69.3	117.2	123.1	77.1
[R].SSYEGDEEEEMDHQEEGKEQLSEVEGSGEDDQGDDHSESAQK.[V]	1xOxidation [M11]; 2xPhospho [S22(100); S27(100)]	P35123	1.86193e-06	0.000262574	6	4860.75	972.957	3.317e-05	5.903e-07	4.88	P35123 2xPhospho [S675(100); S680(100)]	Ubiquitin carboxyl-terminal hydrolase 4 OS=Mus musculus OX=10090 GN=Usp4 PE=1 SV=3	Usp4_S675_ S680	1	114.6	96.6	93.6	95.2	0.968	0.817	0.831	0.78045	0.400553	0.485852	33.1	98.6	129.1	121.9	101.7	101.4	129.2	34	100.3	120.7	125.5	104.8
[R].STIGVMVTASHNPEEDNGVK.[L]	1xOxidation [M6]; 1xPhospho [S10(100)]	Q9CYR6	6.86924e-05	0.000262574	21	2180.95	727.656	3.317e-05	2.231e-05	4.27	Q9CYR6 1xPhospho [S64(100)]	Phosphoacetylglucosamine mutase OS=Mus musculus OX=10090 GN=Pgm3 PE=1 SV=1	Pgm3_S64	0	127.1	85.7	85.9	101.3	0.819	0.806	0.932	0.376692	0.157089	0.838861	109.7	90.1	76.1	111.5	89.9	70.2	134.3	106.2	68.9	133.2	136.1	73.9
[R].STIGVMVTASHNPEEDNGVK.[L]	1xDeamidated [N17]; 1xOxidation [M6]; 1xPhospho [S10(100)]	Q9CYR6	5.29018e-05	0.000262574	21	2181.94	727.984	3.317e-05	1.713e-05	4.37	Q9CYR6 1xPhospho [S64(100)]	Phosphoacetylglucosamine mutase OS=Mus musculus OX=10090 GN=Pgm3 PE=1 SV=1	Pgm3_S64	0	121.9	83.9	88.2	106	0.773	0.731	0.835	0.359208	0.137882	0.485995	96.4	102.9	77.1	91.6	108.9	79.8	117.6	115.8	56.4	140.8	133.1	79.6
[K].SSSFSEEKGESDDEKPR.[K]	2xPhospho [S3(98.3); S11(100)]	Q9JIX8	0.000127029	0.000262574	32	2073.77	691.928	3.317e-05	4.147e-05	4.53	Q9JIX8 2xPhospho [S208(98.3); S216(100)]	Apoptotic chromatin condensation inducer in the nucleus OS=Mus musculus OX=10090 GN=Acin1 PE=1 SV=3	Acin1_S208_ S216	1	92.8	94.5	117.9	94.8	1.018	1.068	0.861	0.605883	0.503047	0.603441	60.8	131.1	141	88.6	105	119	37.5	105.4	113.6	62.6	103.2	132
[K].SSSFSEEKGESDDEKPR.[K]	1xPhospho [S11(100)]	Q9JIX8	0.000331728	0.000262574	23	1993.8	499.206	3.317e-05	0.0001096	4.43	Q9JIX8 1xPhospho [S216(100)]	Apoptotic chromatin condensation inducer in the nucleus OS=Mus musculus OX=10090 GN=Acin1 PE=1 SV=3	Acin1_S216	1	105.5	99	99.7	95.7	0.962	0.992	0.907	0.99627	0.936646	0.68664	112.9	105.6	87.4	109.5	104.9	89.5	114	101.3	65.5	111.8	113.7	84
[R].SSSAPNVHINTIEPVNIDDLIR.[D]	1xPhospho [S3(99)]	P28028	0.000242838	0.000262574	51	2484.21	828.744	3.317e-05	7.978e-05	2.7	P28028 1xPhospho [S348(99)]	Serine/threonine-protein kinase B-raf OS=Mus musculus OX=10090 GN=Braf PE=1 SV=4	Braf_S348	0	122.6	87	116.2	74.2	0.556	0.75	0.635	0.00976467	0.137624	0.0437557	112.1	110.8	70.3	83	109.3	43.6	124.9	70.8	67.9	196.7	117	93.7	Akt3,Akt1
[K].SSLPHSQENLPK.[L]	1xPhospho [S6(100)]	P70671	0.000372072	0.000262574	13	1416.65	472.889	3.317e-05	0.000123	2.9	P70671 1xPhospho [S135(100)]	Interferon regulatory factor 3 OS=Mus musculus OX=10090 GN=Irf3 PE=1 SV=1	Irf3_S135	0	99.4	96.3	107.2	97.1	0.876	1.078	0.923	0.624392	0.42836	0.795798	115.6	105	106	83.2	95.2	96.4	101.6	96	87.6	94.9	120.2	98.3
[K].SSIQEDGVSEVSDKDEDSLASTR.[E]	1xPhospho [S12(100)]	Q3UFY8	1.68727e-05	0.000262574	11	2534.08	845.366	3.317e-05	5.429e-06	4.83	Q3UFY8 1xPhospho [S79(100)]	tRNA methyltransferase 10 homolog C OS=Mus musculus OX=10090 GN=Trmt10c PE=1 SV=2	Trmt10c_S79	1	98.2	103.5	97.8	100.5	1.035	0.867	0.949	0.567159	0.595524	0.99991	106.4	92.3	78	129.2	97.7	93.1	121	94.9	77.3	90	127.5	92.7
[R].SSPGPGPREEEASGTTTPEAEAAGR.[G]	1xPhospho [S1(99.5)]	O35615	0.000106582	0.000262574	16	2521.08	841.034	3.317e-05	3.472e-05	2.98	O35615 1xPhospho [S650(99.5)]	Zinc finger protein ZFPM1 OS=Mus musculus OX=10090 GN=Zfpm1 PE=1 SV=1	Zfpm1_S650	1	99.8	102.4	92.4	105.4	0.851	0.926	0.925	0.821623	0.933036	0.997381	121.7	84.5	91.5	107.2	75.7	101.4	116.6	104.4	79.1	126	98.8	93.2
[K].SSPKEEVASEPEEAASPTTPK.[K]	1xPhospho [S9(100)]	Q9D6Z1	3.92465e-05	0.000262574	49	2251	751.006	3.317e-05	1.27e-05	4.28	Q9D6Z1 1xPhospho [S536(100)]	Nucleolar protein 56 OS=Mus musculus OX=10090 GN=Nop56 PE=1 SV=2	Nop56_S536	1	115	95.1	93	96.9	1.022	0.919	0.843	0.72028	0.51305	0.317879	116.1	95.1	75.2	126.5	97.4	83.7	127.5	99.2	61.7	117.7	118	81.9
[K].SSPKEEVASEPEEAASPTTPKK.[K]	2xPhospho [S9(100); S16(100)]	Q9D6Z1	6.0206e-05	0.000262574	36	2459.06	820.36	3.317e-05	1.955e-05	4.74	Q9D6Z1 2xPhospho [S536(100); S543(100)]	Nucleolar protein 56 OS=Mus musculus OX=10090 GN=Nop56 PE=1 SV=2	Nop56_S536_ S543	2	97.9	101.1	93.6	107.4	1.033	1.049	1.051	0.675289	0.690697	0.728244	112.1	94.7	91.9	102.3	107.5	101.9	112.3	108.7	78.4	99.1	106.9	84.2
[R].SSPPAPSLPPGSVSPGTPQALPR.[R]	2xPhospho [S1(100); S2(100)]	P55194	0.000127362	0.000262574	46	2357.09	786.368	3.317e-05	4.155e-05	3.38	P55194 2xPhospho [S576(100); S577(100)]	SH3 domain-binding protein 1 OS=Mus musculus OX=10090 GN=Sh3bp1 PE=1 SV=3	Sh3bp1_S576_ S577	0	157.4	72.1	91.3	79.2	0.465	0.531	0.491	0.00142538	0.00272041	0.0103307	106.6	58.5	90.1	59.4	71.2	99.8	78.2	50.9	105.4	214.6	110.1	155.3
[R].SSPPLRTPDVLESSGPAVR.[S]	2xPhospho [S1(99.4); S2(99.4)]	Q9Z2B9	0.000285858	0.000262574	7	2124.97	708.995	3.317e-05	9.431e-05	2.88	Q9Z2B9 2xPhospho [S681(99.4); S682(99.4)]	Ribosomal protein S6 kinase alpha-4 OS=Mus musculus OX=10090 GN=Rps6ka4 PE=1 SV=2	Rps6ka4_S681_ S682	1	123.3	101.7	79.7	95.3	0.825	0.775	1.014	0.885074	0.797183	0.69665	142	78.7	52.7	106.3	100.4	73	147.1	94.1	70.7	145.1	121.8	68
[R].SSPQLDPLRKSPTMEQAVQTASAHLPAPAPVGR.[R]	2xPhospho [S1(100); S2(100)]	Q8K2F8	3.82225e-05	0.000262574	30	3597.73	900.187	3.317e-05	1.238e-05	3.98	Q8K2F8 2xPhospho [S182(100); S183(100)]	Protein LSM14 homolog A OS=Mus musculus OX=10090 GN=Lsm14a PE=1 SV=1	Lsm14a_S182_ S183	2	115.2	89.9	87.6	107.2	0.78	0.932	0.93	0.402335	0.891937	0.916455	181.5	77.5	66.3	79.9	79.6	60.4	133.2	94.9	86.2	194.8	102	43.8
[R].SSPQLDPLRKSPTMEQAVQTASAHLPAPAPVGR.[R]	1xOxidation [M14]; 2xPhospho [S1(99.3); S11(100)]	Q8K2F8	2.71245e-06	0.000262574	94	3613.72	904.187	3.317e-05	8.615e-07	5.65	Q8K2F8 2xPhospho [S182(99.3); S192(100)]	Protein LSM14 homolog A OS=Mus musculus OX=10090 GN=Lsm14a PE=1 SV=1	Lsm14a_S182_ S192	2	96.1	97.6	102.7	103.6	1.013	1.068	1.078	0.761312	0.588089	0.615394	132.8	83.8	102	98.5	86.2	96.9	131.1	103	77.3	107.9	95.5	85.1
[R].SSPSNRPPDGPGHQPAAAKPPSPAQGK.[K]	2xPhospho [S4(98.6); S22(100)]	Q62511	2.60456e-05	0.000262574	38	2793.25	699.069	3.317e-05	8.405e-06	6.72	Q62511 2xPhospho [S88(98.6); S106(100)]	E3 ubiquitin-protein ligase ZFP91 OS=Mus musculus OX=10090 GN=Zfp91 PE=1 SV=3	Zfp91_S88_ S106	0	98.8	97.1	100.8	103.3	0.983	1.02	1.054	0.898209	0.860147	0.715068	123.4	84.8	94.4	89.2	91.7	90.9	137.7	95.2	96.8	90.3	113	92.5
[K].SSPVNNHSSPSQTPALCPPETR.[A]	1xCarbamidomethyl [C17]; 2xPhospho [S1(99.3); S2(99.3)]	Q6A065	5.27623e-05	0.000262574	26	2523.04	841.684	3.317e-05	1.709e-05	3.15	Q6A065 2xPhospho [S1521(99.3); S1522(99.3)]	Centrosomal protein of 170 kDa OS=Mus musculus OX=10090 GN=Cep170 PE=1 SV=2	Cep170_S1521_ S1522	0	108.9	76.8	113.5	100.8	0.765	1.042	0.925	0.34228	0.606651	0.905275	112.6	77.9	125.9	75.9	76.1	109.9	100	91.8	109.8	112.7	99.2	108
[K].SSQFEGTFLGSESDEDSVR.[T]	2xPhospho [S11(100); S13(100)]	E9Q5F9	0.000118673	0.000262574	57	2236.83	746.282	3.317e-05	3.877e-05	4.1	E9Q5F9 2xPhospho [S322(100); S324(100)]	Histone-lysine N-methyltransferase SETD2 OS=Mus musculus OX=10090 GN=Setd2 PE=1 SV=1	Setd2_S322_ S324	0	95.8	110.6	89.3	104.3	1.104	0.955	1.089	0.367464	0.979775	0.48761	76.1	133	76.9	79.3	134.2	95.3	89.9	82.2	149.2	79.8	82.5	121.6
[R].SSHYGGSLPNVNQIGCGLAEFQSPLHSPLDSSR.[S]	1xCarbamidomethyl [C16]; 1xPhospho [S7(100)]	Q3U182	7.26014e-05	0.000262574	9	3591.63	898.664	3.317e-05	2.359e-05	3.19	Q3U182 1xPhospho [S70(100)]	CREB-regulated transcription coactivator 2 OS=Mus musculus OX=10090 GN=Crtc2 PE=1 SV=2	Crtc2_S70	0	121.6	91.6	99	87.7	0.552	0.553	0.583	0.102261	0.161277	0.24968	100.6	102.8	51.3	93.1	118.1	49.5	111.3	54.1	89.1	213.8	123.6	92.8
[R].STPESGESDKESVGSSSLGNEGSR.[R]	2xPhospho [S5(98.6); S8(100)]	B2RUR8	7.134e-06	0.000262574	36	2542.98	848.331	3.317e-05	2.283e-06	4.69	B2RUR8 2xPhospho [S464(98.6); S467(100)]	OTU domain-containing protein 7B OS=Mus musculus OX=10090 GN=Otud7b PE=1 SV=1	Otud7b_S464_ S467	1	101.5	101.7	109.2	87.5	1.002	1.045	0.862	0.810838	0.628555	0.459777	93.6	112.2	110.1	97.6	102.6	102.5	77.4	112.6	88.2	93.4	102.4	107.4
[R].STPSHGSVSSLNSTGSLSPK.[H]	2xPhospho [S16(100); S18(100)]	Q60902	0.000325133	0.000262574	26	2089.88	697.301	3.317e-05	0.0001074	4.66	Q60902 2xPhospho [S253(100); S255(100)]	Epidermal growth factor receptor substrate 15-like 1 OS=Mus musculus OX=10090 GN=Eps15l1 PE=1 SV=3	Eps15l1_S253_ S255	0	109.9	97.1	103.9	89.2	0.884	0.889	0.811	0.704088	0.541996	0.38205	114.2	103	88.8	97.4	95.4	96.3	90.7	88.5	84.4	128.4	108.9	104.1
[K].TARPNSEAPLSGSEDADDSNK.[L]	1xDeamidated [N]; 2xPhospho [S11(100); S13(100)]	Q05D44	0.000187222	0.000262574	7	2321.88	774.631	3.317e-05	6.144e-05	3.97	Q05D44 2xPhospho [S137(100); S139(100)]	Eukaryotic translation initiation factor 5B OS=Mus musculus OX=10090 GN=Eif5b PE=1 SV=2	Eif5b_S137_ S139	0	76.4	98.7	123.4	101.6	1.49	1.616	1.141	0.011768	0.00599858	0.365531		187.9	115	97.6	188.2	117.5	41.8	121	143.7		71.6	115.6
[K].TARPNSEAPLSGSEDADDSNKLSK.[K]	1xPhospho [S11(100)]	Q05D44	2.79289e-07	0.000262574	17	2569.14	857.054	3.317e-05	8.767e-08	7.25	Q05D44 1xPhospho [S137(100)]	Eukaryotic translation initiation factor 5B OS=Mus musculus OX=10090 GN=Eif5b PE=1 SV=2	Eif5b_S137	1	102.4	96.5	108.3	92.8	0.978	0.952	0.906	0.799607	0.928229	0.830101	120.3	107.5	60.4	126.7	95.9	89	128.3	92.1	60.7	101.7	126.4	91
[K].TARPNSEAPLSGSEDADDSNKLSK.[K]	2xPhospho [S11(100); S13(100)]	Q05D44	3.84812e-06	0.000262574	53	2649.11	663.033	3.317e-05	1.226e-06	6.24	Q05D44 2xPhospho [S137(100); S139(100)]	Eukaryotic translation initiation factor 5B OS=Mus musculus OX=10090 GN=Eif5b PE=1 SV=2	Eif5b_S137_ S139	1	92.1	120.5	104	83.3	1.309	1.058	0.905	0.0700506	0.638448	0.569969	81.4	112.3	102.5	118.8	130.2	107.8	63.5	121.6	82.2	76.9	112	90.8
[K].TARPNSEAPLSGSEDADDSNKLSK.[K]	1xDeamidated [N]; 2xPhospho [S11(100); S13(100)]	Q05D44	4.56278e-05	0.000262574	16	2650.09	884.036	3.317e-05	1.478e-05	4	Q05D44 2xPhospho [S137(100); S139(100)]	Eukaryotic translation initiation factor 5B OS=Mus musculus OX=10090 GN=Eif5b PE=1 SV=2	Eif5b_S137_ S139	1	104.1	115.6	98.1	82.2	1.11	0.942	0.79	0.354448	0.945189	0.338937	67.1	118.4	93.1	96.5	137.2	109.7	66.6	139.8	78	87.3	107.5	98.8
[R].TASEGSEAETPEAPKQPAK.[K]	1xPhospho [S3(99.4)]	Q05CL8	8.84481e-05	0.000262574	12	2007.89	669.97	3.317e-05	2.879e-05	3.46	Q05CL8 1xPhospho [S253(99.4)]	La-related protein 7 OS=Mus musculus OX=10090 GN=Larp7 PE=1 SV=2	Larp7_S253	1	107.4	106.7	92.8	93	0.994	0.918	0.866	0.753283	0.843213	0.746121	125.9	85.8	88.4	108.9	101.6	101.3	118.9	88.6	74.1	93.6	110.6	102.3
[R].TASEGSEAETPEAPKQPAK.[K]	2xPhospho [S3(99.5); S6(100)]	Q05CL8	1.1192e-05	0.000262574	45	2087.86	696.624	3.317e-05	3.59e-06	5.28	Q05CL8 2xPhospho [S253(99.5); S256(100)]	La-related protein 7 OS=Mus musculus OX=10090 GN=Larp7 PE=1 SV=2	Larp7_S253_ S256	1	93.7	107.4	111.9	87	1.146	1.16	0.929	0.302549	0.231419	0.684497	68.3	120.5	130	106.1	115.6	118.5	40.2	119.7	93.7	58.9	100.9	127.6
[R].TASEGSEAETPEAPKQPAK.[K]	3xPhospho [T1(100); S3(100); S6(100)]	Q05CL8	1.81231e-05	0.000262574	25	2167.82	723.28	3.317e-05	5.829e-06	4.26	Q05CL8 3xPhospho [T251(100); S253(100); S256(100)]	La-related protein 7 OS=Mus musculus OX=10090 GN=Larp7 PE=1 SV=2	Larp7_T251_ S253_ S256	1	32.8	127.3	138	101.9	3.875	4.17	3.103	1.80497e-09	1.27209e-10	3.82599e-06	13	343.2	91.2	56.3	93.5	84.1	13.7	67.4	320.1	13.4	21.7	82.3
[R].TASETRSEGSEYEEIPK.[R]	3xPhospho [S3(99.3); S7(99.3); S10(100)]	Q7TSC1	0.00030684	0.000262574	19	2152.78	718.265	3.317e-05	0.0001011	5.15	Q7TSC1 3xPhospho [S1083(99.3); S1087(99.3); S1090(100)]	Protein PRRC2A OS=Mus musculus OX=10090 GN=Prrc2a PE=1 SV=1	Prrc2a_S1083_ S1087_ S1090	1	71.6	96.3	129.9	102.1	1.344	1.026	1.051	0.0512354	0.637089	0.605536	31.5	139.8	148.6	103.6	97.3	104.6	30.5	109.9	152.1	77.1	60.2	144.7
[R].TASNPKVENEDEPVR.[L]	1xPhospho [S3(100)]	Q8BKC8-2	1.37603e-05	0.000262574	12	1764.78	588.932	3.317e-05	4.419e-06	4.26	Q8BKC8-2 1xPhospho [S294(100)]	Isoform 2 of Phosphatidylinositol 4-kinase beta OS=Mus musculus OX=10090 GN=Pi4kb	Pi4kb_S294	1	112.7	92	95.8	99.5	0.927	1.041	0.987	0.969881	0.641058	0.847367	118.9	90.7	91.5	105.9	87.9	79.8	151.3	95	78.2	114.2	107.6	79.2	PRKD1,PRKD2
[K].TDAQKTESPAEGKEQEEK.[S]	1xPhospho [S8(100)]	Q8K310	1.22791e-05	0.000262574	18	2084.9	695.639	3.317e-05	3.944e-06	5.07	Q8K310 1xPhospho [S619(100)]	Matrin-3 OS=Mus musculus OX=10090 GN=Matr3 PE=1 SV=1	Matr3_S619	2	97.3	97.5	88.5	116.7	1	0.91	1.2	0.67694	0.714565	0.223008	124.4	80.9	85.6	108.2	90.6	94.3	143.3	112.9	57.3	90.6	117.9	94.1
[K].TDDSQEKTDDSQETQDSQKVELSEPR.[L]	1xPhospho [S11(99.5)]	P25206	1.0337e-05	0.000262574	18	3075.29	769.579	3.317e-05	3.311e-06	5.05	P25206 1xPhospho [S732(99.5)]	DNA replication licensing factor MCM3 OS=Mus musculus OX=10090 GN=Mcm3 PE=1 SV=2	Mcm3_S732	2	111.1	89	97.1	102.8	0.801	0.911	0.926	0.418014	0.661969	0.87372	128.7	90	87.7	74.6	111.6	82.5	132.8	95.3	71.2	103	141.3	81.2	ATR,ATM
[K].TDDSQEKTDDSQETQDSQKVELSEPR.[L]	2xPhospho [S4(98.3); S17(100)]	P25206	0.000347883	0.000262574	5	3155.26	789.57	3.317e-05	0.0001151	3.26	P25206 2xPhospho [S725(98.3); S738(100)]	DNA replication licensing factor MCM3 OS=Mus musculus OX=10090 GN=Mcm3 PE=1 SV=2	Mcm3_S725_ S738	2	95.2	110.8	95.3	98.7	1.163	0.951	0.744	0.242548	0.86821	0.398819	89.6	133.9	74.4	104.1	141.9	91.5	92.8	106.5	54.6	89.5	143.1	78.2	ATR,ATM
[K].TDDSQETQDSQKVELSEPR.[L]	1xPhospho [S4(99.6)]	P25206	2.61839e-05	0.000262574	18	2271.96	757.992	3.317e-05	8.455e-06	3.8	P25206 1xPhospho [S732(99.6)]	DNA replication licensing factor MCM3 OS=Mus musculus OX=10090 GN=Mcm3 PE=1 SV=2	Mcm3_S732	1	110.3	104.3	89.8	95.7	0.946	0.96	0.882	0.910636	0.992628	0.76275	120.8	83.2	87.2	106.6	96.8	101.3	125.9	76.4	92.9	107.1	115.1	86.7	ATR,ATM
[R].TDGSISGDRQPVTVADYISR.[A]	1xPhospho [S4(100)]	Q9WVR4	5.1501e-06	0.000262574	23	2217.02	739.677	3.317e-05	1.645e-06	4.23	Q9WVR4 1xPhospho [S602(100)]	Fragile X mental retardation syndrome-related protein 2 OS=Mus musculus OX=10090 GN=Fxr2 PE=1 SV=1	Fxr2_S602	1	116.5	91.2	93	99.3	0.783	0.833	0.853	0.396774	0.384093	0.619148	116.7	84.5	86.2	109.2	84.2	84.4	126.5	92	75.3	140.1	107.9	92.9
[R].TDGSISGDRQPVTVADYISR.[A]	2xPhospho [S4(100); S6(100)]	Q9WVR4	1.22142e-05	0.000262574	88	2296.98	766.334	3.317e-05	3.923e-06	6.02	Q9WVR4 2xPhospho [S602(100); S604(100)]	Fragile X mental retardation syndrome-related protein 2 OS=Mus musculus OX=10090 GN=Fxr2 PE=1 SV=1	Fxr2_S602_ S604	1	101.2	94.1	96.6	108.1	0.844	0.934	1.068	0.444719	0.601599	0.656103	110.2	81.2	96.8	96.9	76.4	94.3	122.6	103.4	108.3	117.9	90.5	101.4
[R].TDGSISGDRQPVTVADYISR.[A]	1xDeamidated [Q10]; 2xPhospho [S4(100); S6(100)]	Q9WVR4	3.87311e-05	0.000262574	19	2297.97	766.663	3.317e-05	1.253e-05	3.88	Q9WVR4 2xPhospho [S602(100); S604(100)]	Fragile X mental retardation syndrome-related protein 2 OS=Mus musculus OX=10090 GN=Fxr2 PE=1 SV=1	Fxr2_S602_ S604	1	93	91	102.9	113.1	0.978	1.106	1.16	0.722103	0.354067	0.340826	95.2	101.1	110.9	89.3	80.7	96.8	95.5	111.1	124.4	121.2	82.3	91.4
[K].TDPEQMPEFVAHVSSESEGDERPVAEELVLK.[E]	1xOxidation [M6]; 3xPhospho [S14(100); S15(100); S17(100)]	Q6EJB6	5.13872e-05	0.000262574	28	3710.53	928.386	3.317e-05	1.668e-05	5.05	Q6EJB6 3xPhospho [S402(100); S403(100); S405(100)]	U3 small nucleolar RNA-associated protein 14 homolog B OS=Mus musculus OX=10090 GN=Utp14b PE=1 SV=2	Utp14b_S402_ S403_ S405	0	68.5	109.4	138.4	83.7	1.596	0.969	1.053	0.00768316	0.918554	0.661288	22.3	162.9	128	80.1	154.6	101.2	30.7	77.4	176.9	63.4	34.3	168.1
[R].TDSREDEISPPPPNPVVK.[G]	1xPhospho [S9(100)]	Q9DBC7	0.000291712	0.000262574	52	2056.96	686.324	3.317e-05	9.609e-05	3.76	Q9DBC7 1xPhospho [S83(100)]	cAMP-dependent protein kinase type I-alpha regulatory subunit OS=Mus musculus OX=10090 GN=Prkar1a PE=1 SV=3	Prkar1a_S83	1	95.4	100.7	97.2	106.7	1.062	1.019	1.118	0.556828	0.768874	0.406729	124.7	96.9	71.8	133.1	100.3	74.7	141.2	106.3	61.2	125.3	95.1	69.5	CDK16,CDK2
[R].TDSREDEISPPPPNPVVK.[G]	2xPhospho [T1(99.4); S9(100)]	Q9DBC7	0.000379525	0.000262574	34	2136.93	712.98	3.317e-05	0.0001257	3.93	Q9DBC7 2xPhospho [T75(99.4); S83(100)]	cAMP-dependent protein kinase type I-alpha regulatory subunit OS=Mus musculus OX=10090 GN=Prkar1a PE=1 SV=3	Prkar1a_T75_ S83	1	126.4	92.5	84.4	96.6	0.768	0.823	0.837	0.360654	0.374413	0.498894	124.7	89.3	57.1	113.3	97.9	72.2	134.6	102.2	58.1	147.5	133.8	69.4		CDK16,CDK2
[K].TDVLGVHEAEAEEPEAGKSEAEDDEEDEVDDLPSSR.[R]	1xPhospho [S19(100)]	Q61097	5.22079e-05	0.000262574	7	3978.64	995.416	3.317e-05	1.693e-05	3.24	Q61097 1xPhospho [S518(100)]	Kinase suppressor of Ras 1 OS=Mus musculus OX=10090 GN=Ksr1 PE=1 SV=1	Ksr1_S518	1	101.9	104.1	73.3	120.7	1.022	0.719	1.185	0.548705	0.402516	0.35503			157.9	224.4			260.2			219.9	219.6	118
[K].TARPNSEAPLSGSEDADDSNK.[L]	2xPhospho [S11(100); S13(100)]	Q05D44	8.14436e-06	0.000262574	67	2320.9	774.305	3.317e-05	2.606e-06	6.73	Q05D44 2xPhospho [S137(100); S139(100)]	Eukaryotic translation initiation factor 5B OS=Mus musculus OX=10090 GN=Eif5b PE=1 SV=2	Eif5b_S137_ S139	0	38.8	116.7	126.5	118	3.004	1.359	1.2	2.0979e-11	0.0139347	0.246486	26.7	166.9	136.8	105.6	154.3	126.1	18.4	127.6	147.4	25.5	42	122.8
[K].TARPNSEAPLSGSEDADDSNK.[L]	1xDeamidated [N]; 1xPhospho [S11(100)]	Q05D44	1.58757e-05	0.000262574	43	2241.91	747.977	3.317e-05	5.111e-06	4.38	Q05D44 1xPhospho [S137(100)]	Eukaryotic translation initiation factor 5B OS=Mus musculus OX=10090 GN=Eif5b PE=1 SV=2	Eif5b_S137	0	102.7	97.5	99.6	100.3	0.957	0.942	0.965	0.880202	0.94064	0.914515	104.1	108.3	82.1	114.3	101.8	83.4	113.9	104.8	74.8	117.9	107.3	87.2
[K].TARPNSEAPLSGSEDADDSNK.[L]	1xPhospho [S11(100)]	Q05D44	1.89176e-06	0.000262574	58	2240.93	747.648	3.317e-05	6.005e-07	6.37	Q05D44 1xPhospho [S137(100)]	Eukaryotic translation initiation factor 5B OS=Mus musculus OX=10090 GN=Eif5b PE=1 SV=2	Eif5b_S137	0	105.9	98.4	100.8	94.9	0.962	0.998	0.896	0.999859	0.997416	0.529951	110.9	101.9	89.5	105.2	99.5	95.6	116.4	95.9	78.9	107.1	109.4	89.7
[R].TALGDIGNKVSEELQAR.[V]	1xPhospho [S11(100)]	P24860	0.000403685	0.000262574	12	1880.91	627.642	3.317e-05	0.0001336	3.65	P24860 1xPhospho [S53(100)]	G2/mitotic-specific cyclin-B1 OS=Mus musculus OX=10090 GN=Ccnb1 PE=1 SV=3	Ccnb1_S53	1	121.8	94.8	85.8	97.6	0.778	0.705	0.802	0.476231	0.173722	0.578594	77.3	83	110.5	91.7	83.3	108.2	94.5	96.9	93.7	113.5	129.6	117.8
[R].STQSENQHQGAQDTSDLMSPSKR.[S]	1xOxidation [M18]; 1xPhospho [S19(100)]	Q8K2A7	0.000161062	0.000262574	12	2628.1	657.78	3.317e-05	5.267e-05	5.28	Q8K2A7 1xPhospho [S231(100)]	Integrator complex subunit 10 OS=Mus musculus OX=10090 GN=Ints10 PE=1 SV=3	Ints10_S231	1	101	94.4	102.7	101.9	0.935	1.018	1.009	0.871338	0.811827	0.836782	110.2	90.9	100.2	92.1	87.2	118.9	114	91.1	99.3	95.4	102.4	98.4
[K].STSPAPADVAPAQEDLR.[T]	1xPhospho [S3(99.6)]	P97855	1.58337e-05	0.000262574	93	1804.81	902.909	3.317e-05	5.087e-06	3.82	P97855 1xPhospho [S231(99.6)]	Ras GTPase-activating protein-binding protein 1 OS=Mus musculus OX=10090 GN=G3bp1 PE=1 SV=1	G3bp1_S231	0	101.9	99.1	106.1	92.9	0.973	0.964	0.911	0.945718	0.787169	0.600651	116.9	78	105.7	99.7	94	98.7	115.9	92.5	80.6	121.2	101.5	95.2
[R].STSSEEAVATEAGGSSLDELQENHPK.[K]	1xPhospho [S3(98.4)]	Q3TLD5	2.00001e-06	0.000262574	10	2753.18	918.397	3.317e-05	6.353e-07	4.71	Q3TLD5 1xPhospho [S439(98.4)]	Unconventional prefoldin RPB5 interactor OS=Mus musculus OX=10090 GN=Uri1 PE=1 SV=2	Uri1_S439	0	126.6	100.1	83.1	90.2	0.906	0.88	0.866	0.876453	0.581448	0.63231	127.2	80.2	62.9	121.9	96.6	83.9	150	87.1	61.9	134.6	122.2	71.5
[R].SVEDDEEGHLICQSGDVLSAR.[Y]	1xCarbamidomethyl [C12]; 1xPhospho [S1(100)]	P22518	7.31775e-05	0.000262574	12	2396.01	799.341	3.317e-05	2.381e-05	3.2	P22518 1xPhospho [S139(100)]	Dual specificity protein kinase CLK1 OS=Mus musculus OX=10090 GN=Clk1 PE=1 SV=2	Clk1_S139	0	99.1	101.5	91.5	108	1.023	0.878	1.089	0.562558	0.87649	0.445156	98	62.5	93.1	103.3	83.3	121	135.8	92.3	109.9	111.5	100.9	88.4
[R].SVENLPECGITHEQR.[A]	1xCarbamidomethyl [C8]; 1xPhospho [S1(100)]	Q8BKC8-2	8.74822e-06	0.000262574	13	1848.79	616.937	3.317e-05	2.804e-06	4.43	Q8BKC8-2 1xPhospho [S413(100)]	Isoform 2 of Phosphatidylinositol 4-kinase beta OS=Mus musculus OX=10090 GN=Pi4kb	Pi4kb_S413	0	114.7	85	94	106.3	0.76	1.012	0.994	0.254773	0.766687	0.827062	127.2	86.3	92.3	95.5	83.5	78.2	124.8	85	104.5	125.6	112.7	84.4
[K].SVQPEVELSGGSGSGGDEGADESR.[G]	1xPhospho [S14(100)]	Q8CH77	6.74364e-05	0.000262574	10	2385.97	795.997	3.317e-05	2.189e-05	4.25	Q8CH77 1xPhospho [S21(100)]	Neuron navigator 1 OS=Mus musculus OX=10090 GN=Nav1 PE=1 SV=2	Nav1_S21	0	104.4	92.3	102.3	100.9	0.888	0.98	0.992	0.843405	0.947516	0.863244	105.2	78.4	114	94.9	82.5	105.7	108.4	97.4	103.8	107.4	93	109.3
[R].STPSHGSVSSLNSTGSLSPK.[H]	1xPhospho [S18(100)]	Q60902	5.72618e-05	0.000262574	30	2009.92	670.645	3.317e-05	1.859e-05	5.04	Q60902 1xPhospho [S255(100)]	Epidermal growth factor receptor substrate 15-like 1 OS=Mus musculus OX=10090 GN=Eps15l1 PE=1 SV=3	Eps15l1_S255	0	107.2	99.1	101.3	92.4	0.924	0.945	0.862	0.855132	0.841431	0.560084	107.7	87.1	102.5	100.8	93.3	100.3	124.1	93.5	74.4	108.5	112.5	95.4
[R].SVRPIHSSMSSPAISIHEVGHTGATK.[T]	1xOxidation [M9]; 2xPhospho [S10(100); S11(100)]	Q8BWJ3	2.20017e-06	0.000262574	11	2862.3	573.265	3.317e-05	6.993e-07	5.59	Q8BWJ3 2xPhospho [S978(100); S979(100)]	Phosphorylase b kinase regulatory subunit alpha, liver isoform OS=Mus musculus OX=10090 GN=Phka2 PE=1 SV=1	Phka2_S978_ S979	0	108.5	116.4	75.7	99.3	0.997	0.893	1.029	0.684087	0.823219	0.685253	132.7	71.5	69.8	116.5	109.9	72.2	155.9	93.8	80.4	116.8	102.4	78.1
[R].SVSASHEGDVKEK.[K]	2xPhospho [S1(100); S3(100)]	Q3U9G9	0.000394833	0.000262574	9	1532.6	511.539	3.317e-05	0.0001309	2.58	Q3U9G9 2xPhospho [S101(100); S103(100)]	Delta(14)-sterol reductase LBR OS=Mus musculus OX=10090 GN=Lbr PE=1 SV=2	Lbr_S101_ S103	1	89.2	103.2	117.5	90.1	1.157	1.317	0.91	0.240509	0.0832662	0.947383	92.6	137.1	128.2	112.6	118.9	89	41.2	111.9	98.4	49.7	97.3	123
[R].SVSPVAEEHTR.[R]	2xPhospho [S1(100); S3(100)]	A6H619	0.000273781	0.000262574	8	1371.53	457.849	3.317e-05	9.02e-05	2.58	A6H619 2xPhospho [S1043(100); S1045(100)]	PHD and RING finger domain-containing protein 1 OS=Mus musculus OX=10090 GN=Phrf1 PE=1 SV=2	Phrf1_S1043_ S1045	0	60.9	100.7	125.9	112.4	1.654	1.409	1.845	0.00538155	0.0646269	0.0246654	21.3	182.4	144.2	104.8	146.3	115.3		121.2	136.6	28.6	69.7	129.4
[R].SVSSIPVPQDIMDTHPASGK.[D]	1xOxidation [M12]; 1xPhospho [S1(100)]	Q8C0J2	0.000139923	0.000262574	12	2161.98	721.335	3.317e-05	4.573e-05	3.5	Q8C0J2 1xPhospho [S287(100)]	Autophagy-related protein 16-1 OS=Mus musculus OX=10090 GN=Atg16l1 PE=1 SV=1	Atg16l1_S287	0	133.2	77.5	82	107.4	0.628	0.736	0.806	0.0547252	0.15527	0.383935	127.9	73.2	75.6	122.4	71.4	62.5	122.6	99	71.9	151.3	122.8	99.5
[K].SVSTPSEAGSQDSGDGAVGSR.[R]	1xPhospho [S10(99.4)]	O88487	0.000142502	0.000262574	4	2030.83	677.616	3.317e-05	4.655e-05	3.47	O88487 1xPhospho [S95(99.4)]	Cytoplasmic dynein 1 intermediate chain 2 OS=Mus musculus OX=10090 GN=Dync1i2 PE=1 SV=1	Dync1i2_S95	0	96.1	107.5	115.2	81.2	1.118	1.198	1.159	0.36748	0.231579	0.4422	106.6	121.2	102.6	99.5	128.8	93.8	75.2	135.7	71.9	89	117.1	58.6
[K].SVSTTNIAGHFNDESPLGLR.[Q]	1xPhospho [S15(100)]	Q60875	0.000294681	0.000262574	22	2195.01	732.342	3.317e-05	9.712e-05	3.25	Q60875 1xPhospho [S163(100)]	Rho guanine nucleotide exchange factor 2 OS=Mus musculus OX=10090 GN=Arhgef2 PE=1 SV=4	Arhgef2_S163	0	119.2	74.4	103.3	103.2	0.624	0.861	0.916	0.0132542	0.310602	0.734893	113	92.5	86.1	100.1	61.2	66.6	145.4	92.4	91.6	144.2	106.8	100
[R].SVSVDLNVDPSLQIDIPDALSER.[D]	1xPhospho [S3(99.5)]	Q9D8U8	9.69705e-05	0.000262574	63	2562.23	854.751	3.317e-05	3.16e-05	3.43	Q9D8U8 1xPhospho [S22(99.5)]	Sorting nexin-5 OS=Mus musculus OX=10090 GN=Snx5 PE=1 SV=1	Snx5_S22	0	170.3	63.7	115.6	50.4	0.374	0.593	0.294	0.000226589	0.0504799	3.19685e-06	102.5	105.2	87.3	111.9	56.4	53.1	68.3	44.7	40.4	231.9	151	147.1
[R].SYDVPPPPMEPDHPFYSNISK.[D]	1xOxidation [M9]; 1xPhospho [S1(100)]	Q9DBJ1	2.45724e-05	0.000262574	61	2513.07	838.363	3.317e-05	7.922e-06	4.74	Q9DBJ1 1xPhospho [S118(100)]	Phosphoglycerate mutase 1 OS=Mus musculus OX=10090 GN=Pgam1 PE=1 SV=3	Pgam1_S118	0	126	87	82.6	104.5	0.821	0.78	0.924	0.352217	0.0655791	0.667031	144.9	79.6	54.5	120.2	83.8	67.5	146.4	100.7	64.6	146.4	121.4	69.9	PAK1
[R].SYQNSPSSEDGIRPLPEYSTEK.[H]	1xPhospho [S5(100)]	Q925J9	4.24856e-05	0.000262574	14	2564.12	855.378	3.317e-05	1.374e-05	3.73	Q925J9 1xPhospho [S1481(100)]	Mediator of RNA polymerase II transcription subunit 1 OS=Mus musculus OX=10090 GN=Med1 PE=1 SV=2	Med1_S1481	0	123	91.3	99.6	86.1	0.76	0.832	0.773	0.448845	0.583328	0.370878	108.8	97.2	98.9	99.4	89.8	90.8	101.1	85.5	76.7	122.2	130.8	98.7
[R].SYQNSPSSEDGIRPLPEYSTEK.[H]	2xPhospho [S7(100); S8(100)]	Q925J9	4.53874e-05	0.000262574	24	2644.09	882.034	3.317e-05	1.469e-05	4.4	Q925J9 2xPhospho [S1483(100); S1484(100)]	Mediator of RNA polymerase II transcription subunit 1 OS=Mus musculus OX=10090 GN=Med1 PE=1 SV=2	Med1_S1483_ S1484	0	105.8	95.8	102.3	96.2	0.879	0.967	0.888	0.690548	0.969785	0.670352	117.3	85.9	104.3	100.9	85.2	97.7	99.8	98.1	88.6	114.8	107.8	99.7
[R].SYSPDGKESPSDKK.[S]	1xPhospho [S3(100)]	Q8K310	0.000218582	0.000262574	11	1604.68	535.566	3.317e-05	7.18e-05	3.14	Q8K310 1xPhospho [S598(100)]	Matrin-3 OS=Mus musculus OX=10090 GN=Matr3 PE=1 SV=1	Matr3_S598	2	110.2	107.5	91.8	90.4	0.936	0.833	0.805	0.891142	0.635739	0.621245	114.8	99.1	64.4	116.4	116	70.2	122.4	97.6	53.1	119	152.1	75
[R].SYVNRSPSPNVKPVEK.[F]	2xPhospho [S6(100); S8(100)]	A2AG58	0.000248495	0.000262574	35	1960.89	654.302	3.317e-05	8.176e-05	5.16	A2AG58 2xPhospho [S78(100); S80(100)]	BCLAF1 and THRAP3 family member 3 OS=Mus musculus OX=10090 GN=Bclaf3 PE=1 SV=1	Bclaf3_S78_ S80	1	106.3	91.2	105.2	97.2	0.858	0.981	0.914	0.50102	0.895308	0.614628	105.5	97.1	105.6	101.4	84	91.4	97.5	96.6	100.2	106.6	106.6	107.6
[K].SVRDEVFHTDQDDPSSSDDEGMPYTRPVK.[F]	1xOxidation [M22]; 3xPhospho [S15(100); S16(100); S17(100)]	Q6NVE8	4.41653e-06	0.000262574	19	3565.35	892.094	3.317e-05	1.41e-06	5.74	Q6NVE8 3xPhospho [S472(100); S473(100); S474(100)]	WD repeat-containing protein 44 OS=Mus musculus OX=10090 GN=Wdr44 PE=1 SV=1	Wdr44_S472_ S473_ S474	1	45.7	71.1	148.4	134.8	1.989	3.251	2.953	0.000965355	9.51395e-12	1.43505e-06		173.4	202.3	153.6	89.7	85.5		177	163.6		25.7	129.1
[R].SSGSPYGGGYGSGGGSGGYGSR.[R]	1xPhospho [S2(99.2)]	Q8BG05-2	5.26042e-06	0.000262574	26	1990.76	664.257	3.317e-05	1.68e-06	5.36	Q8BG05-2 1xPhospho [S335(99.2)]	Isoform 2 of Heterogeneous nuclear ribonucleoprotein A3 OS=Mus musculus OX=10090 GN=Hnrnpa3	Hnrnpa3_S335	0	105.4	93.5	99.7	101.3	0.905	0.9	0.961	0.720948	0.49597	0.955657	116.9	80.9	91.5	133.9	85.9	84.7	128.4	93	64.5	129.8	93.6	96.8
[K].SPVGKSPPATGSAYGSSQK.[E]	2xPhospho [S1(100); S6(100)]	Q569Z6	7.56212e-06	0.000262574	24	1965.84	655.951	3.317e-05	2.422e-06	4.42	Q569Z6 2xPhospho [S315(100); S320(100)]	Thyroid hormone receptor-associated protein 3 OS=Mus musculus OX=10090 GN=Thrap3 PE=1 SV=1	Thrap3_S315_ S320	1	99.4	91	102.2	107.4	0.909	1.028	1.077	0.925962	0.682304	0.549227	121	93.9	100.5	94.4	89.5	85.6	112.2	101.2	105.5	97.7	94.2	104.1
[R].SQDATVSPGSEQSEKSPGPIVSR.[T]	1xPhospho [S16(100)]	Q80YV2	1.39068e-05	0.000262574	13	2423.11	808.375	3.317e-05	4.471e-06	5.32	Q80YV2 1xPhospho [S343(100)]	Nuclear-interacting partner of ALK OS=Mus musculus OX=10090 GN=Zc3hc1 PE=1 SV=1	Zc3hc1_S343	1	117	99.5	90.8	92.6	0.883	0.813	0.834	0.615474	0.148996	0.339187	110.8	86.2	87.9	102.5	93.7	96.4	109.2	89.7	88.5	113.4	115.6	106.1
[R].SQDATVSPGSEQSEKSPGPIVSR.[T]	2xPhospho [S7(99.4); S16(100)]	Q80YV2	6.72589e-05	0.000262574	36	2503.07	835.03	3.317e-05	2.185e-05	4.26	Q80YV2 2xPhospho [S334(99.4); S343(100)]	Nuclear-interacting partner of ALK OS=Mus musculus OX=10090 GN=Zc3hc1 PE=1 SV=1	Zc3hc1_S334_ S343	1	99.4	91.8	109.9	98.8	0.924	1.057	0.994	0.815007	0.645622	0.993821	104.3	86.3	116.9	77.3	87.1	126.5	85.8	93.7	125.4	91.7	94.3	110.6
[R].SQDATVSPGSEQSEKSPGPIVSR.[T]	3xPhospho [S7(100); S10(100); S16(100)]	Q80YV2	2.80488e-05	0.000262574	32	2583.04	861.686	3.317e-05	9.05e-06	5.12	Q80YV2 3xPhospho [S334(100); S337(100); S343(100)]	Nuclear-interacting partner of ALK OS=Mus musculus OX=10090 GN=Zc3hc1 PE=1 SV=1	Zc3hc1_S334_ S337_ S343	1	45.9	120.4	120.7	113	2.575	1.041	1.039	1.38884e-07	0.682601	0.653578	40	115.3	150.4	98.8	115	160.2	33.3	107.9	151.4	38.4	43.8	145.7
[K].SQDQDSEAHELSR.[G]	1xPhospho [S6(100)]	Q0P678	0.000106582	0.000262574	12	1581.62	527.878	3.317e-05	3.477e-05	3.64	Q0P678 1xPhospho [S80(100)]	Zinc finger CCCH domain-containing protein 18 OS=Mus musculus OX=10090 GN=Zc3h18 PE=1 SV=1	Zc3h18_S80	0	98.8	118.7	89.7	92.8	1.201	0.909	0.982	0.168812	0.775672	0.870456	90	83.6	95.7	109.1	119.1	121.6	90.3	93.2	107	92	99.2	99.2
[R].SQEDLNEPIKR.[D]	1xPhospho [S1(100)]	Q80TV8	0.000178229	0.000262574	12	1408.65	470.221	3.317e-05	5.833e-05	2.57	Q80TV8 1xPhospho [S1193(100)]	CLIP-associating protein 1 OS=Mus musculus OX=10090 GN=Clasp1 PE=1 SV=2	Clasp1_S1193	1	104.2	86.9	109.2	99.7	0.803	1.037	0.963	0.485909	0.582875	0.896516	109.3	100.9	114.5	88.7	87	76.6	113.8	95.5	99.8	104.3	110.4	99.2
[R].SQERPPETPPTSVSESLPTLSDSDPVPVADSDDDAGSESAAR.[D]	1xPhospho [S31(100)]	Q8C052	2.91405e-08	0.000262574	25	4375.92	1094.74	3.317e-05	9.015e-09	6.79	Q8C052 1xPhospho [S724(100)]	Microtubule-associated protein 1S OS=Mus musculus OX=10090 GN=Map1s PE=1 SV=2	Map1s_S724	0	100.7	100.1	96.3	103	0.994	1.006	1.023	0.845099	0.859115	0.784252	115.5	90.1	94	110.3	92.6	97.6	100.5	103.4	96.1	114.8	98.2	87
[R].SQERPPETPPTSVSESLPTLSDSDPVPVADSDDDAGSESAAR.[D]	2xPhospho [S31(100); S37(99.1)]	Q8C052	3.42951e-05	0.000262574	37	4455.89	1114.73	3.317e-05	1.109e-05	4.2	Q8C052 2xPhospho [S724(100); S730(99.1)]	Microtubule-associated protein 1S OS=Mus musculus OX=10090 GN=Map1s PE=1 SV=2	Map1s_S724_ S730	0	143.1	101.2	85.3	70.3	0.969	0.596	0.844	0.888883	0.00261925	0.528264	89.7	43	91.8	69.9	106.5	156.6	73.9	66.6	127.9	150.5	72.1	151.5
[R].SQLDDHPESDEENFVDVGDDSDDEKFTDADK.[G]	2xPhospho [S9(100); S21(100)]	P53569	1.04221e-06	0.000262574	42	3673.35	919.093	3.317e-05	3.299e-07	7.8	P53569 2xPhospho [S629(100); S641(100)]	CCAAT/enhancer-binding protein zeta OS=Mus musculus OX=10090 GN=Cebpz PE=1 SV=2	Cebpz_S629_ S641	1	101.7	99.4	94.2	104.7	0.972	0.926	1.032	0.950988	0.551321	0.812268	87.9	94.3	108.2	90.5	99.5	100.6	101.8	104.9	108.2	103.5	101.9	98.6
[R].SQLDDHPESDEENFVDVGDDSDDEKFTDADK.[G]	1xDeamidated [N/Q]; 2xPhospho [S9(100); S21(100)]	P53569	0.000312304	0.000262574	5	3674.34	919.344	3.317e-05	0.000103	4.23	P53569 2xPhospho [S629(100); S641(100)]	CCAAT/enhancer-binding protein zeta OS=Mus musculus OX=10090 GN=Cebpz PE=1 SV=2	Cebpz_S629_ S641	1	109	82.6	106.5	101.9	0.706	0.977	0.935	0.2555	0.783195	0.965039	112.5	91.3	132.4		73.5	103.6	131.8	107.7	84.1	134.3	113.7	115.1
[R].SQLDDHPESDEENFVDVGDDSDDEKFTDADKGTATDAVK.[E]	2xPhospho [S9(100); S21(100)]	P53569	0.000389029	0.000262574	5	4416.73	884.152	3.317e-05	0.0001288	2.65	P53569 2xPhospho [S629(100); S641(100)]	CCAAT/enhancer-binding protein zeta OS=Mus musculus OX=10090 GN=Cebpz PE=1 SV=2	Cebpz_S629_ S641	2	101.1	107.8	82.7	108.4	1.021	0.776	0.894	0.630418	0.248779	0.779111		99.1	75.8	132.3	91.9	113	137.8	113.6	80.5	160.3	105.9	90
[R].SQLDDHPESDEENFVDVGDDSDDEKFTDADKGTATDAVK.[E]	1xDeamidated [N13]; 2xPhospho [S9(99.1); S21(100)]	P53569	0.00020868	0.000262574	3	4417.72	884.355	3.317e-05	6.851e-05	3.35	P53569 2xPhospho [S629(99.1); S641(100)]	CCAAT/enhancer-binding protein zeta OS=Mus musculus OX=10090 GN=Cebpz PE=1 SV=2	Cebpz_S629_ S641	2	112.2	95.5	84.2	108.1	0.851	0.759	0.912	0.668661	0.200738	0.827128	105.5	83.6	79.3	108	94.9	83.8	108.9	107.4	93.2	111.4	119.4	104.5
[R].SQNNFVAILDLPEGEHQYK.[F]	1xPhospho [S1(100)]	Q9R078	0.000163595	0.000262574	16	2282.05	761.354	3.317e-05	5.352e-05	3.64	Q9R078 1xPhospho [S108(100)]	5'-AMP-activated protein kinase subunit beta-1 OS=Mus musculus OX=10090 GN=Prkab1 PE=1 SV=2	Prkab1_S108	0	107.7	88.5	67.5	136.3	0.822	0.626	0.724	0.558469	0.0273679	0.194808	111.8	55.2	62.4	81.9	72.3	114.7	126.1	48.3	139.9	221	66.8	99.6	AMPKA1
[K].SQPHSSTSNQETSDSEMEMEAEHYPNGVLESVSTR.[I]	1xDeamidated [N26]; 2xOxidation [M17; M19]; 1xPhospho [T12(98.9)]	Q6VN19	5.28837e-06	0.000262574	25	3993.59	999.153	3.317e-05	1.689e-06	3.91	Q6VN19 1xPhospho [T450(98.9)]	Ran-binding protein 10 OS=Mus musculus OX=10090 GN=Ranbp10 PE=1 SV=2	Ranbp10_T450	0	110.6	90.7	95.9	102.8	0.893	0.911	0.929	0.869353	0.755334	0.904996	114.8	95.8	84	113.4	90.6	82.3	118.9	102.7	77	110.6	117.5	92.2
[R].SQSELDDQHDYDSVASDEDTDQEPLPSAGATR.[N]	2xPhospho [S13(100); S16(100)]	Q68FF6	2.18709e-05	0.000262574	38	3638.4	910.354	3.317e-05	7.053e-06	4.65	Q68FF6 2xPhospho [S394(100); S397(100)]	ARF GTPase-activating protein GIT1 OS=Mus musculus OX=10090 GN=Git1 PE=1 SV=1	Git1_S394_ S397	0	77.7	106.6	108.8	106.9	1.372	1.275	1.258	0.0367677	0.0510274	0.148666	63.1	112.9	129.5	115.2	106.5	110.6	68.5	110.9	127.7	72.8	80.6	101.6
[R].SQSELDDQHDYDSVASDEDTDQEPLPSAGATR.[N]	1xDeamidated [Q]; 2xPhospho [S13(100); S16(100)]	Q68FF6	0.000314673	0.000262574	13	3639.38	910.605	3.317e-05	0.0001039	3.69	Q68FF6 2xPhospho [S394(100); S397(100)]	ARF GTPase-activating protein GIT1 OS=Mus musculus OX=10090 GN=Git1 PE=1 SV=1	Git1_S394_ S397	0	84.3	106.5	84.4	124.7	1.249	1.001	1.284	0.171446	0.497089	0.276971	81.8	76.6	124.2	117.5	103.1	79.3	81.4	120.8	138.5	81.7	63.5	131.6
[R].SQSESSDEVTELDLSHGK.[K]	1xPhospho [S3(99.6)]	Q7TPS5	0.000119609	0.000262574	12	2027.84	676.62	3.317e-05	3.909e-05	3.94	Q7TPS5 1xPhospho [S659(99.6)]	C2 domain-containing protein 5 OS=Mus musculus OX=10090 GN=C2cd5 PE=1 SV=2	C2cd5_S659	0	75.1	101.8	86.4	136.7	1.364	1.295	1.856	0.0477268	0.0847284	0.00101392	104	88.1	83.4	109.6	103.8	83.1	149	139.5	131.1	76.6	80.3	51.6
[R].SQSESSDEVTELDLSHGKK.[D]	1xPhospho [S3(99.6)]	Q7TPS5	0.000121821	0.000262574	10	2155.94	719.317	3.317e-05	3.979e-05	3.29	Q7TPS5 1xPhospho [S659(99.6)]	C2 domain-containing protein 5 OS=Mus musculus OX=10090 GN=C2cd5 PE=1 SV=2	C2cd5_S659	1	87.5	107.5	75	130.1	1.236	1.073	1.553	0.178733	0.497912	0.0382315	137	79	44.4	126.6	113.3	79.8	182.6	137.1	64.2	92.2	102.4	41.4
[R].SPVDSPVPASMFAPEPSSPGAAR.[A]	1xOxidation [M11]; 1xPhospho [S18(100)]	O08582	0.000178692	0.000262574	20	2350.04	784.018	3.317e-05	5.857e-05	3.48	O08582 1xPhospho [S25(100)]	GTP-binding protein 1 OS=Mus musculus OX=10090 GN=Gtpbp1 PE=1 SV=2	Gtpbp1_S25	0	127.5	141.2	51.2	80.2	1.108	0.778	0.968	0.347844	0.335449	0.930049	48.4	50.8	123.3	144.1	140	68.9	79.5	56.3	153.5	50.5	158.5	126.4
[R].SPTNSSEIFTPAHEENVR.[F]	1xPhospho [S1(100)]	Q3UGS4	4.45177e-06	0.000262574	24	2094.91	698.977	3.317e-05	1.42e-06	5.1	Q3UGS4 1xPhospho [S21(100)]	Mapk-regulated corepressor-interacting protein 1 OS=Mus musculus OX=10090 GN=Mcrip1 PE=1 SV=1	Mcrip1_S21	0	113.8	94.9	95.9	95.4	0.843	0.905	0.913	0.439411	0.43841	0.605681	113.4	91.3	87.1	106.3	90.4	81.1	122.3	90.9	87.8	124.9	108.3	96.2
[K].SPTMEQAVQTASAHLPAPAPVGR.[R]	1xOxidation [M4]; 1xPhospho [S1(100)]	Q8K2F8	2.8003e-07	0.000262574	31	2412.14	804.717	3.317e-05	8.78e-08	6.9	Q8K2F8 1xPhospho [S192(100)]	Protein LSM14 homolog A OS=Mus musculus OX=10090 GN=Lsm14a PE=1 SV=1	Lsm14a_S192	0	116.5	90	95.5	98.1	0.931	1.121	1.092	0.849373	0.35329	0.56239	128.7	93.3	87.7	106.9	86.6	88	125.4	95.8	86	114.8	113.8	72.9
[K].SPKSPRSPLEATR.[K]	2xPhospho [S4(99.6); S7(100)]	Q8BHZ4	0.000183384	0.000262574	5	1585.71	529.243	3.317e-05	6.013e-05	3.82	Q8BHZ4 2xPhospho [S329(99.6); S332(100)]	Zinc finger protein 592 OS=Mus musculus OX=10090 GN=Znf592 PE=1 SV=3	Znf592_S329_ S332	2	107.3	105.8	108.9	78	0.987	1.041	0.727	0.627621	0.531321	0.49644	81.6	131	114.9	100.5	111.7	124.2	43.8	96	82.3	74.9	125.9	113.2
[R].SPLLSASHSGNVTPTAPPYLQESSPR.[A]	1xPhospho [T13(100)]	Q9CZX7	3.86289e-05	0.000262574	10	2773.32	694.085	3.317e-05	1.251e-05	3.66	Q9CZX7 1xPhospho [T22(100)]	Type 2 phosphatidylinositol 4,5-bisphosphate 4-phosphatase OS=Mus musculus OX=10090 GN=Pip4p2 PE=1 SV=1	Pip4p2_T22	0	128.8	105.8	80.7	84.6	0.96	0.821	0.657	0.797499	0.548221	0.158007	135.9	78.4	73.8	128.1	102.8	86.3	112	82.2	57.9	125.1	127.7	89.9
[R].SPITTNHRPSPDPEQQRPQR.[S]	1xPhospho [S1(100)]	P97360	0.000265545	0.000262574	37	2421.14	606.042	3.317e-05	8.752e-05	3.29	P97360 1xPhospho [S185(100)]	Transcription factor ETV6 OS=Mus musculus OX=10090 GN=Etv6 PE=1 SV=1	Etv6_S185	0	112.6	99.5	94.6	93.2	0.904	0.965	0.944	0.714312	0.791746	0.755521	127.4	89.3	88.5	105.5	94	82.8	125.6	86.5	88.1	106.3	114.4	91.7
[R].SPPAVPSPPSSTDHSSQFANFNDSSR.[D]	2xPhospho [S1(100); S7(100)]	Q6DFV5	9.47045e-05	0.000262574	22	2876.16	719.794	3.317e-05	3.081e-05	3.66	Q6DFV5 2xPhospho [S1636(100); S1642(100)]	Probable helicase with zinc finger domain OS=Mus musculus OX=10090 GN=Helz PE=1 SV=2	Helz_S1636_ S1642	0	121.4	78.4	103.3	96.8	0.687	0.845	0.818	0.271546	0.653998	0.617861	105.3	61.9	109.3	88.8	70.5	79.9	98.7	80.2	154.5	129.3	98	123.7
[K].SPPDQSAVPNTPPSTPVKLEEDLPQEPTSR.[D]	1xPhospho [T11(100)]	Q9QYC0	6.35e-07	0.000262574	39	3293.56	824.146	3.317e-05	1.999e-07	5.72	Q9QYC0 1xPhospho [T610(100)]	Alpha-adducin OS=Mus musculus OX=10090 GN=Add1 PE=1 SV=2	Add1_T610	1	108.3	91.5	97.9	102.4	0.919	0.904	0.946	0.969625	0.716897	0.973883	117.4	97.9	63.6	119.9	79.5	91.5	147	102.4	63	108.3	123.2	86.5
[K].SPPDQSAVPNTPPSTPVKLEEDLPQEPTSR.[D]	2xPhospho [T11(99.4); T15(100)]	Q9QYC0	6.00549e-06	0.000262574	45	3373.52	844.136	3.317e-05	1.92e-06	5.25	Q9QYC0 2xPhospho [T610(99.4); T614(100)]	Alpha-adducin OS=Mus musculus OX=10090 GN=Add1 PE=1 SV=2	Add1_T610_ T614	1	140.8	94.6	87.8	76.7	0.672	0.683	0.545	0.0348676	0.00697875	0.00094373	112.6	89.7	85	90.3	99	96.7	38.4	86.7	78.4	143.9	155.2	124.3
[K].SPPGHPAPPVASSPTVIPGEPR.[E]	1xPhospho [S1(100)]	P26955	2.59768e-05	0.000262574	15	2227.09	743.037	3.317e-05	8.381e-06	4.33	P26955 1xPhospho [S778(100)]	Cytokine receptor common subunit beta OS=Mus musculus OX=10090 GN=Csf2rb PE=1 SV=2	Csf2rb_S778	0	107.8	93.1	86.5	112.6	0.816	0.803	1.016	0.647688	0.55103	0.69818	99.5	87.7	89.5	96.4	100.7	82.5	130.4	116.6	55.6	101.1	128.4	111.6
[K].SPPHHSGFQQYQQADASK.[Q]	1xPhospho [S1(100)]	Q5RJH6	0.000387111	0.000262574	8	2092.89	698.301	3.317e-05	0.0001281	3.89	Q5RJH6 1xPhospho [S732(100)]	Protein SMG7 OS=Mus musculus OX=10090 GN=Smg7 PE=2 SV=1	Smg7_S732	0	119.6	73.9	118.2	88.3	0.604	0.798	0.463	0.0608335	0.502793	0.00531891	113.5	89.1	137.5	70.9	67.5	76.2	84.8	49.7	90	111.6	114.8	194.4
[K].SPPREGSQGELTPANSQSR.[M]	1xPhospho [S1(100)]	Q99LD4	0.000243461	0.000262574	4	2077.93	693.315	3.317e-05	8.005e-05	3.23	Q99LD4 1xPhospho [S448(100)]	COP9 signalosome complex subunit 1 OS=Mus musculus OX=10090 GN=Gps1 PE=1 SV=1	Gps1_S448	1	96.1	103.5	102.9	97.4	1.077	1.128	1.014	0.439699	0.392305	0.654262	100.1	102.2	124.1	102.8	125.2	83.4	78.1	105	96.8	88.7	98.2	95.5
[R].SPPSPGHQSVQAFPR.[S]	1xPhospho [S1(100)]	Q80YE4	8.75225e-05	0.000262574	5	1671.76	557.926	3.317e-05	2.85e-05	3.2	Q80YE4 1xPhospho [S1032(100)]	Serine/threonine-protein kinase LMTK1 OS=Mus musculus OX=10090 GN=Aatk PE=1 SV=1	Aatk_S1032	0	145.9	93.2	81.7	79.2	0.689	0.607	0.543	0.226881	0.0809265	0.0471532	91.4	82.9	77.3	103.9	85.2	94.5	99.2	80.4	65.4	121	150.7	148
[R].SPQNLSHAVEEALK.[T]	1xPhospho [S1(100)]	Q80X82	0.000118053	0.000262574	12	1602.75	534.923	3.317e-05	3.853e-05	3.88	Q80X82 1xPhospho [S1260(100)]	Symplekin OS=Mus musculus OX=10090 GN=Sympk PE=1 SV=2	Sympk_S1260	0	91.7	95.6	111.4	101.3	0.981	0.968	1.041	0.763351	0.95748	0.688746	121.6	77.7	107.8	103.5	82.6	92.5	130	87.7	98	125.6	84.3	88.7
[R].SQSFSHQQPSR.[S]	1xPhospho [S3(100)]	Q3UTZ3	0.000186255	0.000262574	12	1368.57	456.861	3.317e-05	6.114e-05	3.08	Q3UTZ3 1xPhospho [S517(100)]	Trafficking protein particle complex subunit 14 OS=Mus musculus OX=10090 GN=Trappc14 PE=1 SV=2	Trappc14_S517	0	123.6	68.2	100.4	107.8	0.576	0.949	0.97	0.0585185	0.936199	0.892128	132.1	91.3	97.5	74	66.2	66.2	130.1	93.4	104.6	128.5	96.2	119.9
[R].SPQNLSHAVEEALKTSSPETREPESK.[G]	2xPhospho [S16(99.2); S17(100)]	Q80X82	0.000202842	0.000262574	19	3011.34	753.59	3.317e-05	6.662e-05	4.04	Q80X82 2xPhospho [S1275(99.2); S1276(100)]	Symplekin OS=Mus musculus OX=10090 GN=Sympk PE=1 SV=2	Sympk_S1275_ S1276	2	105	92.1	92.3	110.6	0.878	0.879	1.029	0.815888	0.502345	0.676652	121.4	75.6	89.1	104.5	87.3	89	132.3	106.8	74	101.4	128.6	90.2
[R].SPQRPFPMIDENNDVSEEALSSDIK.[K]	1xOxidation [M8]; 1xPhospho [S1(100)]	Q8K3D3-2	0.000276579	0.000262574	10	2914.28	729.323	3.317e-05	9.114e-05	3.75	Q8K3D3-2 1xPhospho [S26(100)]	Isoform 2 of DNA repair protein SWI5 homolog OS=Mus musculus OX=10090 GN=Swi5	Swi5_S26	0	105.2	82.8	103.1	109	0.787	0.98	1.036	0.677053	0.727408	0.630534	106.8	77	118.1	85.8	73.8	97.8	112.9	110.7	130.1	109	47.7	130.3
[R].SPQRPFPMIDENNDVSEEALSSDIKK.[L]	1xOxidation [M8]; 1xPhospho [S1(100)]	Q8K3D3-2	6.34679e-05	0.000262574	10	3042.38	761.35	3.317e-05	2.062e-05	4.36	Q8K3D3-2 1xPhospho [S26(100)]	Isoform 2 of DNA repair protein SWI5 homolog OS=Mus musculus OX=10090 GN=Swi5	Swi5_S26	1	100.6	81.6	115.7	102	0.823	1.149	1.017	0.553326	0.285727	0.748455	137	80.2	128.2	77.8		105.2	119.4	107.4	113.1	111.5	105.6	114.6
[K].SPQVTTENITTNTKPQTSTSGK.[K]	1xPhospho [S1(100)]	E9PVX6	6.19789e-05	0.000262574	10	2400.13	800.715	3.317e-05	2.012e-05	4.17	E9PVX6 1xPhospho [S1000(100)]	Proliferation marker protein Ki-67 OS=Mus musculus OX=10090 GN=Mki67 PE=1 SV=1	Mki67_S1000	0	122.7	80.2	102.9	94.3	0.725	0.954	0.945	0.244796	0.983924	0.981749	95.4	96.8	126.3	70.6	75.4	96.1	88.3	88.7	125.2	89.5	115.4	132.4
[R].SPSDDGSGGIRDDGQLSPGVLVR.[C]	1xPhospho [S3(100)]	P70218	1.58337e-05	0.000262574	33	2364.08	788.701	3.317e-05	5.096e-06	3.62	P70218 1xPhospho [S405(100)]	Mitogen-activated protein kinase kinase kinase kinase 1 OS=Mus musculus OX=10090 GN=Map4k1 PE=1 SV=1	Map4k1_S405	1	104.9	94.5	120.4	80.3	0.749	0.954	0.766	0.289894	0.969568	0.336145	132.2	72.1	116.9	98.5	75.5	91.7	118.8	75.1	78	138.6	100.8	101.8
[R].SPSESAEETHTLEEK.[V]	1xPhospho [S1(99.7)]	Q9CT10	3.0366e-05	0.000262574	23	1753.72	585.243	3.317e-05	9.82e-06	4.4	Q9CT10 1xPhospho [S146(99.7)]	Ran-binding protein 3 OS=Mus musculus OX=10090 GN=Ranbp3 PE=1 SV=2	Ranbp3_S146	0	116.8	97.9	97.1	88.2	0.862	0.843	0.839	0.614115	0.359734	0.479923	104.9	96.6	79.4	107.2	97.4	93.4	119.8	87.8	79	116.1	124.3	94.2
[R].SPSGGAAGPLLTPSQSLDGSR.[R]	1xPhospho [S1(99.6)]	Q6WVG3	7.07132e-05	0.000262574	26	2034.95	678.989	3.317e-05	2.3e-05	3.39	Q6WVG3 1xPhospho [S187(99.6)]	BTB/POZ domain-containing protein KCTD12 OS=Mus musculus OX=10090 GN=Kctd12 PE=1 SV=1	Kctd12_S187	0	103.5	93.3	106.2	97.1	0.902	1.026	0.956	0.917119	0.762456	0.936802	103.5	70.9	124.3	91	76.8	120	91.3	94.7	119.8	95.5	100.9	111.2
[R].SPSPAPENTPSDPADQGAR.[T]	1xPhospho [S1(100)]	O35615	7.31775e-05	0.000262574	8	1973.82	658.614	3.317e-05	2.379e-05	3.99	O35615 1xPhospho [S925(100)]	Zinc finger protein ZFPM1 OS=Mus musculus OX=10090 GN=Zfpm1 PE=1 SV=1	Zfpm1_S925	0	94.9	98.9	98.9	107.3	1.148	1.042	1.13	0.251788	0.521295	0.435184	100.9	76.8	113.5	100.9	87.6	120.1	112.1	102.7	109.5	104.6	96.9	74.3
[R].SPSPAPPPPPPPPPPRR.[R]	2xPhospho [S1(100); S3(100)]	Q52KI8	1.88703e-08	0.000262574	32	1900.89	634.3	3.317e-05	5.815e-09	7.43	Q52KI8 2xPhospho [S572(100); S574(100)]	Serine/arginine repetitive matrix protein 1 OS=Mus musculus OX=10090 GN=Srrm1 PE=1 SV=2	Srrm1_S572_ S574	1	96.6	94.9	107.8	100.8	0.983	1.159	1.14	0.751058	0.25277	0.364224	124.4	92.7	109.8	102.3	90.2	96.7	86.3	122.3	102.7	66.8	107.3	98.4
[K].SPSPPPDGSPAATPEIR.[V]	2xPhospho [S1(100); S3(100)]	O08539	0.000325133	0.000262574	11	1835.76	612.591	3.317e-05	0.0001072	3.32	O08539 2xPhospho [S296(100); S298(100)]	Myc box-dependent-interacting protein 1 OS=Mus musculus OX=10090 GN=Bin1 PE=1 SV=1	Bin1_S296_ S298	0	96.4	102.3	94.4	106.9	1.061	0.803	1.004	0.513684	0.507698	0.760511	61.1	42.5	54.9	273.6	46.1	59.5	223	46.2	62.2	222.1	56.1	52.9
[R].SPTGPSNSFLANMGGTVAHK.[I]	1xOxidation [M13]; 1xPhospho [S1(99.6)]	Q8JZX4	9.34683e-05	0.000262574	24	2068.92	690.309	3.317e-05	3.048e-05	4.24	Q8JZX4 1xPhospho [S222(99.6)]	Splicing factor 45 OS=Mus musculus OX=10090 GN=Rbm17 PE=1 SV=1	Rbm17_S222	0	110.1	96.4	94.3	99.2	0.92	1.061	1.077	0.808758	0.563201	0.528678	128.5	85.5	90.9	99.1	90.6	93	135.7	95.6	86.8	107.7	106.1	80.6
[K].SPQPEEKETLAGLK.[R]	1xPhospho [S1(100)]	E9PVX6	0.000253628	0.000262574	12	1606.77	536.262	3.317e-05	8.335e-05	3.24	E9PVX6 1xPhospho [S2649(100)]	Proliferation marker protein Ki-67 OS=Mus musculus OX=10090 GN=Mki67 PE=1 SV=1	Mki67_S2649	1	103.2	100.7	105.9	90.1	0.967	1.026	0.895	0.840559	0.665404	0.84924	104.2	102	107.9	102	94.5	99.1	108.5	87.4	88.7	106.3	97.7	101.6
[R].SQSPEDLSGVQEVFQTSGHNK.[D]	1xPhospho [S3(99.5)]	E9PVX6	7.61269e-05	0.000262574	24	2354.03	589.262	3.317e-05	2.478e-05	4.09	E9PVX6 1xPhospho [S2392(99.5)]	Proliferation marker protein Ki-67 OS=Mus musculus OX=10090 GN=Mki67 PE=1 SV=1	Mki67_S2392	0	91.6	97.2	109.3	101.9	1.061	1.184	1.177	0.561066	0.155984	0.267918	111.6	80.1	112.2	105.1	89.1	99.3	122.2	104.1	101.6	94.8	93.5	86.4
[K].SQSPSPPPLPEDLEK.[A]	1xPhospho [S5(100)]	Q9JIX8	0.000236696	0.000262574	32	1700.78	567.598	3.317e-05	7.782e-05	2.99	Q9JIX8 1xPhospho [S391(100)]	Apoptotic chromatin condensation inducer in the nucleus OS=Mus musculus OX=10090 GN=Acin1 PE=1 SV=3	Acin1_S391	0	105.1	98	93.9	103	0.988	0.947	1.023	0.709	0.944152	0.697128	119.2	79	89.5	118.1	90.6	93.3	122.3	98.1	87	119.5	100.1	83.4
[K].SQSPSPPPLPEDLEK.[A]	2xPhospho [S3(99.6); S5(100)]	Q9JIX8	6.44802e-05	0.000262574	48	1780.74	594.253	3.317e-05	2.096e-05	4.16	Q9JIX8 2xPhospho [S389(99.6); S391(100)]	Apoptotic chromatin condensation inducer in the nucleus OS=Mus musculus OX=10090 GN=Acin1 PE=1 SV=3	Acin1_S389_ S391	0	84.7	93.1	107.2	115	1.1	1.16	1.057	0.430107	0.230886	0.703459	118	82.1	111.4	86.6	96.7	102.2	74.8	123	119.4	127.3	70.8	87.9
[R].SRSPLDKDAYAPSSSVVGTSVGSHR.[H]	1xPhospho [S1(99.6)]	Q0VBL3	3.08848e-06	0.000262574	9	2640.24	660.815	3.317e-05	9.833e-07	5.3	Q0VBL3 1xPhospho [S256(99.6)]	RNA-binding protein 15 OS=Mus musculus OX=10090 GN=Rbm15 PE=1 SV=1	Rbm15_S256	2	97.6	97.5	82.9	122	1.012	0.96	1.25	0.544765	0.783921	0.252616	121.3	80.1	58.3	119.6	94.2	88.4	176.6	117.9	70.4	94.3	118.1	60.8
[R].SRSPLDKDAYAPSSSVVGTSVGSHR.[H]	2xPhospho [S1(100); S3(100)]	Q0VBL3	3.08873e-07	0.000262574	42	2720.21	680.807	3.317e-05	9.685e-08	7.57	Q0VBL3 2xPhospho [S256(100); S258(100)]	RNA-binding protein 15 OS=Mus musculus OX=10090 GN=Rbm15 PE=1 SV=1	Rbm15_S256_ S258	2	123.2	91.9	97	87.9	0.813	0.787	0.812	0.325057	0.0600333	0.21794	129.8	76	92.3	99.7	82.3	87.4	128.9	83.6	82.1	119.5	117.2	101.1
[R].SRSPLLNDRR.[S]	1xDeamidated [N7]; 2xPhospho [S1(100); S3(100)]	Q61136	0.000237304	0.000262574	42	1374.59	458.869	3.317e-05	7.811e-05	3.49	Q61136 2xPhospho [S366(100); S368(100)]	Serine/threonine-protein kinase PRP4 homolog OS=Mus musculus OX=10090 GN=Prpf4b PE=1 SV=3	Prpf4b_S366_ S368	2	79.4	105.8	105.5	109.2	1.332	1.318	1.209	0.0538936	0.0179971	0.189821	48.7	151.6	113.9	94.8	122.4	114.2	53.8	117.9	137.5	44.5	85.7	115
[R].SRSPLQPTSEIPR.[R]	1xPhospho [S3(99.7)]	Q9WTV7	0.000187708	0.000262574	13	1547.76	516.591	3.317e-05	6.15e-05	3.86	Q9WTV7 1xPhospho [S229(99.7)]	E3 ubiquitin-protein ligase RLIM OS=Mus musculus OX=10090 GN=Rlim PE=1 SV=2	Rlim_S229	1	110.2	96.2	95.2	98.4	0.941	0.989	0.893	0.905619	0.832358	0.720766	121.4	91.4	88.5	112.8	92.4	84.3	130	94.6	74.4	114.8	105.9	89.6
[R].SRSPLQPTSEIPR.[R]	2xPhospho [S1(100); S3(100)]	Q9WTV7	0.000138108	0.000262574	29	1627.72	543.246	3.317e-05	4.515e-05	4.09	Q9WTV7 2xPhospho [S227(100); S229(100)]	E3 ubiquitin-protein ligase RLIM OS=Mus musculus OX=10090 GN=Rlim PE=1 SV=2	Rlim_S227_ S229	1	104.5	86.2	111.3	98	0.888	1.065	1.035	0.742783	0.484524	0.673874	108.5	90.6	124.3	84	79.6	98	95.6	92.7	125.6	89.6	101.9	109.7
[R].SRSPPDRDATEPEPLVDQLIR.[D]	1xPhospho [S3(100)]	Q8BIA4	6.92378e-05	0.000262574	12	2471.19	824.405	3.317e-05	2.249e-05	3.88	Q8BIA4 1xPhospho [S86(100)]	F-box/WD repeat-containing protein 8 OS=Mus musculus OX=10090 GN=Fbxw8 PE=1 SV=2	Fbxw8_S86	2	102.5	91.8	121.1	84.6	0.895	1.182	0.826	0.951078	0.215283	0.701854	121.4	76.5	126.7	117.5	76.5	91.9	114.3	80.5	84.8	101.2	102.7	106.1	mTOR
[K].SRSPPSEEASK.[G]	1xPhospho [S3(100)]	Q8BP78	0.000159395	0.000262574	10	1254.54	627.771	3.317e-05	5.223e-05	3.96	Q8BP78 1xPhospho [S250(100)]	Protein FRA10AC1 homolog OS=Mus musculus OX=10090 GN=Fra10ac1 PE=1 SV=3	Fra10ac1_S250	1	96.9	103.5	91.6	108	1.069	0.946	1.115	0.455269	0.960104	0.483133	121.9	95.2	77.1	110.4	107.6	100	121.7	112.3	61.3	109.1	100.7	82.9
[R].SRSPTPPSAAGLGSNSAPPIPDSR.[L]	2xPhospho [S1(100); S3(100)]	Q8CGZ0	6.36355e-05	0.000262574	19	2479.1	827.039	3.317e-05	2.068e-05	3.55	Q8CGZ0 2xPhospho [S824(100); S826(100)]	Calcium homeostasis endoplasmic reticulum protein OS=Mus musculus OX=10090 GN=Cherp PE=1 SV=1	Cherp_S824_ S826	1	99.6	97.7	86.7	116.1	0.981	1.042	1.194	0.740321	0.639218	0.312789	114.5	74	88.9	100.1	106.7	96.7	131.2	119	90.9	109.8	102.1	65.9
[R].SRSPTPPSAAGLGSNSAPPIPDSR.[L]	3xPhospho [S1(100); S3(100); T5(100)]	Q8CGZ0	1.85601e-05	0.000262574	77	2559.07	853.693	3.317e-05	5.968e-06	4.5	Q8CGZ0 3xPhospho [S824(100); S826(100); T828(100)]	Calcium homeostasis endoplasmic reticulum protein OS=Mus musculus OX=10090 GN=Cherp PE=1 SV=1	Cherp_S824_ S826_ T828	1	62.9	115.7	105.3	116.1	1.526	1.584	1.845	0.0128733	0.00125131	0.00073722	89	102.2	110.1	85.8	118.2	112.3	112.7	107.7	143	61.1	56.2	101.7
[R].SRSPTPPSAAGLGSNSAPPIPDSR.[L]	1xDeamidated [N15]; 3xPhospho [S1(100); S3(100); T5(100)]	Q8CGZ0	0.000320266	0.000262574	22	2560.05	854.024	3.317e-05	0.0001057	2.78	Q8CGZ0 3xPhospho [S824(100); S826(100); T828(100)]	Calcium homeostasis endoplasmic reticulum protein OS=Mus musculus OX=10090 GN=Cherp PE=1 SV=1	Cherp_S824_ S826_ T828	1	115.3	85.3	96.1	103.3	0.794	0.833	0.902	0.626468	0.734161	0.949534	96.3	95.9	82.3	85.2	81	96.4	88.8	103.2	136	115.2	121.4	98.4
[R].SRSPVDSPVPASMFAPEPSSPGAAR.[A]	1xOxidation [M13]; 1xPhospho [S3(99.6)]	O08582	5.27438e-06	0.000262574	49	2593.18	865.063	3.317e-05	1.683e-06	4.53	O08582 1xPhospho [S8(99.6)]	GTP-binding protein 1 OS=Mus musculus OX=10090 GN=Gtpbp1 PE=1 SV=2	Gtpbp1_S8	1	99.5	103.5	93.2	103.8	1.04	0.983	1.044	0.644282	0.987142	0.679675	113.9	91.5	80.4	114.6	101.5	99.2	130.9	101.9	71.6	97.6	115.9	81
[R].SRSPGTATLALSQQQSLQER.[L]	2xPhospho [S1(100); S3(100)]	Q9CS00	0.000154897	0.000262574	2	2318.05	773.356	3.317e-05	5.066e-05	3.44	Q9CS00 2xPhospho [S146(100); S148(100)]	Cactin OS=Mus musculus OX=10090 GN=Cactin PE=1 SV=2	Cactin_S146_ S148	1	101.6	95.8	105.3	97.3	0.964	1.036	0.984	0.727499	0.547359	0.745236	104.3	95.9	106.8	115.9	80.8	94.8	96.3	82.4	129.7	108.9	83.7	100.6
[R].SRSPVDSPVPASMFAPEPSSPGAAR.[A]	1xOxidation [M13]; 2xPhospho [S1(99.4); S7(100)]	O08582	6.77929e-05	0.000262574	141	2673.14	891.721	3.317e-05	2.2e-05	3.8	O08582 2xPhospho [S6(99.4); S12(100)]	GTP-binding protein 1 OS=Mus musculus OX=10090 GN=Gtpbp1 PE=1 SV=2	Gtpbp1_S6_ S12	1	103.6	91.3	105.9	99.2	0.896	1.022	1.096	0.676659	0.850552	0.546922	124.6	84.4	105.3	90.8	81.4	94.7	122.7	98.7	98.5	105.7	103.1	89.9
[R].SRSSDIVSSVR.[R]	1xPhospho [S3(100)]	Q6PAR5	0.000288041	0.000262574	24	1272.59	636.801	3.317e-05	9.489e-05	3.78	Q6PAR5 1xPhospho [S902(100)]	GTPase-activating protein and VPS9 domain-containing protein 1 OS=Mus musculus OX=10090 GN=Gapvd1 PE=1 SV=2	Gapvd1_S902	1	110.8	80.2	98.8	110.2	0.737	0.892	0.861	0.256657	0.67096	0.67141	121	94.2	93.2	103.8	76.4	73.1	121.2	105	68.6	140.9	105.6	97	AMPKA1
[K].SRSSSEDDIEQQESHSVESGEK.[Y]	2xPhospho [S4(100); S5(100)]	Q3UFM5	2.64625e-05	0.000262574	11	2609.99	870.668	3.317e-05	8.54e-06	4.15	Q3UFM5 2xPhospho [S314(100); S315(100)]	Nucleolar MIF4G domain-containing protein 1 OS=Mus musculus OX=10090 GN=Nom1 PE=1 SV=2	Nom1_S314_ S315	1	84.1	107.8	124.4	83.7	1.013	1.249	0.758	0.608908	0.124125	0.441741	121.7	100.6	123.5	81.6	125.2	105.4	56.7	103.7	81.9	136.8	82.3	80.5
[K].SRSSSEDDIEQQESHSVESGEK.[Y]	3xPhospho [S3(99.4); S4(100); S5(100)]	Q3UFM5	4.78277e-08	0.000262574	42	2689.95	897.324	3.317e-05	1.483e-08	8.72	Q3UFM5 3xPhospho [S313(99.4); S314(100); S315(100)]	Nucleolar MIF4G domain-containing protein 1 OS=Mus musculus OX=10090 GN=Nom1 PE=1 SV=2	Nom1_S313_ S314_ S315	1	71.8	96.4	132.5	99.3	1.342	1.846	1.565	0.0546806	6.80906e-06	0.0108646		191.3	136.7	112.3	144.7	117.6		89.8	163.6	31.7	87.6	124.8
[R].SRSVEDDEEGHLICQSGDVLSAR.[Y]	1xCarbamidomethyl [C14]; 2xPhospho [S1(100); S3(100)]	P22518	6.4141e-05	0.000262574	12	2719.11	680.532	3.317e-05	2.081e-05	5.01	P22518 2xPhospho [S137(100); S139(100)]	Dual specificity protein kinase CLK1 OS=Mus musculus OX=10090 GN=Clk1 PE=1 SV=2	Clk1_S137_ S139	1	93.2	114.4	82.7	109.7	1.226	0.895	1.259	0.163167	0.748787	0.217959	91.9	70.7	84.1	119.5	104.5	116.3	111.5	99.5	130.3	97.9	94.8	79
[R].SRTPPSAPSQSR.[M]	1xPhospho [T3(99.6)]	Q8BTI8	0.000175023	0.000262574	12	1350.62	450.877	3.317e-05	5.738e-05	3.48	Q8BTI8 1xPhospho [T2362(99.6)]	Serine/arginine repetitive matrix protein 2 OS=Mus musculus OX=10090 GN=Srrm2 PE=1 SV=3	Srrm2_T2362	1	90.8	106.6	96	106.6	1.174	1.058	1.175	0.220566	0.54497	0.248675	98.2	96.2	94.9	103.7	106.9	111.1	106.9	122.7	82.3	86.4	99.7	91
[R].SRTPSASHEEQQE.[-]	1xPhospho [T3(99.8)]	Q8BJU0	0.000230702	0.000262574	13	1565.62	522.547	3.317e-05	7.577e-05	5.17	Q8BJU0 1xPhospho [T305(99.8)]	Small glutamine-rich tetratricopeptide repeat-containing protein alpha OS=Mus musculus OX=10090 GN=Sgta PE=1 SV=2	Sgta_T305	1	134.9	106.3	94.3	64.5	0.765	0.699	0.521	0.178478	0.00890024	0.000265292	104.2	85	94.5	106.6	93.5	109	75.9	64.7	64.7	124.2	142.5	135.3
[R].SRVNSSGESGGESDEFLQSR.[K]	2xPhospho [S5(99.6); S9(100)]	Q05D44	1.28106e-05	0.000262574	20	2287.89	763.3	3.317e-05	4.109e-06	5.09	Q05D44 2xPhospho [S183(99.6); S187(100)]	Eukaryotic translation initiation factor 5B OS=Mus musculus OX=10090 GN=Eif5b PE=1 SV=2	Eif5b_S183_ S187	1	105.7	93	100.8	100.5	0.88	0.953	0.951	0.815792	0.923247	0.977707	85.2	93.5	119.6	79.7	86.3	141	93.3	86.2	123.1	94.4	98.1	99.7
[R].SRVNSSGESGGESDEFLQSR.[K]	3xPhospho [S5(100); S6(100); S9(100)]	Q05D44	1.50229e-06	0.000262574	114	2367.85	789.956	3.317e-05	4.754e-07	6.93	Q05D44 3xPhospho [S183(100); S184(100); S187(100)]	Eukaryotic translation initiation factor 5B OS=Mus musculus OX=10090 GN=Eif5b PE=1 SV=2	Eif5b_S183_ S184_ S187	1	57	125.9	115.3	101.8	1.332	1.35	1.293	0.054773	0.0110868	0.0899933	49.4	145.3	126.5	81.3	138.2	139.8	37.4	111.6	139.2	61.1	62.5	107.7
[R].SRVNSSGESGGESDEFLQSR.[K]	1xDeamidated [N4]; 3xPhospho [S5(100); S6(100); S9(100)]	Q05D44	7.26014e-05	0.000262574	30	2368.84	790.286	3.317e-05	2.358e-05	3.55	Q05D44 3xPhospho [S183(100); S184(100); S187(100)]	Eukaryotic translation initiation factor 5B OS=Mus musculus OX=10090 GN=Eif5b PE=1 SV=2	Eif5b_S183_ S184_ S187	1	122.4	96.2	79.8	101.6	1.172	0.716	0.86	0.22073	0.0760985	0.575615	43.9	146.7	80.7	152.1	97.2	71.9	108.5	85.1	102.7	61.3	126.1	123.8
[R].SSDVHSSGSSDAHMDASGPSDSDMPSR.[T]	2xOxidation [M14; M24]; 1xPhospho [S20(99.3)]	Q6NV83	9.10435e-05	0.000262574	29	2818.02	705.261	3.317e-05	2.961e-05	4.16	Q6NV83 1xPhospho [S37(99.3)]	U2 snRNP-associated SURP motif-containing protein OS=Mus musculus OX=10090 GN=U2surp PE=1 SV=3	U2surp_S37	0	94	101.7	94.3	109.9	1.017	1.003	0.989	0.633152	0.76585	0.839947	75.6	93.2	126.2	100.6	90.3	104.3	87.8	109.1	108.7	93	88.8	122.6
[K].SSEDSGSRKGSSSEVFSDAAR.[E]	2xPhospho [S7(99.4); S11(100)]	Q6DFV3	0.000258861	0.000262574	15	2305.9	769.304	3.317e-05	8.526e-05	3.89	Q6DFV3 2xPhospho [S913(99.4); S917(100)]	Rho GTPase-activating protein 21 OS=Mus musculus OX=10090 GN=Arhgap21 PE=1 SV=1	Arhgap21_S913_ S917	2	149.2	108.5	68.1	74.2	0.884	0.599	0.555	0.963994	0.0641736	0.102331	113.9	62.8	66.7	106.2	92.7	144.3	60.1	72.6	82	146.1	104.9	147.7
[R].SRSRDSGDENEPIQER.[F]	3xPhospho [S1(100); S3(100); S6(100)]	Q9ET54	8.98305e-06	0.000262574	24	2114.76	705.591	3.317e-05	2.878e-06	6.38	Q9ET54 3xPhospho [S1141(100); S1143(100); S1146(100)]	Palladin OS=Mus musculus OX=10090 GN=Palld PE=1 SV=2	Palld_S1141_ S1143_ S1146	2	91.1	116.7	123	69.2	1.282	1.35	0.76	0.092367	0.0417333	0.309718	6.8	246.4	130.9	54.3	179.5	124.2	8	73.6	279.5			96.9
[R].TEARSSDEENGPPSSPDLDR.[I]	3xPhospho [S5(100); S6(100); S15(100)]	Q9D1F4	7.84785e-06	0.000262574	22	2398.85	800.287	3.317e-05	2.515e-06	5.89	Q9D1F4 3xPhospho [S203(100); S204(100); S213(100)]	Proline-rich AKT1 substrate 1 OS=Mus musculus OX=10090 GN=Akt1s1 PE=1 SV=1	Akt1s1_S203_ S204_ S213	1	36.1	106.8	137.1	120	2.961	1.14	3.224	5.44948e-09	0.287653	1.70889e-09	11.6	168	157.5	96.7	122.7	142.4		101.6	186.7	24	41.4	147.3	PKM	PKM	mTOR
[R].SQSSEGVSSLSSSPSNSLETQSQSLSR.[S]	2xPhospho [S4(99.4); S15(96.6)]	Q9ES00	6.6729e-05	0.000262574	21	2916.21	729.81	3.317e-05	2.166e-05	3.09	Q9ES00 2xPhospho [S79(99.4); S90(96.6)]	Ubiquitin conjugation factor E4 B OS=Mus musculus OX=10090 GN=Ube4b PE=1 SV=3	Ube4b_S79_ S90	0	87.2	80.9	115.8	116.2	0.927	0.92	1.332	0.791212	0.954979	0.169158	117.3	61.2	117.5	75.1	82	95.3	135.5	117.7	115.7	127.8	66.5	88.4
[R].SQSSSLLDMGNMSASDLDVADR.[T]	2xOxidation [M9; M12]; 1xPhospho [S1(100)]	Q8R3S6	9.64624e-05	0.000262574	27	2410.97	804.328	3.317e-05	3.141e-05	3.23	Q8R3S6 1xPhospho [S487(100)]	Exocyst complex component 1 OS=Mus musculus OX=10090 GN=Exoc1 PE=1 SV=4	Exoc1_S487	0	96.2	98	107.7	98.1	0.943	0.978	1.019	0.871063	0.939311	0.731759	121.9	72.3	109.5	99.6	77.8	104.7	112.7	99.7	96.7	124.6	82.5	97.9
[R].SQTPQDTNRAEIDSHSFGEK.[N]	1xPhospho [T3(100)]	O55003	0.000181023	0.000262574	10	2326.99	776.336	3.317e-05	5.936e-05	2.92	O55003 1xPhospho [T66(100)]	BCL2/adenovirus E1B 19 kDa protein-interacting protein 3 OS=Mus musculus OX=10090 GN=Bnip3 PE=1 SV=1	Bnip3_T66	1	128.7	88.4	76.7	106.2	0.851	0.764	0.825	0.78086	0.355728	0.602292	172.5	76	36.5	130.3	87.6	47.9	183.9	105.2	31.8	153.1	127.5	47.7
[R].SRADLALPNPQESSSAPDIELLEASPAK.[A]	2xPhospho [S14(100); S15(100)]	P20490	1.85111e-05	0.000262574	52	3066.41	767.356	3.317e-05	5.955e-06	4.42	P20490 2xPhospho [S20(100); S21(100)]	High affinity immunoglobulin epsilon receptor subunit beta OS=Mus musculus OX=10090 GN=Ms4a2 PE=1 SV=1	Ms4a2_S20_ S21	1	105.8	114.8	90.8	88.6	1.085	0.876	0.902	0.457826	0.780949	0.876353	71	114.4	83	104.9	196.3	71.9	80.9	118.9	73.1	96.7	107.6	81.1
[K].SRCEEDHAALVNQESEQSDDELLTLSSPHGNAEGDKPHGAK.[K]	1xCarbamidomethyl [C3]; 2xPhospho [S15(100); S18(100)]	Q80TZ3	2.94488e-07	0.000262574	8	4617.95	770.499	3.317e-05	9.243e-08	5.34	Q80TZ3 2xPhospho [S478(100); S481(100)]	Putative tyrosine-protein phosphatase auxilin OS=Mus musculus OX=10090 GN=Dnajc6 PE=1 SV=2	Dnajc6_S478_ S481	1	116.1	118.4	93	72.4	1.02	0.967	0.702	0.615593	0.920733	0.14527	135.6	81.2	94	119.7	121.9	96	59	94.8	73.2	117.3	123.3	84
[R].SRDATPPVSPINMEDQER.[I]	1xOxidation [M13]; 2xPhospho [T5(100); S9(100)]	P09450	0.000313092	0.000262574	51	2217.89	739.968	3.317e-05	0.0001034	4.81	P09450 2xPhospho [T252(100); S256(100)]	Transcription factor jun-B OS=Mus musculus OX=10090 GN=Junb PE=1 SV=1	Junb_T252_ S256	1	119.8	90.2	103.8	86.2	0.805	0.849	0.72	0.297298	0.240271	0.0474156	102.2	85.3	111.7	87.2	88.8	112.2	84.2	85.9	84.9	108.2	117.9	131.5	GSK3B	ERK2,ERK1
[R].SRSIEDDEEGHLICQSGDVLR.[A]	1xCarbamidomethyl [C14]; 2xPhospho [S1(100); S3(100)]	O35493	7.43434e-05	0.000262574	12	2575.05	644.519	3.317e-05	2.417e-05	4.34	O35493 2xPhospho [S136(100); S138(100)]	Dual specificity protein kinase CLK4 OS=Mus musculus OX=10090 GN=Clk4 PE=1 SV=1	Clk4_S136_ S138	1	99.8	99.5	92.5	108.3	1.022	0.999	1.085	0.624676	0.772972	0.49848	103.3	89.4	91.9	98.9	98	105.6	110.8	106.2	107.6	103.4	99.2	85.6
[R].SRDATPPVSPINMEDQER.[I]	1xOxidation [M13]; 3xPhospho [S1(100); T5(100); S9(100)]	P09450	7.8571e-05	0.000262574	25	2297.85	766.623	3.317e-05	2.556e-05	4.88	P09450 3xPhospho [S248(100); T252(100); S256(100)]	Transcription factor jun-B OS=Mus musculus OX=10090 GN=Junb PE=1 SV=1	Junb_S248_ T252_ S256	1	78.9	102.2	89.4	129.5	1.295	1.121	1.557	0.0749116	0.340312	0.007625	74	84.4	115.7	96.5	91.7	121.4	88.4	122.3	160.6	67.5	74.5	103.1	GSK3B	GSK3B	ERK2,ERK1
[K].SREDLAAAVSVSTK.[F]	1xPhospho [S1(100)]	Q9Z0U1	0.000257543	0.000262574	26	1513.73	505.247	3.317e-05	8.484e-05	3.81	Q9Z0U1 1xPhospho [S684(100)]	Tight junction protein ZO-2 OS=Mus musculus OX=10090 GN=Tjp2 PE=1 SV=2	Tjp2_S684	1	119.1	84.4	98.2	98.3	0.709	0.825	0.931	0.193809	0.407456	0.898237	119.2	97.2	90	85	74.8	83.5	144.2	97.3	73.8	117.8	154.8	62.3
[R].SREDSPELNPPPGIDDNR.[Q]	1xPhospho [S5(99.7)]	P55200	0.000118673	0.000262574	11	2087.9	696.639	3.317e-05	3.875e-05	3.28	P55200 1xPhospho [S1860(99.7)]	Histone-lysine N-methyltransferase 2A OS=Mus musculus OX=10090 GN=Kmt2a PE=1 SV=3	Kmt2a_S1860	1	104.5	103.8	89.8	102	0.993	0.903	1.065	0.725366	0.885902	0.558246	106.7	88.8	89.2	97.6	103.1	105.1	125.8	89.3	101.3	103.8	118.1	70.9
[R].SREQSSEASETGVSENEENPVR.[I]	1xPhospho [S14(100)]	Q6A026	5.78683e-06	0.000262574	10	2501.04	834.353	3.317e-05	1.848e-06	5.43	Q6A026 1xPhospho [S1194(100)]	Sister chromatid cohesion protein PDS5 homolog A OS=Mus musculus OX=10090 GN=Pds5a PE=1 SV=3	Pds5a_S1194	1	106.8	95.9	93.9	103.4	0.898	0.879	0.957	0.892701	0.70435	0.98729	114	91.8	84.2	100.5	93.8	91.2	123.1	101.1	69.7	104.5	128.6	97.4
[R].SRIPSPLQPETEGTPDDEPSEPEPSPSTLIYR.[N]	1xPhospho [S5(99.6)]	Q9D8N6	0.000237913	0.000262574	10	3601.66	901.169	3.317e-05	7.817e-05	3.11	Q9D8N6 1xPhospho [S182(99.6)]	Protein lin-37 homolog OS=Mus musculus OX=10090 GN=Lin37 PE=1 SV=1	Lin37_S182	1	118.6	90.7	95.5	95.2	0.765	0.806	0.803	0.525458	0.602034	0.70614	81.7	102.3	124.3	101.4	93.1		105.2	102	84.3	182	127	96.8
[R].SRLTPTTPESSSTGTEDK.[S]	1xPhospho [T4(100)]	Q64337	0.000230702	0.000262574	13	1973.87	658.629	3.317e-05	7.591e-05	3.91	Q64337 1xPhospho [T269(100)]	Sequestosome-1 OS=Mus musculus OX=10090 GN=Sqstm1 PE=1 SV=1	Sqstm1_T269	1	99.4	107.7	97.9	94.9	1.084	0.985	0.955	0.416664	0.770191	0.983951	95.5	90.1	117.1	105	93.2	120.1	104.9	83	92.5	96.9	94.9	106.8
[R].SRLTPTTPESSSTGTEDK.[S]	2xPhospho [T4(100); T6(100)]	Q64337	9.49537e-05	0.000262574	19	2053.84	685.284	3.317e-05	3.089e-05	4.36	Q64337 2xPhospho [T269(100); T271(100)]	Sequestosome-1 OS=Mus musculus OX=10090 GN=Sqstm1 PE=1 SV=1	Sqstm1_T269_ T271	1	103.9	95.1	102.2	98.8	0.959	1.021	0.951	0.824571	0.773217	0.960525	86.4	85.1	153.7	79.9	80.4	126.5	80.6	83.6	121.8	83.4	87.9	130.9
[R].SRPLNAVSQDGK.[E]	1xPhospho [S1(100)]	Q9JKB3	0.000325133	0.000262574	35	1351.64	676.323	3.317e-05	0.0001073	3.58	Q9JKB3 1xPhospho [S328(100)]	Y-box-binding protein 3 OS=Mus musculus OX=10090 GN=Ybx3 PE=1 SV=2	Ybx3_S328	0	90.4	99.4	92	118.2	1.053	1.018	1.307	0.59204	0.874987	0.0933236	116.7	52.2	102.1	110.3	58.7	112.5	131.1	71.3	179.3	106.8	58.8	100.3
[R].SRSDIDVNAAAGAK.[A]	1xPhospho [S3(99.7)]	Q8BRT1	0.000178692	0.000262574	12	1454.66	485.56	3.317e-05	5.849e-05	3.39	Q8BRT1 1xPhospho [S376(99.7)]	CLIP-associating protein 2 OS=Mus musculus OX=10090 GN=Clasp2 PE=1 SV=1	Clasp2_S376	1	106.8	73.1	105.9	114.2	0.684	0.991	1.06	0.169644	0.880657	0.641156	117.6	103.9	99.4	89.3	71.7	69.7	112	92.7	115.3	135.9	104.8	87.5
[R].SRSDIDVNAAASAK.[S]	1xPhospho [S3(99.7)]	Q80TV8	0.000272392	0.000262574	9	1484.67	495.562	3.317e-05	8.976e-05	3.96	Q80TV8 1xPhospho [S600(99.7)]	CLIP-associating protein 1 OS=Mus musculus OX=10090 GN=Clasp1 PE=1 SV=2	Clasp1_S600	1	105.1	91.8	98.2	104.9	0.884	0.934	0.978	0.79656	0.868093	0.852294	95	92.9	122.2	100.4	88.7	88.6	104.4	101.4	97.7	106.8	101.6	100.3
[R].SRSDVDMDPGSATAVLGPTR.[R]	1xOxidation [M7]; 1xPhospho [S3(99.6)]	Q61210-5	3.71784e-06	0.000262574	12	2127.94	709.984	3.317e-05	1.185e-06	5.38	Q61210-5 1xPhospho [S412(99.6)]	Isoform 5 of Rho guanine nucleotide exchange factor 1 OS=Mus musculus OX=10090 GN=Arhgef1	Arhgef1_S412	1	104.3	88	101	106.7	0.844	0.969	1.072	0.739897	0.816544	0.565255	136.4	75.7	94.5	114.5	66	82.3	136.2	91.3	99.9	127	78.6	97.6
[R].SRSGSSQELDGKPSASPQER.[S]	1xPhospho [S3(99.1)]	Q8BTI8	8.66065e-05	0.000262574	3	2182.97	546.498	3.317e-05	2.821e-05	3.65	Q8BTI8 1xPhospho [S1495(99.1)]	Serine/arginine repetitive matrix protein 2 OS=Mus musculus OX=10090 GN=Srrm2 PE=1 SV=3	Srrm2_S1495	1	123.3	92.7	96.3	87.7	0.785	0.78	0.711	0.550852	0.513223	0.342508	100.7	62.8	112.2	92.5	96.9	104	91.7	94.2	69.5	114.2	129	132.4
[K].SRDSPTGSSGSFHLCPGVTPSSIVPGESCFSASFVQQK.[G]	2xCarbamidomethyl [C15; C29]; 1xPhospho [S4(99.6)]	Q8BTI8	3.49835e-07	0.000262574	10	4064.82	1016.96	3.317e-05	1.097e-07	6.41	Q8BTI8 1xPhospho [S993(99.6)]	Serine/arginine repetitive matrix protein 2 OS=Mus musculus OX=10090 GN=Srrm2 PE=1 SV=3	Srrm2_S993	1	146.5	98.3	61.6	93.7	0.671	0.504	0.524	0.116947	0.000281235	0.00264281	150.5	54.7	51	80.2	96.6	87.2	111	42.5	83.2	211.7	130	101.3
[R].TEEDRENTQIDDTEPLSPVSNSK.[L]	1xPhospho [S17(100)]	P70399	1.01471e-05	0.000262574	33	2684.16	895.39	3.317e-05	3.255e-06	5.74	P70399 1xPhospho [S552(100)]	TP53-binding protein 1 OS=Mus musculus OX=10090 GN=Tp53bp1 PE=1 SV=3	Tp53bp1_S552	1	112	101	88.5	98.6	1.088	0.975	0.881	0.466068	0.856988	0.462846	120.3	81.2	81.4	118.2	92.9	92.2	159	90.8	69.1	103.1	108.6	83.2
[R].TEEVLSPDGSPSKSPSK.[K]	1xPhospho [S16(100)]	Q9QYB5	4.45555e-05	0.000262574	23	1824.83	608.946	3.317e-05	1.445e-05	4.79	Q9QYB5 1xPhospho [S683(100)]	Gamma-adducin OS=Mus musculus OX=10090 GN=Add3 PE=1 SV=2	Add3_S683	1	103	99.6	96.8	100.6	0.975	1.039	0.977	0.924418	0.608515	0.945474	124.4	97.1	79.5	116.8	99.9	86.9	125.3	100.9	71.4	119.8	103.3	74.7	PKCA
[K].VKQDSESPKSASPSAAGGQQK.[T]	2xPhospho [S7(100); S12(99.5)]	Q0VEE6	0.000101398	0.000262574	12	2246.97	749.661	3.317e-05	3.308e-05	4.31	Q0VEE6 2xPhospho [S455(100); S460(99.5)]	Zinc finger protein 800 OS=Mus musculus OX=10090 GN=Znf800 PE=1 SV=1	Znf800_S455_ S460	2	96	99.4	101.1	103.6	1.092	0.997	1.079	0.394749	0.81	0.514517	108.1	73.7	99.5	95.1	97.8	124.5	108.8	100.4	102	87.1	108.5	94.5
[R].VKQEPPSPPHSPR.[V]	2xPhospho [S7(100); S11(100)]	P38532	0.000322691	0.000262574	23	1615.7	539.239	3.317e-05	0.0001065	4.2	P38532 2xPhospho [S303(100); S307(100)]	Heat shock factor protein 1 OS=Mus musculus OX=10090 GN=Hsf1 PE=1 SV=2	Hsf1_S303_ S307	1	104.8	97.8	101.6	95.8	0.934	0.953	0.914	0.956558	0.930555	0.830372	108.6	80.8	104.1	100.2	86.8	107.4	98.1	93	100.5	99.3	107.3	114
[R].VIAISGDADSPAKR.[L]	1xPhospho [S10(100)]	Q64701	0.000102199	0.000262574	12	1479.72	493.912	3.317e-05	3.329e-05	4.48	Q64701 1xPhospho [S1036(100)]	Retinoblastoma-like protein 1 OS=Mus musculus OX=10090 GN=Rbl1 PE=1 SV=3	Rbl1_S1036	1	113.3	90.9	104.9	90.9	0.787	0.915	0.811	0.465443	0.823026	0.542766	82.5	109.3	112.6	96.9	78.7	94.7	101.6	94.7	84.1	118.1	103.7	123.1
[R].VLCKSPQVTTENITTNTKPQTSTSGK.[K]	1xCarbamidomethyl [C3]; 1xPhospho [S5(100)]	E9PVX6	2.42494e-05	0.000262574	10	2900.41	725.858	3.317e-05	7.816e-06	3.77	E9PVX6 1xPhospho [S1000(100)]	Proliferation marker protein Ki-67 OS=Mus musculus OX=10090 GN=Mki67 PE=1 SV=1	Mki67_S1000	1	102.3	84.1	117.1	96.4	0.822	1.084	0.942	0.564577	0.402868	0.949184	124	90.2	113.5	81.5	75.5	94.2	93.4	91.1	124.8	99.1	98.4	114.4
[R].VLEAADGSGIFDEDEDDLQR.[A]	1xPhospho [S8(100)]	Q9CVD2	6.43104e-05	0.000262574	12	2273.94	758.653	3.317e-05	2.086e-05	2.93	Q9CVD2 1xPhospho [S219(100)]	Ataxin-3 OS=Mus musculus OX=10090 GN=Atxn3 PE=1 SV=2	Atxn3_S219	0	121	80.1	101.5	97.4	0.873	0.844	0.805	0.791067	0.480881	0.473767	106.5	75.7	119.3	78.3	84.1	126	102.3	52.6	109.5	129	89.7	127
[K].VLGRSPLTILQDDNSPGTLTLR.[Q]	2xPhospho [S5(100); S15(99.4)]	Q99M54	0.000250408	0.000262574	12	2526.24	842.752	3.317e-05	8.242e-05	3.17	Q99M54 2xPhospho [S197(100); S207(99.4)]	Cell division cycle-associated protein 3 OS=Mus musculus OX=10090 GN=Cdca3 PE=1 SV=2	Cdca3_S197_ S207	1	162.4	76.6	94.1	66.9	0.472	0.707	0.681	0.00710272	0.286192	0.296311	96.8	71.2	127.3	52.6	78.9	81	68.9	61.8	123.7	167.2	90.7	179.9
[R].VLQKPSVFGSDSDDDETSVSESLQR.[E]	2xPhospho [S10(100); S12(100)]	Q5NCR9	0.000387111	0.000262574	53	2885.21	722.059	3.317e-05	0.0001282	3.41	Q5NCR9 2xPhospho [S31(100); S33(100)]	Nuclear speckle splicing regulatory protein 1 OS=Mus musculus OX=10090 GN=Nsrp1 PE=1 SV=1	Nsrp1_S31_ S33	0	72.6	98.7	113.8	114.9	1.246	1.05	1.272	0.1258	0.562421	0.108339	53	119.7	125.2	91	103.9	114.4	51.9	120.9	151.6	76.3	73	119.2
[K].VLSDSEEEEKDADVPGTSTR.[K]	2xPhospho [S3(100); S5(100)]	Q8VDD9	9.44889e-07	0.000262574	66	2323.92	775.312	3.317e-05	2.981e-07	5.58	Q8VDD9 2xPhospho [S1281(100); S1283(100)]	PH-interacting protein OS=Mus musculus OX=10090 GN=Phip PE=1 SV=2	Phip_S1281_ S1283	1	58.2	114.9	112.7	114.3	1.975	1.337	1.227	2.32526e-05	0.0198772	0.196454	37.5	151.3	125.2	105.7	127.7	130.4	38.9	127	138.8	39.8	64.7	113.1
[R].VISDSESDIGGSDVEFKPDTK.[Q]	2xPhospho [S3(99.2); S12(100)]	P54276	0.000403685	0.000262574	49	2384.98	795.666	3.317e-05	0.0001336	4.09	P54276 2xPhospho [S252(99.2); S261(100)]	DNA mismatch repair protein Msh6 OS=Mus musculus OX=10090 GN=Msh6 PE=1 SV=3	Msh6_S252_ S261	0	77.4	124.9	102.7	95	1.376	1.291	1.228	0.0350133	0.0404837	0.194349	116.9	82	102.1	100.6	124.2	124.6	120.5	94.4	91.6	75.6	90.5	76.9
[R].VISDSESDIGGSDVEFKPDTK.[Q]	3xPhospho [S3(100); S5(100); S12(100)]	P54276	0.000202319	0.000262574	68	2464.94	822.321	3.317e-05	6.646e-05	4.21	P54276 3xPhospho [S252(100); S254(100); S261(100)]	DNA mismatch repair protein Msh6 OS=Mus musculus OX=10090 GN=Msh6 PE=1 SV=3	Msh6_S252_ S254_ S261	0	79.5	123	111.1	86.4	1.314	1.397	1.086	0.0655429	0.0190799	0.46959	50.9	154	112.4	83	134.8	124.5	54.3	87.4	142.5	80.5	73.1	102.6
[R].VLSPPKLNEANSDTSR.[E]	1xPhospho [S3(100)]	Q9CT10	9.67466e-06	0.000262574	3	1807.86	603.291	3.317e-05	3.098e-06	3.78	Q9CT10 1xPhospho [S257(100)]	Ran-binding protein 3 OS=Mus musculus OX=10090 GN=Ranbp3 PE=1 SV=2	Ranbp3_S257	1	246.2	47.5	54	52.4	0.318	0.219	0.213	5.38835e-07	2.47762e-11	3.68879e-10	59.8	58.1	60.9	98.1	52.6	39.5	62.5	53.6	58	75.8	272.9	308.1
[K].VLSPQKPTITLSAYQR.[K]	1xPhospho [S3(100)]	Q8CEC0	3.23564e-05	0.000262574	12	1881.98	627.998	3.317e-05	1.046e-05	3.63	Q8CEC0 1xPhospho [S710(100)]	Nuclear pore complex protein Nup88 OS=Mus musculus OX=10090 GN=Nup88 PE=1 SV=1	Nup88_S710	0	113.3	102.2	102.6	81.9	0.877	0.83	0.723	0.882104	0.61809	0.321397	108.4	79.6	101.7	114.4	83.7	101.3	106.9	81.1	74.7	112.2	130.5	105.5
[K].VLSPTAAKPSPFEGK.[T]	1xPhospho [S3(100)]	Q80W00	7.81583e-05	0.000262574	12	1608.8	536.939	3.317e-05	2.541e-05	3.2	Q80W00 1xPhospho [S313(100)]	Serine/threonine-protein phosphatase 1 regulatory subunit 10 OS=Mus musculus OX=10090 GN=Ppp1r10 PE=1 SV=1	Ppp1r10_S313	0	120.4	94.5	89.4	95.7	0.888	0.789	0.795	0.841479	0.293959	0.360584	133.8	87.2	67.6	122.2	92.2	77.9	127.7	93.3	57.3	137.6	117.4	85.7
[R].VMSSSNPDLTGSHCAADEEVK.[N]	1xCarbamidomethyl [C14]; 1xOxidation [M2]; 1xPhospho [S3(98.8)]	Q8C147	0.000335911	0.000262574	15	2329.93	777.316	3.317e-05	0.0001108	3.19	Q8C147 1xPhospho [S903(98.8)]	Dedicator of cytokinesis protein 8 OS=Mus musculus OX=10090 GN=Dock8 PE=1 SV=4	Dock8_S903	0	128.5	82.5	90.6	98.4	0.784	0.866	0.872	0.492779	0.706291	0.82914	160.2	77.7	75.5	119.7	68.3	70.8	135.3	84.4	76	135	110.2	87.1
[R].VNLEESTGVENSPAGARPK.[R]	1xPhospho [S12(100)]	Q8BRF7	0.000100867	0.000262574	19	2034.95	678.988	3.317e-05	3.285e-05	5.03	Q8BRF7 1xPhospho [S300(100)]	Sec1 family domain-containing protein 1 OS=Mus musculus OX=10090 GN=Scfd1 PE=1 SV=1	Scfd1_S300	0	99.5	90.5	117.5	92.5	0.947	1.16	1.066	0.929241	0.203773	0.595595	123	81.3	124.1	94.8	78.3	105.8	114	96.8	88.2	82.6	104.1	107
[K].VNNPGGCSDPQTSPEMKPHSYLDAIR.[T]	1xCarbamidomethyl [C7]; 1xOxidation [M16]; 1xPhospho [S13(98.4)]	Q9ERV1	0.000277988	0.000262574	12	2966.28	742.327	3.317e-05	9.163e-05	2.76	Q9ERV1 1xPhospho [S139(98.4)]	Probable E3 ubiquitin-protein ligase makorin-2 OS=Mus musculus OX=10090 GN=Mkrn2 PE=1 SV=2	Mkrn2_S139	0	124.6	79.1	91.3	105.1	0.635	0.733	0.843	0.136678	0.32055	0.671192	114.2	60.5	102.5	107.9	52.9	88.8	117.9	61.7	121.3	141.6	90.9	139.8
[R].VPALASPAGSLPDHVR.[R]	1xPhospho [S6(100)]	P13864	3.16789e-05	0.000262574	12	1666.83	556.281	3.317e-05	1.023e-05	3.58	P13864 1xPhospho [S15(100)]	DNA (cytosine-5)-methyltransferase 1 OS=Mus musculus OX=10090 GN=Dnmt1 PE=1 SV=5	Dnmt1_S15	0	135.9	82.8	90.7	90.6	0.609	0.667	0.666	0.097124	0.19173	0.124743	104.8	81.9	93.8	85.7	71	89.1	93.7	94.6	77.3	140.7	140.8	126.6
[K].VPEIEVTVEGPNNSSPQTSAVR.[T]	1xPhospho [S15(100)]	Q9ESZ8	0.000228345	0.000262574	19	2390.12	797.38	3.317e-05	7.501e-05	3.26	Q9ESZ8 1xPhospho [S695(100)]	General transcription factor II-I OS=Mus musculus OX=10090 GN=Gtf2i PE=1 SV=3	Gtf2i_S695	0	100.6	96.2	89.7	113.5	0.956	0.892	1.129	0.849505	0.687293	0.444731	82.1	72.6	129.8	72.8	88.1	113.8	104	81.2	181.1	92.2	90.1	92.1
[R].VPSSDEEVVEEPQSR.[R]	2xPhospho [S3(100); S4(100)]	P58871	0.000293193	0.000262574	8	1846.71	616.243	3.317e-05	9.673e-05	2.45	P58871 2xPhospho [S1611(100); S1612(100)]	182 kDa tankyrase-1-binding protein OS=Mus musculus OX=10090 GN=Tnks1bp1 PE=1 SV=2	Tnks1bp1_S1611_ S1612	0	82.2	110.2	111.7	96	1.34	1.162	1.168	0.0582119	0.251129	0.383159	66.9	115.2	113.2	113.1	102.2	111.7	33.9	206.4	97.3	57.6	83.3	99.4
[R].VPTEDETQSVDSEDSFVPGR.[R]	2xPhospho [S9(100); S12(100)]	Q6ZQM0	0.000314673	0.000262574	21	2353.91	785.309	3.317e-05	0.0001038	3.54	Q6ZQM0 2xPhospho [S240(100); S243(100)]	E3 ubiquitin-protein ligase rififylin OS=Mus musculus OX=10090 GN=Rffl PE=1 SV=1	Rffl_S240_ S243	0	105.3	95	96.1	103.6	0.903	1.035	1.08	0.914993	0.63061	0.537209	130.6	80	89.6	98.1	88.6	86.3	135.1	96.6	94.6	125	98.2	77.2
[R].VKLDDDSEEDEESRECQESTSSVANPSPAAAPPSVAVEEK.[K]	1xCarbamidomethyl [C16]; 1xPhospho [S13(99.4)]	Q3USH5	0.000164876	0.000262574	33	4368.88	1092.97	3.317e-05	5.403e-05	2.47	Q3USH5 1xPhospho [S607(99.4)]	Splicing factor, suppressor of white-apricot homolog OS=Mus musculus OX=10090 GN=Sfswap PE=1 SV=2	Sfswap_S607	2	128.1	86	93.9	92	0.745	0.863	0.962	0.400478	0.718985	0.878371	119.7	91.5	71	101	83.9	83.3	137.9	89.7	79.2	124.9	135.6	82.4
[K].VKASPITNDGEDEFVPSDGLDKDEYAFSSGK.[S]	1xDeamidated [N8]; 2xPhospho [S4(100); S17(100)]	Q64511	8.4745e-06	0.000262574	25	3478.45	870.371	3.317e-05	2.714e-06	5.03	Q64511 2xPhospho [S1387(100); S1400(100)]	DNA topoisomerase 2-beta OS=Mus musculus OX=10090 GN=Top2b PE=1 SV=2	Top2b_S1387_ S1400	2	137.1	80.5	82.2	100.2	0.587	0.848	0.73	0.0252913	0.553544	0.183015	141.6	80.4	75.2	78.8	79.3	78.1	116.1	98	73.4	166.9	134.2	78.1
[K].VKASPITNDGEDEFVPSDGLDKDEYAFSSGK.[S]	2xPhospho [S4(100); S17(100)]	Q64511	2.0701e-06	0.000262574	91	3477.47	870.122	3.317e-05	6.566e-07	6.13	Q64511 2xPhospho [S1387(100); S1400(100)]	DNA topoisomerase 2-beta OS=Mus musculus OX=10090 GN=Top2b PE=1 SV=2	Top2b_S1387_ S1400	2	112.2	97	91	99.8	0.872	0.915	0.995	0.566189	0.491607	0.987696	118.2	82.7	86.1	104.5	83.1	91.7	132.8	94.4	90	119.8	106.2	90.4
[K].VKASPITNDGEDEFVPSDGLDKDEYAFSSGK.[S]	1xPhospho [S4(100)]	Q64511	2.62756e-06	0.000262574	14	3397.5	850.13	3.317e-05	8.36e-07	4.83	Q64511 1xPhospho [S1387(100)]	DNA topoisomerase 2-beta OS=Mus musculus OX=10090 GN=Top2b PE=1 SV=2	Top2b_S1387	2	114.5	94	87.5	104	0.92	0.814	0.908	0.991461	0.281595	0.850403	133.6	80.9	62.1	130.3	86.9	72.2	156.9	96.1	57.1	141.6	105.9	76.3
[R].VAAAAGSGPSPPCSPGHDR.[E]	1xCarbamidomethyl [C13]; 2xPhospho [S10(100); S14(100)]	Q2TBE6	2.59768e-05	0.000262574	37	1950.76	650.924	3.317e-05	8.389e-06	5.44	Q2TBE6 2xPhospho [S47(100); S51(100)]	Phosphatidylinositol 4-kinase type 2-alpha OS=Mus musculus OX=10090 GN=Pi4k2a PE=1 SV=1	Pi4k2a_S47_ S51	0	118.7	92.1	85.4	103.7	0.862	0.869	0.897	0.613221	0.447043	0.711484	115.7	84.1	82.9	104.3	85.8	90.7	102.1	108.5	92.6	116.9	121	95.4	GSK3A
[R].VADPDHDHTGFLTEYVATR.[W]	1xPhospho [Y15(99.6)]	P63085	1.32243e-05	0.000262574	12	2223.97	741.995	3.317e-05	4.243e-06	3.77	P63085 1xPhospho [Y185(99.6)]	Mitogen-activated protein kinase 1 OS=Mus musculus OX=10090 GN=Mapk1 PE=1 SV=3	Mapk1_Y185	0	176.7	100.7	68.1	54.6	0.591	0.385	0.388	0.0543664	5.68515e-05	0.00037016	64.3	46.3	67.6	114	95.1	88.1	146.8	51.6	46.5	166.9	119.8	193	EGFR,ERK2,ERK1,MEK1,JAK2,Lck,MEK2,Ret
[K].VASDTEDTDRITSK.[K]	1xPhospho [S3(99.6)]	Q80TZ9	0.000247227	0.000262574	2	1617.7	539.905	3.317e-05	8.133e-05	2.53	Q80TZ9 1xPhospho [S656(99.6)]	Arginine-glutamic acid dipeptide repeats protein OS=Mus musculus OX=10090 GN=Rere PE=1 SV=3	Rere_S656	1	112.5	88.4	108.4	90.7	0.786	0.964	0.806	0.659199	0.769918	0.716996	106.3	107.6	89.5	86.7	101.2	75.9	148	88.9	69.1	110.3	130.6	85.8
[R].VDLHTSGEHSELVQEENLSPGTQTPSNDK.[T]	1xPhospho [S19(100)]	Q99LI5	5.4882e-06	0.000262574	18	3228.43	807.865	3.317e-05	1.753e-06	4.94	Q99LI5 1xPhospho [S648(100)]	Zinc finger protein 281 OS=Mus musculus OX=10090 GN=Znf281 PE=1 SV=1	Znf281_S648	0	112.1	101.7	90.9	95.3	0.907	0.901	1.05	0.950203	0.706316	0.565989	113.2	77.5	88.7	99.2	93.2	99.2	138.5	90.3	93	112	109.3	86
[K].VDSSTNSSPSPQQSESLSPAHTSDFR.[T]	1xPhospho [S18(100)]	Q921K9	1.33298e-05	0.000262574	92	2828.2	943.407	3.317e-05	4.282e-06	3.41	Q921K9 1xPhospho [S122(100)]	B-cell CLL/lymphoma 7 protein family member B OS=Mus musculus OX=10090 GN=Bcl7b PE=1 SV=1	Bcl7b_S122	0	109.1	99	96.6	95.3	0.837	0.808	0.789	0.594253	0.285933	0.344751	99	80.7	107.1	101.4	78.3	111	97.7	79.4	100.3	100.7	111.8	132.5
[R].VEEDSDSETYGEENDEQGNFSR.[R]	1xPhospho [S5(99.4)]	Q9D9K3	6.77929e-05	0.000262574	47	2615.95	872.656	3.317e-05	2.201e-05	3.75	Q9D9K3 1xPhospho [S82(99.4)]	Cell death regulator Aven OS=Mus musculus OX=10090 GN=Aven PE=1 SV=2	Aven_S82	0	98	97.7	93.5	110.7	0.997	0.954	0.999	0.685826	0.998156	0.760177	85.9	84.7	122.8	89.8	71.8	127.7	101.7	88.9	122.5	90	88.9	125.3
[K].VEEEDTGDPFGFDSDDESLPVSSK.[N]	1xPhospho [S14(100)]	Q65Z40	2.81976e-05	0.000262574	78	2681.07	894.36	3.317e-05	9.092e-06	5.26	Q65Z40 1xPhospho [S77(100)]	Wings apart-like protein homolog OS=Mus musculus OX=10090 GN=Wapl PE=1 SV=2	Wapl_S77	0	110	98.7	92.6	98.7	0.858	0.688	0.78	0.502378	0.00309398	0.14052	100.8	94.4	61.3	100.7	117.4	76.5	113.3	69.5	100.6	164.1	112.2	89.1
[K].VEEEQEADEEDVSEEEAEDR.[E]	1xPhospho [S13(100)]	Q8VBT0	0.000170539	0.000262574	24	2445.89	815.971	3.317e-05	5.582e-05	4.31	Q8VBT0 1xPhospho [S245(100)]	Thioredoxin-related transmembrane protein 1 OS=Mus musculus OX=10090 GN=Tmx1 PE=1 SV=1	Tmx1_S245	0	102.9	97.3	99.6	100.3	0.957	0.961	0.926	0.979463	0.902576	0.786858	108.4	89.5	97.2	113.7	94	94.9	110	97.9	82.1	118.8	100.4	93.1
[K].VEEEQEADEEDVSEEEAEDREGASK.[A]	1xPhospho [S13(100)]	Q8VBT0	3.94546e-05	0.000262574	11	2918.12	730.287	3.317e-05	1.277e-05	5.13	Q8VBT0 1xPhospho [S245(100)]	Thioredoxin-related transmembrane protein 1 OS=Mus musculus OX=10090 GN=Tmx1 PE=1 SV=1	Tmx1_S245	1	111.9	93.7	85.6	108.8	0.954	0.765	0.973	0.908428	0.154642	0.888545	77.6	88.5	92	119.8	93.1	96.9	127.4	112.4	71.5	115.6	125.6	79.7
[R].VEEQVEDSDDEEDDDSHDDEEER.[E]	2xPhospho [S8(100); S16(100)]	Q8CGC6	6.5855e-05	0.000262574	8	2924.93	975.649	3.317e-05	2.138e-05	4.73	Q8CGC6 2xPhospho [S231(100); S239(100)]	RNA-binding protein 28 OS=Mus musculus OX=10090 GN=Rbm28 PE=1 SV=4	Rbm28_S231_ S239	0	92.7	103.6	114.6	89.1	1.117	1.236	0.961	0.329725	0.110811	0.962847		185.6	164	86.7	175.1	157.7		94.3	195.5			141.2
[K].VPYTHASTLSEELSPPSHQTK.[R]	1xPhospho [S14(100)]	E9Q7G0	0.00017639	0.000262574	29	2389.11	598.032	3.317e-05	5.783e-05	4.76	E9Q7G0 1xPhospho [S167(100)]	Nuclear mitotic apparatus protein 1 OS=Mus musculus OX=10090 GN=Numa1 PE=1 SV=1	Numa1_S167	0	116.1	91.3	98.4	94.2	0.841	0.847	0.811	0.652121	0.39048	0.401097	116.4	80.6	93.7	127.8	81.4	86.9	120.5	89.7	73.6	122.1	110.6	96.8
[K].VEGSTGANCQEESEESGEESPAK.[K]	1xCarbamidomethyl [C9]; 2xPhospho [S13(100); S16(100)]	Q8BLH7	0.00038425	0.000262574	16	2570.91	857.642	3.317e-05	0.0001272	3.29	Q8BLH7 2xPhospho [S231(100); S234(100)]	HIRA-interacting protein 3 OS=Mus musculus OX=10090 GN=Hirip3 PE=1 SV=1	Hirip3_S231_ S234	0	21.4	129.1	117.6	131.9	6.024	1.859	6.157	1e-17	0.000529747	1e-17	14.8	173.3	134.2	97.4	157.6	147.3		110.7	204.6	7.9	24.4	127.7
[K].VEGSTGANCQEESEESGEESPAKK.[K]	1xCarbamidomethyl [C9]; 3xPhospho [S13(100); S16(100); S20(100)]	Q8BLH7	0.000197671	0.000262574	19	2778.97	926.996	3.317e-05	6.479e-05	5	Q8BLH7 3xPhospho [S231(100); S234(100); S238(100)]	HIRA-interacting protein 3 OS=Mus musculus OX=10090 GN=Hirip3 PE=1 SV=1	Hirip3_S231_ S234_ S238	1	69.6	94.6	127.8	108.1	1.359	1.836	1.553	0.0477797	0.000113149	0.00983678		186.9	172.4	51	165.9	132.9		71.8	321.3			97.8
[K].VEKEEEKRPDGEEEDEEDIDLFEDIDSDESEGGLFGR.[Q]	2xPhospho [S27(100); S30(100)]	Q810V0	1.3125e-07	0.000262574	43	4445.79	1112.2	3.317e-05	4.095e-08	7.7	Q810V0 2xPhospho [S244(100); S247(100)]	U3 small nucleolar ribonucleoprotein protein MPP10 OS=Mus musculus OX=10090 GN=Mphosph10 PE=1 SV=2	Mphosph10_S244_ S247	2	122.2	94.6	90.1	93.1	0.774	0.953	1.33	0.20876	0.830251	0.0601689	69.9	87.6	127.6	101.9	92	65.3	90.6	90.3	178.1	133.9	43.8	118.9
[K].VELADSVESSPPSITHSPQNELK.[G]	1xPhospho [S17(100)]	Q0VEE6	0.000199724	0.000262574	29	2544.19	848.735	3.317e-05	6.554e-05	4.22	Q0VEE6 1xPhospho [S424(100)]	Zinc finger protein 800 OS=Mus musculus OX=10090 GN=Znf800 PE=1 SV=1	Znf800_S424	0	105.1	101.7	105.8	87.3	0.821	1.006	0.773	0.497175	0.7754	0.266625	136.6	76.3	106.3	109	73.4	102.2	89.1	78.8	87.8	132.8	105.7	101.9
[K].VENDENNETLSEPGESSKEENCSK.[A]	1xCarbamidomethyl [C22]; 1xPhospho [S11(99.4)]	Q8BP27	0.000123426	0.000262574	13	2805.1	935.708	3.317e-05	4.026e-05	2.8	Q8BP27 1xPhospho [S163(99.4)]	Swi5-dependent recombination DNA repair protein 1 homolog OS=Mus musculus OX=10090 GN=Sfr1 PE=1 SV=2	Sfr1_S163	1	107.3	83.1	106.5	103.1	0.775	0.9	0.956	0.556853	0.98491	0.828218	113.6	79.1	108.8	92.9	83.1	84.9	105.4	81.9	120.7	109.6	93.7	126.3
[K].VEPPHSSHEDLTDDLSTR.[S]	1xPhospho [S7(100)]	Q7TSH8	0.000215232	0.000262574	7	2114.9	705.639	3.317e-05	7.067e-05	3.06	Q7TSH8 1xPhospho [S445(100)]	Transmembrane protein 94 OS=Mus musculus OX=10090 GN=Tmem94 PE=1 SV=1	Tmem94_S445	0	104.1	93	96	106.9	0.904	1.079	1.027	0.911991	0.520507	0.637349	130.3	83.9	90.2	117.7	87.3	70.2	152.7	100.4	78.6	113.3	97.7	77.7
[K].VEPPHSSHEDLTDDLSTR.[S]	2xPhospho [S6(100); S7(100)]	Q7TSH8	4.87432e-05	0.000262574	13	2194.87	732.295	3.317e-05	1.579e-05	4.15	Q7TSH8 2xPhospho [S444(100); S445(100)]	Transmembrane protein 94 OS=Mus musculus OX=10090 GN=Tmem94 PE=1 SV=1	Tmem94_S444_ S445	0	92.9	107.1	100.2	99.8	1.153	1.079	1.095	0.250415	0.413336	0.49464	111.7	99.1	92.2	94.7	105.8	106.7	98.6	118.5	93.2	91.8	108.2	79.5
[R].VETPDVNLDQEEEIQMETDEGQGGVNGHADSPAPVNR.[F]	1xOxidation [M16]; 1xPhospho [S31(100)]	P97311	0.000221411	0.000262574	25	4072.73	815.352	3.317e-05	7.276e-05	3.65	P97311 1xPhospho [S689(100)]	DNA replication licensing factor MCM6 OS=Mus musculus OX=10090 GN=Mcm6 PE=1 SV=1	Mcm6_S689	0	93.9	100.9	112.5	92.7	1.083	1.199	0.988	0.428053	0.157193	0.828117	125.7	59	103.8	93	86.5	99.9	211.8	76.8	85.5	92.2	86.6	79.2
[R].VETPDVNLDQEEEIQMETDEGQGGVNGHADSPAPVNR.[F]	1xDeamidated [N/Q]; 1xOxidation [M16]; 1xPhospho [S31(100)]	P97311	3.12138e-06	0.000262574	51	4073.72	815.55	3.317e-05	9.946e-07	5.98	P97311 1xPhospho [S689(100)]	DNA replication licensing factor MCM6 OS=Mus musculus OX=10090 GN=Mcm6 PE=1 SV=1	Mcm6_S689	0	120.4	102.5	94.1	83	0.949	0.916	0.689	0.921237	0.769232	0.102932	122.8	90.5	93	127	93.8	101.4	27.3	117.1	82	127.2	119	98.9
[R].VFDKDGNGYISAAELR.[H]	1xPhospho [Y9(100)]	P0DP27	0.000377649	0.000262574	6	1834.84	612.283	3.317e-05	0.0001251	2.51	P0DP27 1xPhospho [Y100(100)]	Calmodulin-2 OS=Mus musculus OX=10090 GN=Calm2 PE=1 SV=1	Calm2_Y100	1	159	116.7	69.8	54.4	0.734	0.439	0.406	0.482914	0.017559	0.0170028	71.8	62	69.6	137	116.4	81.1	111.1	54.3	42.9	158.5	189.5	105.8	Src,INSR,EGFR
[K].VFEDNSNEKLFDEEEGPNEK.[L]	1xPhospho [S6(100)]	Q8BGC0	0.000336754	0.000262574	5	2449.01	817.007	3.317e-05	0.0001114	2.68	Q8BGC0 1xPhospho [S705(100)]	HIV Tat-specific factor 1 homolog OS=Mus musculus OX=10090 GN=Htatsf1 PE=1 SV=1	Htatsf1_S705	1	103.7	100.2	96.2	99.9	1.025	0.865	1.032	0.503848	0.840235	0.686593	106.4	72.8	87.3	139.6	86.2	90.9	137	90.7	86.8	124.2	94.1	84.1
[R].VGDGSPVLPDKR.[N]	1xPhospho [S5(100)]	Q8BH07	0.000334232	0.000262574	26	1319.64	440.55	3.317e-05	0.0001103	3	Q8BH07 1xPhospho [S80(100)]	ADP-ribosylation factor-like protein 6-interacting protein 6 OS=Mus musculus OX=10090 GN=Arl6ip6 PE=1 SV=1	Arl6ip6_S80	1	112.4	107.3	102.1	78.2	0.884	0.908	0.695	0.843189	0.766936	0.113219	112	86.1	102	107.3	95.7	107.7	107.6	60.4	78.1	122.3	112.4	108.3
[K].VGGSEVTELSTGSSGHDSSLFEDR.[S]	2xPhospho [S13(100); S14(100)]	O88665	3.18469e-05	0.000262574	12	2613.04	871.685	3.317e-05	1.029e-05	4.19	O88665 2xPhospho [S41(100); S42(100)]	Bromodomain-containing protein 7 OS=Mus musculus OX=10090 GN=Brd7 PE=1 SV=1	Brd7_S41_ S42	0	107	101.6	89.3	102.1	0.968	0.844	0.954	0.769883	0.612387	0.854224	82.4	88.8	96.6	101	95.5	110.9	82.1	101.4	125.9	94.5	106.3	114.5
[K].VEGSTGANCQEESEESGEESPAK.[K]	1xCarbamidomethyl [C9]; 3xPhospho [S13(100); S16(100); S20(100)]	Q8BLH7	0.000170982	0.000262574	15	2650.88	884.297	3.317e-05	5.604e-05	4.55	Q8BLH7 3xPhospho [S231(100); S234(100); S238(100)]	HIRA-interacting protein 3 OS=Mus musculus OX=10090 GN=Hirip3 PE=1 SV=1	Hirip3_S231_ S234_ S238	0	65	105.5	140	89.4	1.623	2.153	1.375	0.0113079	1.40381e-05	0.0771001		202.6	179.4	36.2	143.7	177.9		45.5	326.1			88.6
[R].VQASPGNVGTHPLASGGHHPEVQR.[K]	1xPhospho [S4(100)]	Q5SPL2	1.08447e-06	0.000262574	10	2512.18	628.802	3.317e-05	3.427e-07	4.19	Q5SPL2 1xPhospho [S768(100)]	PHD finger protein 12 OS=Mus musculus OX=10090 GN=Phf12 PE=1 SV=1	Phf12_S768	0	125.2	100.6	80.5	93.7	0.85	0.753	0.857	0.822058	0.440689	0.751208	133.1	74.6	74.3	102	93.2	88.4	128.5	86.8	84.5	120	116	98.6
[K].VQIPVSHPDPEPVSDNEDDSYDEEVHDPR.[A]	1xPhospho [S14(99.3)]	P39447	0.000145507	0.000262574	30	3396.42	849.859	3.317e-05	4.76e-05	3.08	P39447 1xPhospho [S125(99.3)]	Tight junction protein ZO-1 OS=Mus musculus OX=10090 GN=Tjp1 PE=1 SV=2	Tjp1_S125	0	123.9	101.5	83	91.6	1.033	0.885	0.739	0.672745	0.366593	0.0707087	136.8	78.4	60.6	136.1	95.8	82.4	155.8	86.4	50.4	131.7	117	68.5
[R].VVNITSPTHDGSSR.[S]	1xPhospho [S6(100)]	Q9JHC9	0.000401702	0.000262574	12	1549.7	517.239	3.317e-05	0.0001329	2.75	Q9JHC9 1xPhospho [S363(100)]	ETS-related transcription factor Elf-2 OS=Mus musculus OX=10090 GN=Elf2 PE=1 SV=1	Elf2_S363	0	113.1	91.1	108.9	86.9	0.806	0.993	0.846	0.62626	0.745888	0.807529	129.9	106.9	115.2	104.2	96.4	96	110.7	92	82.3	119.6	15.9	130.9
[K].WAHDKFSGEEGEIEDDESGTENREEK.[D]	2xPhospho [S7(100); S18(100)]	Q569Z6	3.61105e-06	0.000262574	34	3183.21	796.558	3.317e-05	1.15e-06	7.58	Q569Z6 2xPhospho [S924(100); S935(100)]	Thyroid hormone receptor-associated protein 3 OS=Mus musculus OX=10090 GN=Thrap3 PE=1 SV=1	Thrap3_S924_ S935	2	102.2	65	112.8	119.9	0.636	1.104	1.173	0.0152001	0.420673	0.307874	140.8	66.1	113.9	100	58.8	65.7	150.6	78	121.1	158.3	43.4	103.2
[K].WELFDQHEESEEEENQNQEEESEDEEDTQSSK.[S]	2xPhospho [S10(100); S22(100)]	Q6NV83	7.69331e-05	0.000262574	21	4102.47	1026.37	3.317e-05	2.5e-05	4.29	Q6NV83 2xPhospho [S788(100); S800(100)]	U2 snRNP-associated SURP motif-containing protein OS=Mus musculus OX=10090 GN=U2surp PE=1 SV=3	U2surp_S788_ S800	0	110.7	84.2	116.8	88.3	0.792	0.906	0.834	0.441507	0.76528	0.501036	117.9	74.4	118.3	80.9	85	103.5	89.2	88.7	108.9	130.6	90.9	111.7
[R].YDEGSGGSGDEGRDEAHKR.[E]	2xPhospho [S5(100); S8(100)]	Q8VID5	8.45801e-05	0.000262574	11	2181.79	727.935	3.317e-05	2.753e-05	4.02	Q8VID5 2xPhospho [S489(100); S492(100)]	ATP-dependent DNA helicase Q5 OS=Mus musculus OX=10090 GN=Recql5 PE=1 SV=1	Recql5_S489_ S492	2	25.9	62.7	157.4	153.9	2.42	2.527	2.287	3.07905e-05	1.47151e-08	0.00026596	45.1	146.4	176.9	58.3	46.4	134.5	26.4	143.2	264.8	24.1	17.9	115.8
[R].YDSDGDKSDDLVVDVSNEDPATPR.[V]	1xPhospho [S3(100)]	Q08122-1	2.02547e-05	0.000262574	16	2689.11	897.044	3.317e-05	6.519e-06	3.76	Q08122-1 1xPhospho [S239(100)]	Isoform 1 of Transducin-like enhancer protein 3 OS=Mus musculus OX=10090 GN=Tle3	Tle3_S239	1	114.9	105.9	75.7	103.5	0.765	0.715	0.901	0.424053	0.178453	0.965941	122.4	66.9	69.5	113.7	71.6	97.3	141	95.1	74.7	148.7	105.6	93.5
[R].YDSDGDKSDDLVVDVSNEDPATPR.[V]	2xPhospho [S3(100); S8(100)]	Q08122-1	2.18131e-05	0.000262574	24	2769.08	923.701	3.317e-05	7.022e-06	4.28	Q08122-1 2xPhospho [S239(100); S244(100)]	Isoform 1 of Transducin-like enhancer protein 3 OS=Mus musculus OX=10090 GN=Tle3	Tle3_S239_ S244	1	102.9	104.6	101.8	90.6	1.012	0.99	0.881	0.635684	0.860399	0.733588	106.4	89.4	107.8	109.3	91.2	110.3	81.1	94.7	96.8	115.3	90.2	107.5
[R].YEKEFGDGSDENEVEDQEPR.[N]	1xPhospho [S9(100)]	E9Q8D0	5.36048e-05	0.000262574	45	2451.95	817.987	3.317e-05	1.74e-05	3.59	E9Q8D0 1xPhospho [S283(100)]	DnaJ homolog subfamily C member 21 OS=Mus musculus OX=10090 GN=Dnajc21 PE=1 SV=1	Dnajc21_S283	1	108.8	97.9	103.8	89.6	0.899	0.953	0.828	0.692935	0.808116	0.299501	111.9	91	102.7	98.5	83.8	96.9	118.6	88.7	87.1	107.9	107.8	105.2
[R].YETASDAIEVISPASSPAPPQEKPQAYQPDMVK.[A]	1xOxidation [M31]; 2xPhospho [S15(99.2); S16(99.2)]	Q60974	2.17554e-05	0.000262574	38	3720.64	930.917	3.317e-05	7.009e-06	4.2	Q60974 2xPhospho [S1996(99.2); S1997(99.2)]	Nuclear receptor corepressor 1 OS=Mus musculus OX=10090 GN=Ncor1 PE=1 SV=1	Ncor1_S1996_ S1997	0	106.4	95.3	98	100.2	0.896	0.921	1.052	0.676229	0.61091	0.667577	117.7	83.1	96.2	93.6	85.7	94	121.7	98.4	97.1	115.5	104.6	92.3
[K].YFGFDDLSESEDDDDDDCQVER.[K]	1xCarbamidomethyl [C18]; 2xPhospho [S8(100); S10(100)]	Q65Z40	2.77535e-05	0.000262574	91	2830.92	944.313	3.317e-05	8.947e-06	3.77	Q65Z40 2xPhospho [S468(100); S470(100)]	Wings apart-like protein homolog OS=Mus musculus OX=10090 GN=Wapl PE=1 SV=2	Wapl_S468_ S470	0	114.6	105.2	91	89.2	0.94	0.794	0.778	0.938918	0.200288	0.257877	39.6	132.3	93.4	107.9	132.3	90.1	55	91.5	122	117.6	77.4	140.8
[K].YGSDHTANGGPESPGSSVTPVDSSEAK.[S]	1xDeamidated [N8]; 1xPhospho [S13(100)]	Q8BJQ2	1.99883e-05	0.000262574	7	2714.11	905.373	3.317e-05	6.438e-06	3.96	Q8BJQ2 1xPhospho [S397(100)]	Ubiquitin carboxyl-terminal hydrolase 1 OS=Mus musculus OX=10090 GN=Usp1 PE=1 SV=1	Usp1_S397	0	99.7	113.9	96.2	90.1	1.068	0.965	0.904	0.44692	0.739402	0.971125	96.8	89.3	118.6	122	78.2	114.6	84.4	90.7	97.8	93.1	100.3	114.2
[K].YLAEDSNISVPSEPSSPQSSTR.[S]	1xPhospho [S16(100)]	Q61136	0.000151703	0.000262574	12	2431.07	811.028	3.317e-05	4.962e-05	3.43	Q61136 1xPhospho [S569(100)]	Serine/threonine-protein kinase PRP4 homolog OS=Mus musculus OX=10090 GN=Prpf4b PE=1 SV=3	Prpf4b_S569	0	92.4	105.9	111.5	90.2	1.24	1.137	0.981	0.180545	0.380157	0.807769	110.6	77.3	115.7	105	104	134.3	104	82.3	89.5	83.9	101.8	91.6
[K].YLEIDSDEESRGELLSLR.[D]	1xPhospho [S6(100)]	Q80UZ2	0.000125379	0.000262574	34	2204.01	735.342	3.317e-05	4.097e-05	3.06	Q80UZ2 1xPhospho [S585(100)]	Protein SDA1 homolog OS=Mus musculus OX=10090 GN=Sdad1 PE=1 SV=1	Sdad1_S585	1	126.1	95.3	88.9	89.7	0.655	0.705	0.711	0.0237367	0.0122379	0.0590975	85.9	73.9	97	108.5	68.6	92.1	115.4	77.3	86.6	167.8	104.9	121.9
[R].YPSSISSSPQKDLTQAK.[N]	1xPhospho [S8(100)]	Q80X50	0.000335071	0.000262574	35	1916.9	639.638	3.317e-05	0.0001108	2.83	Q80X50 1xPhospho [S629(100)]	Ubiquitin-associated protein 2-like OS=Mus musculus OX=10090 GN=Ubap2l PE=1 SV=1	Ubap2l_S629	1	105.5	98	98.1	98.4	0.921	0.93	0.891	0.994518	0.95784	0.720321	127.6	71.8	97.1	97	86	108.1	104.7	97.4	86.8	117.4	101.6	104.5
[K].YQEDSDPERSDYEEHQLQKEEEAR.[K]	1xPhospho [S5(98.6)]	Q3TSG4	0.000355783	0.000262574	7	3090.26	773.319	3.317e-05	0.0001177	3.4	Q3TSG4 1xPhospho [S65(98.6)]	RNA demethylase ALKBH5 OS=Mus musculus OX=10090 GN=Alkbh5 PE=1 SV=2	Alkbh5_S65	2	103.6	86.7	94.1	115.7	0.917	1.133	1.257	0.965215	0.386218	0.189386	153	90.8	83.8	142.1	83.6	59.1	167.3	94.3	111.6	145.9		68.5
[K].YQEDSDPERSDYEEHQLQKEEEAR.[K]	2xPhospho [S5(99.4); S10(100)]	Q3TSG4	3.84251e-05	0.000262574	24	3170.23	793.313	3.317e-05	1.243e-05	3.96	Q3TSG4 2xPhospho [S65(99.4); S70(100)]	RNA demethylase ALKBH5 OS=Mus musculus OX=10090 GN=Alkbh5 PE=1 SV=2	Alkbh5_S65_ S70	2	102.5	79.8	98.5	119.2	0.778	0.99	1.162	0.282747	0.895681	0.282114	140.6	88.5	91.9	102	74.4	63.5	131.1	107	111.2	142.1	52.1	95.7
[R].YRSQSGEDESLNQPGPIK.[T]	2xPhospho [S3(100); S5(100)]	Q5BL07	0.000276579	0.000262574	9	2164.89	722.304	3.317e-05	9.114e-05	4.09	Q5BL07 2xPhospho [S1210(100); S1212(100)]	Peroxisome biogenesis factor 1 OS=Mus musculus OX=10090 GN=Pex1 PE=1 SV=2	Pex1_S1210_ S1212	1	111.4	93.7	98.2	96.7	0.844	0.881	0.884	0.741349	0.786413	0.889515	93.5	88.5	102.4	109.4	84.2	89.2	114.6	90.9	92	106.1	129.6	99.6
[R].YSPSQNSPIHHIPSR.[R]	1xPhospho [S2(100)]	Q8K019	7.5727e-05	0.000262574	67	1799.82	450.711	3.317e-05	2.462e-05	3.17	Q8K019 1xPhospho [S284(100)]	Bcl-2-associated transcription factor 1 OS=Mus musculus OX=10090 GN=Bclaf1 PE=1 SV=2	Bclaf1_S284	0	111.2	96.3	100.9	91.7	0.866	0.908	0.933	0.539211	0.452274	0.701913	127.1	83.8	96.3	96.1	92	86.3	128.8	86.5	87.6	106.2	116.4	92.8
[R].YSPSQNSPIHHIPSR.[R]	2xPhospho [S2(100); S7(100)]	Q8K019	6.05246e-05	0.000262574	80	1879.79	627.268	3.317e-05	1.966e-05	3.62	Q8K019 2xPhospho [S284(100); S289(100)]	Bcl-2-associated transcription factor 1 OS=Mus musculus OX=10090 GN=Bclaf1 PE=1 SV=2	Bclaf1_S284_ S289	0	100.5	85.9	106.9	106.7	0.901	1.016	1.061	0.701208	0.883019	0.685338	113.7	84.3	109.2	87.8	85.7	100.8	120.5	82.6	109	111.9	102.7	91.9
[R].YSPSQNSPIHHIPSR.[R]	1xDeamidated [N/Q]; 2xPhospho [S2(100); S7(100)]	Q8K019	0.00021746	0.000262574	30	1880.77	470.948	3.317e-05	7.136e-05	3.33	Q8K019 2xPhospho [S284(100); S289(100)]	Bcl-2-associated transcription factor 1 OS=Mus musculus OX=10090 GN=Bclaf1 PE=1 SV=2	Bclaf1_S284_ S289	0	105.7	87.4	99.1	107.9	0.834	0.937	1.008	0.638448	0.876472	0.775262	106.5	86.9	101.1	82	89.1	98	112.3	96.6	110	111.4	107.8	98.3
[R].YSPSQNSPIHHIPSRR.[S]	1xPhospho [S2(100)]	Q8K019	2.3994e-05	0.000262574	27	1955.92	489.736	3.317e-05	7.731e-06	3.95	Q8K019 1xPhospho [S284(100)]	Bcl-2-associated transcription factor 1 OS=Mus musculus OX=10090 GN=Bclaf1 PE=1 SV=2	Bclaf1_S284	1	103.6	92.7	101.9	101.8	0.91	0.988	0.982	0.934952	0.832967	0.864397	127.9	95.3	92.1	100.3	84.8	86.7	140.8	95.2	85.8	101	93.2	96.9
[R].YSPSQNSPIHHIPSRR.[S]	2xPhospho [S2(100); S7(100)]	Q8K019	0.000162324	0.000262574	59	2035.89	679.302	3.317e-05	5.311e-05	4.02	Q8K019 2xPhospho [S284(100); S289(100)]	Bcl-2-associated transcription factor 1 OS=Mus musculus OX=10090 GN=Bclaf1 PE=1 SV=2	Bclaf1_S284_ S289	1	105.3	97.8	97	100	0.926	0.921	0.95	0.823526	0.526106	0.784669	123.8	78.4	93.2	94	80.8	99.7	135.2	90.3	96.1	107.7	101.2	99.5
[K].TVVHLLSGKSPK.[K]	1xPhospho [S10(100)]	O08784	0.000385202	0.000262574	27	1345.72	449.246	3.317e-05	0.0001274	3.64	O08784 1xPhospho [S154(100)]	Treacle protein OS=Mus musculus OX=10090 GN=Tcof1 PE=1 SV=1	Tcof1_S154	1	112.7	97.1	103.9	86.2	0.861	0.922	0.779	0.517013	0.610231	0.203238	101.4	86.7	116.2	94.7	85.1	107.7	113.4	83.3	84.1	106.9	110.5	110
[K].VVDYSQFQESDDADEDYGRDSGPPAKK.[I]	1xPhospho [S10(100)]	Q80XU3	6.56816e-05	0.000262574	15	3098.29	775.33	3.317e-05	2.133e-05	4.23	Q80XU3 1xPhospho [S19(100)]	Nuclear ubiquitous casein and cyclin-dependent kinase substrate 1 OS=Mus musculus OX=10090 GN=Nucks1 PE=1 SV=1	Nucks1_S19	2	128.4	85.8	91.3	94.5	0.668	0.739	0.736	0.0967548	0.0903698	0.17781	125	86	91.2	112.6	69.7	85.7	94.4	103.6	57.6	129.6	128.3	116.3
[K].VVDYSQFQESDDADEDYGR.[D]	1xDeamidated [Q]; 1xPhospho [S10(100)]	Q80XU3	0.000239749	0.000262574	25	2318.86	773.626	3.317e-05	7.882e-05	3.21	Q80XU3 1xPhospho [S19(100)]	Nuclear ubiquitous casein and cyclin-dependent kinase substrate 1 OS=Mus musculus OX=10090 GN=Nucks1 PE=1 SV=1	Nucks1_S19	0	110.8	74.7	116.9	97.6	0.674	0.98	1.061	0.176421	0.843637	0.579119		81.7	165.5	81.5	58.6	74.3	97.1	91.1	190.1	164	85.9	110.2
[K].VQVAPLQGSPPLSHDDR.[G]	1xPhospho [S9(100)]	Q9Z0U1	7.12745e-05	0.000262574	24	1895.9	632.639	3.317e-05	2.319e-05	3.78	Q9Z0U1 1xPhospho [S107(100)]	Tight junction protein ZO-2 OS=Mus musculus OX=10090 GN=Tjp2 PE=1 SV=2	Tjp2_S107	0	103.9	82.6	104.3	109.1	0.796	0.96	1.028	0.290509	0.871771	0.74407	105	85	109.5	108.3	74	83.2	117.3	91.9	109.8	114.1	104.5	97.2
[K].VRQEDENFNSLLQNGVNLNNSPEEK.[F]	1xPhospho [S21(100)]	Q80TH2-2	7.0963e-06	0.000262574	12	2967.35	742.593	3.317e-05	2.27e-06	6.32	Q80TH2-2 1xPhospho [S712(100)]	Isoform 2 of Erbin OS=Mus musculus OX=10090 GN=Erbin	Erbin_S712	1	103.9	85.4	107.3	103.3	0.822	0.977	0.992	0.56456	0.882512	0.809184	109.7	70.4	109.9	87.4	83	109.3	105.7	92.3	111.6	106.3	101.9	112.6
[K].VRQEDENFNSLLQNGVNLNNSPEEK.[F]	1xDeamidated [N/Q]; 1xPhospho [S21(100)]	Q80TH2-2	9.52035e-05	0.000262574	41	2968.33	742.838	3.317e-05	3.097e-05	5.37	Q80TH2-2 1xPhospho [S712(100)]	Isoform 2 of Erbin OS=Mus musculus OX=10090 GN=Erbin	Erbin_S712	1	96.3	94.3	107.6	101.8	0.979	1.116	1.056	0.804621	0.429155	0.653979	128.8	58.9	112.8	99	53.9	124.4	101.7	106.8	112.2	93.5	107.1	101.1
[K].VSALAGPSSDDENEEESKPEKEDEPQEDAK.[E]	1xPhospho [S8(99.1)]	Q69ZR2	1.24099e-05	0.000262574	27	3339.39	835.605	3.317e-05	3.989e-06	4.28	Q69ZR2 1xPhospho [S632(99.1)]	E3 ubiquitin-protein ligase HECTD1 OS=Mus musculus OX=10090 GN=Hectd1 PE=1 SV=2	Hectd1_S632	1	104.4	98.8	99.6	97.2	0.938	0.955	0.931	0.894521	0.85969	0.817188	112.9	91.2	95.3	108.1	89.1	94.5	116.9	86.2	93	99.9	118.1	95
[R].VSALEEDMDDVESSEEEEEEDEKLER.[V]	1xOxidation [M8]; 2xPhospho [S13(100); S14(100)]	Q4FK66	1.56669e-05	0.000262574	17	3246.2	650.045	3.317e-05	5.044e-06	4.13	Q4FK66 2xPhospho [S193(100); S194(100)]	Pre-mRNA-splicing factor 38A OS=Mus musculus OX=10090 GN=Prpf38a PE=1 SV=1	Prpf38a_S193_ S194	1	72.3	115.4	120.2	92.1	1.271	1.662	1.273	0.158212	0.00575033	0.179442		133.8	138.1	72.5	130.5	143.7	98	104.1	125.2	59.2	81.8	113.1
[R].VSALEEDMDDVESSEEEEEEDEKLERVPSPDHR.[R]	1xOxidation [M8]; 3xPhospho [S13(100); S14(100); S29(100)]	Q4FK66	0.000317858	0.000262574	21	4114.56	823.717	3.317e-05	0.0001049	4.38	Q4FK66 3xPhospho [S193(100); S194(100); S209(100)]	Pre-mRNA-splicing factor 38A OS=Mus musculus OX=10090 GN=Prpf38a PE=1 SV=1	Prpf38a_S193_ S194_ S209	2	85.1	110.5	101.2	103.1	1.299	1.137	1.186	0.0873651	0.305416	0.270214	47	108.6	131	123.2	113.7	118.6	43.3	136.6	110.6	60.9	91.3	115.2
[R].VSDPVSSSESSDQEKEEEAATER.[A]	2xPhospho [S2(98.4); S11(97.6)]	O08784	0.000297678	0.000262574	6	2656.02	886.01	3.317e-05	9.803e-05	2.92	O08784 2xPhospho [S79(98.4); S88(97.6)]	Treacle protein OS=Mus musculus OX=10090 GN=Tcof1 PE=1 SV=1	Tcof1_S79_ S88	1	111.4	87.7	118.7	82.1	0.787	1.066	0.923	0.561223	0.526371	0.970148	67	141.6	126.1	82.6	94	93.2	66.1	87.2	136.8	39	148.2	118.3
[K].VVDYSQFQESDDADEDYGRDSGPPAK.[K]	1xPhospho [S10(100)]	Q80XU3	2.07559e-06	0.000262574	44	2970.19	743.303	3.317e-05	6.596e-07	4.8	Q80XU3 1xPhospho [S19(100)]	Nuclear ubiquitous casein and cyclin-dependent kinase substrate 1 OS=Mus musculus OX=10090 GN=Nucks1 PE=1 SV=1	Nucks1_S19	1	128.1	79.2	91.6	101.1	0.619	0.743	0.789	0.0191943	0.0415404	0.258361	123.5	84	87.4	112.6	63.2	75.6	121.6	96.4	69.5	130.7	122.2	113.1
[K].VSEEDQSLENSEADVKESR.[K]	2xPhospho [S7(100); S11(100)]	P41234	5.22079e-05	0.000262574	21	2310.9	770.972	3.317e-05	1.691e-05	3.94	P41234 2xPhospho [S1327(100); S1331(100)]	ATP-binding cassette sub-family A member 2 OS=Mus musculus OX=10090 GN=Abca2 PE=1 SV=4	Abca2_S1327_ S1331	1	91.1	106.9	106.1	95.9	1.128	1.125	1.123	0.351441	0.263194	0.380744	105.4	111	91.8	112.7	106.2	92.1	91.7	121.1	95.3	90.5	100.5	81.6
[K].VSKDEVQNEGTAAESDSPLKEDGLLPK.[R]	1xPhospho [S17(100)]	Q8VDP4	5.94219e-06	0.000262574	36	2936.38	734.85	3.317e-05	1.897e-06	6.91	Q8VDP4 1xPhospho [S612(100)]	Cell cycle and apoptosis regulator protein 2 OS=Mus musculus OX=10090 GN=Ccar2 PE=1 SV=2	Ccar2_S612	2	122.3	96	87	94.6	0.988	0.976	0.795	0.873409	0.862852	0.173435	121.8	83.1	81.6	120.8	88.8	91.7	132.5	90.3	66.5	116.8	122.3	83.6
[R].VSPAGGTLDDKPK.[E]	1xPhospho [S2(100)]	Q8VBW5	0.000163595	0.000262574	11	1364.65	455.553	3.317e-05	5.354e-05	3.04	Q8VBW5 1xPhospho [S811(100)]	HMG box transcription factor BBX OS=Mus musculus OX=10090 GN=Bbx PE=1 SV=2	Bbx_S811	0	110.5	95.9	102.5	91.1	0.868	0.927	0.824	0.946938	0.926761	0.703387	106.7	100.5	82.7	113.3	94.1	71.1	146.1	89.3	71.8	128.4	108.4	87.5
[K].VSQKDPVTYVSETDEDDDFVCKK.[A]	1xCarbamidomethyl [C21]; 2xPhospho [S11(99.4); T13(100)]	P35601	4.12681e-05	0.000262574	17	2864.16	716.796	3.317e-05	1.337e-05	4.76	P35601 2xPhospho [S107(99.4); T109(100)]	Replication factor C subunit 1 OS=Mus musculus OX=10090 GN=Rfc1 PE=1 SV=2	Rfc1_S107_ T109	2	67	108.1	104.8	120.1	1.604	1.055	1.018	0.00525616	0.50684	0.735016	54.3	145.8	101.8	122.1	105.1	102.8	65.3	116.7	118.6	64.1	65.2	138.2
[R].VTLQDYHLPDSDEDEETAIQR.[V]	1xPhospho [S11(100)]	Q9DAZ9	0.000107142	0.000262574	30	2554.1	852.037	3.317e-05	3.495e-05	4.14	Q9DAZ9 1xPhospho [S280(100)]	Abscission/NoCut checkpoint regulator OS=Mus musculus OX=10090 GN=Zfyve19 PE=1 SV=2	Zfyve19_S280	0	113.2	98.7	89.7	98.4	0.872	0.855	0.949	0.565221	0.220397	0.784235	110.6	80.6	87.8	96.7	84.4	102.4	126.5	96.4	89.6	119.7	110.9	94.3
[R].VTNGVHQEPNTGSSPGSPTLDIDQSIEQLNR.[L]	2xPhospho [S13(97.8); S14(97.8)]	Q5SSZ5	9.5454e-05	0.000262574	13	3450.52	863.388	3.317e-05	3.105e-05	2.81	Q5SSZ5 2xPhospho [S686(97.8); S687(97.8)]	Tensin-3 OS=Mus musculus OX=10090 GN=Tns3 PE=1 SV=1	Tns3_S686_ S687	0	123.1	97.8	100.6	78.5	0.823	0.817	0.723	0.729806	0.523839	0.308545	78.6	96.7	98.5	67	94	133.3	75.5	58.9	140.2	157.4	81.5	118.4
[R].VTSSVPLPSGGTSSPSR.[G]	1xPhospho [S14(99)]	Q8BVL3	0.000210843	0.000262574	12	1695.79	565.936	3.317e-05	6.916e-05	4.04	Q8BVL3 1xPhospho [S336(99)]	Sorting nexin-17 OS=Mus musculus OX=10090 GN=Snx17 PE=1 SV=2	Snx17_S336	0	103.9	103.3	102.3	90.5	0.994	0.984	0.871	0.717226	0.898705	0.671885	110.1	73.5	103.4	104.4	101.6	116.8	95.4	91.5	88	105	103.7	106.5
[K].VVDYSQFQESDDADEDYGR.[D]	1xPhospho [S10(100)]	Q80XU3	9.62093e-05	0.000262574	179	2317.88	773.297	3.317e-05	3.131e-05	3.84	Q80XU3 1xPhospho [S19(100)]	Nuclear ubiquitous casein and cyclin-dependent kinase substrate 1 OS=Mus musculus OX=10090 GN=Nucks1 PE=1 SV=1	Nucks1_S19	0	118.9	81.7	99.1	100.4	0.687	0.821	0.844	0.04792	0.122185	0.321424	107.2	84.7	93.8	100.5	67	77.3	120.6	95	92.2	146.2	112.5	103.1
[truncated: 5,900 more rows]

## Sheet: Table S3
Table S3: Ingenuity pathway analysis (IPA) of phosphorylated proteins
	-Log10(pvalue)
Ingenuity Canonical Pathways	M3814	Dasatinib	M3814 + dasatinib
14-3-3-mediated Signaling	1.3	1.58	1.81
[truncated: 165 more rows]

## Sheet: Table S4
Table S4: Webb synergy analysis^
[truncated: 398 more rows]

[truncated: 1 more sheets: Table S5]
